# Supplementary material for: Machine learning-based approaches for identifying human blood cells harboring CRISPR-mediated fetal chromatin domain ablations
Source: Sci Rep. 2022 Jan 27;12:1481. doi: 10.1038/s41598-022-05575-3 (PMC8795181; doi:10.1038/s41598-022-05575-3)
Supplement: Supplementary file 1 — Supplementary Table 1. [file 41598_2022_5575_MOESM1_ESM.xlsx]

## Sheet: Sheet1
Primer	Sequence (5'->3')
P1	CAGTACGGTACCAAGGTCGGGCAGGAAGAGGGCCTA
P2	CGGACTAGCCTTATTTTAACTTGCTATTTCTAGCTCTAAAACGCCCCCCCAGCCACCACCACGGTGTTTCGTCCTTTCCACAAGATA
P3	CAGTACTCTAGAAAAAAAGCACCGACTCGGTGCCACTTTTTCAAGTTGATAACGGACTAGCCTTATTTTAACTTGC
P4	CGGACTAGCCTTATTTTAACTTGCTATTTCTAGCTCTAAAACCCTGGCCAGATCTAGGGGCCGGTGTTTCGTCCTTTCCACAAGATA
P5	CAGTACATCGATGATTATTCTTAGGTTTGATTGTTTAACATA
P6	CAGTACGGCCGGCCCCCAGCCACCACCACCTGACTGCCTCTGCT
P7	CAGTACGCGGCCGCCCTGTCATCTTTTCCCAGTTCCTCTGGCAG
P8	CAGTACTGGCCAAGATAAAGAACCAGTGCCGTTGATATGTAA
P9	CAGTACACCGGTAGGCGCCAACCGGCTCCGTTCTTTGGTGGCC
P10	AGACTTCCTCTGCCCTCAGCGGCACCGGGCTTGCGGGTCA
P11	TGACCCGCAAGCCCGGTGCCGCTGAGGGCAGAGGAAGTCT
P12	CAGTACGGTACCCCCGGGAAGCTTCAGTTAGCCTCCCTCAGACGTTGATCCTGGCGCTGGCGCAAGCA
P13	GTCTGCACAGAGTCTTGTGACGT
P14	TAGGAAGCCATTTCTGCCTTG
P15	GGCAACCTGTCCTCTGCCTC
P16	TAGGAAGCCATTTCTGCCTTG
P17	AATCCCATCACCATCTTCCA
P18	TGGACTCCACGACGTACTCA
Supplementary Table 1. Primers used in this study.
