# Supplementary material for: Machine learning-based approaches for identifying human blood cells harboring CRISPR-mediated fetal chromatin domain ablations
Source: Sci Rep. 2022 Jan 27;12:1481. doi: 10.1038/s41598-022-05575-3 (PMC8795181; doi:10.1038/s41598-022-05575-3)
Supplement: Supplementary file 2 — Supplementary Table 2. [file 41598_2022_5575_MOESM2_ESM.xlsx]

## Sheet: Supplementary_Table2
FSC-A	FSC-H	FSC-W	SSC-A	SSC-H	SSC-W	STATE
135722	82532	107773	82063.8	64368	83552.9	0
113096	68133	108785	62275.9	47189	86488.7	0
135658	73024	121748	111561	79200	92314.1	0
166541	91112	119791	106711	78444	89151.7	0
133468	71448	122424	83113.8	57800	94237.8	0
152695	88424	113171	82396.4	65896	81946.3	0
145059	80409	118228	83534.6	63049	86829.7	0
132531	79177	109698	77490.8	58397	86964.1	0
179795	93257	126351	103862	69997	97242.6	0
173546	96573	117771	104469	73917	92624	0
116627	69599	109818	57179.6	44059	85052.4	0
177291	94528	122915	95903.6	68960	91141.8	0
130365	77824	109781	64843.8	49348	86115	0
107513	70983	99263	53222.4	45043	77436.8	0
90106.8	54760	107839	47116.4	37000	83454.7	0
140138	84697	108435	81162.5	61069	87099.3	0
133163	79645	109573	66313.8	51197	84886.6	0
120493	71760	110042	85428.8	61376	91219.1	0
181277	101936	116546	110370	80948	89356.3	0
63044.4	34415	120055	90405.8	64767	91479.3	0
122330	74008	108327	62500.2	49800	82249.3	0
95110.2	59918	104028	47330.6	34910	88853.1	0
157145	85126	120981	80640.8	55589	95070.6	0
101384	64414	103150	41822.8	33594	81588.9	0
130749	72804	117696	75875.5	56564	87910.6	0
103423	62476	108488	47725.4	38904	80396.2	0
153031	91088	110102	65102.5	49284	86570.9	0
173650	96713	117671	103393	66781	101466	0
122029	75761	105560	64090.3	48693	86259.3	0
105999	66265	104833	47207.2	38125	81148	0
112710	63544	116243	65011.8	48632	87609.3	0
123997	67777	119897	109629	82273	87327.1	0
124773	72808	112311	62463.2	46280	88452.7	0
145603	75297	126728	101117	69905	94797	0
155227	83749	121469	92882.2	63045	96552.1	0
114601	63953	117438	74593.7	57333	85266.3	0
99395	58403	111535	48036.2	36995	85095.4	0
164984	86136	125527	109898	81756	88094.8	0
175757	95917	120087	107439	76313	92266.7	0
118134	71380	108462	70455	52900	87284.3	0
114189	68432	109357	72403.8	56804	83533.8	0
192068	106702	117967	143910	96270	97967.4	0
154616	83487	121371	89362.6	63579	92113.2	0
135456	79194	112095	78890.3	59134	87431.2	0
109340	62322	114979	64950.5	49778	85511.6	0
140192	79524	115533	80664.4	58644	90144.3	0
167925	88148	124848	105822	75300	92099.9	0
116135	63600	119671	66810.2	50356	86950.4	0
118042	67937	113870	58776.5	45377	84888.3	0
132219	80712	107358	53379.5	40236	86944	0
136876	82229	109089	73694	55429	87131.5	0
252627	77252	214313	119695	56448	138966	0
180626	96739	122365	105962	69255	100272	0
142506	73928	126330	96836.9	65660	96654	0
100944	64525	102526	47087.9	38233	80714.3	0
115694	68869	110095	57671	46885	80612.8	0
120141	71037	110838	69099.2	53289	84979.8	0
102744	61873	108827	55834.8	42769	85557	0
113813	68725	108532	67082.4	50853	86451.4	0
88870.7	60392	96440.4	36482.9	29992	79719.3	0
109249	66018	108451	58541.3	45670	84006.2	0
125912	73873	111702	61612.3	47441	85112.6	0
156147	91085	112349	88226.9	65038	88902.4	0
119962	65992	119133	80111.6	55676	94299.1	0
169356	97221	114161	93873.4	72625	84710.3	0
117222	71433	107545	69090.8	49981	90593.2	0
87479.8	50008	114643	56989	45688	81746.4	0
119534	70621	110927	60840.4	48393	82392.8	0
166664	94877	115123	78592.1	60393	85284.9	0
140830	77154	119623	91769.2	63986	93992.2	0
108802	63317	112615	60181.8	46917	84064.9	0
143007	77517	120904	75243	54701	90146.9	0
129735	73998	114900	63100	48702	84910.7	0
106345	64377	108259	51340.8	40889	82287.9	0
113650	69631	106966	53110.7	42731	81455.2	0
170946	95456	117364	100540	72084	91406.7	0
93437.4	59686	102595	39547.2	30982	83653.9	0
139978	81109	113102	97285.4	72757	87630	0
182568	91700	130477	126450	80900	102436	0
115744	67745	111970	55794.5	42661	85711.7	0
141360	77044	120245	66597.7	49632	87938.2	0
153648	82961	121376	91828	62869	95723.4	0
121684	71828	111025	56886.5	40932	91080.6	0
194120	97968	129857	128365	85988	97834.1	0
136997	75529	118871	75703.3	55961	88656.3	0
163740	85508	125496	93865.8	69536	88466.2	0
116125	62276	122204	111453	77284	94510.8	0
133195	77831	112154	54655.4	42983	83332.9	0
106865	65035	107688	45238.2	34895	84961.5	0
135854	89827	99116.1	109825	87747	82025.5	0
165553	85808	126441	98357.3	70032	92042.8	0
153917	86349	116818	98687.4	71325	90677.6	0
141161	87196	106096	74308.9	53080	91746.6	0
103290	64332	105223	52500	43148	79740.4	0
116267	69320	109921	73727.6	49436	97738.8	0
115648	66090	114679	60895.8	46350	86102.8	0
151289	83588	118616	80055.4	61620	85142.9	0
155192	79765	127508	76771	52945	95028.1	0
150836	84697	116712	80599.7	62541	84459.5	0
150547	85501	115393	92002.7	68649	87830.7	0
128488	72968	115401	62468.3	48728	84015.8	0
111033	63524	114549	60936.1	46756	85411.7	0
145727	78253	122045	70303.8	53837	85581.1	0
99451.1	61261	106391	44818.2	36121	81315.7	0
121068	72833	108939	48473	37601	84485.2	0
104997	61585	111733	52375.7	38181	89900.5	0
87005.5	53974	105643	37747.9	30978	79858.2	0
153096	88344	113571	75248.9	59352	83089.2	0
103611	68353	99340.9	59959.2	44677	87953.2	0
92261.7	55197	109543	45940.4	33001	91232.2	0
117435	68397	112522	69430.2	52061	87400.9	0
129422	76665	110635	69736.8	53133	86015.7	0
131153	80852	106308	68272.7	53728	83277.2	0
134932	78358	112853	63841.7	49142	85139.6	0
116271	72128	105645	57805.4	43604	86880.5	0
130488	77059	110976	70864.9	55363	83886.4	0
117526	73121	105335	42252	34273	80793.3	0
150707	86099	114714	94640.3	68583	90435.6	0
142645	77473	120666	80333.4	52917	99490.3	0
147792	86716	111695	80391.4	61228	86047.7	0
133831	78481	111757	68165.2	49621	90027.8	0
144249	80408	117569	94825.1	69912	88889.7	0
150677	83110	118816	87768.2	59602	96506.5	0
116963	74192	103317	59755.1	46384	84428	0
105020	64756	106285	49507.9	38180	84980.4	0
118985	66824	116691	75635.3	57708	85895.1	0
133416	73337	119224	80725.7	57805	91522.2	0
104371	65731	104061	43671.6	34387	83230.9	0
157363	89057	115802	82550.2	61217	88374.3	0
162870	88538	120557	95364.4	72590	86097.2	0
132821	80207	108526	66116.4	49919	86800.7	0
145371	81925	116290	120498	64225	122958	0
154241	90071	112226	121601	80611	98860.4	0
143864	87314	107982	73911.6	61506	78754.5	0
158414	83996	123599	73699.9	54092	89292.3	0
158893	90253	115378	87103.8	65209	87540.6	0
125678	60936	135165	84651	52120	106441	0
156473	88217	116243	80042.8	59465	88214.6	0
125635	79149	104026	82461.1	65961	81929.8	0
104499	63288	108211	36986	29852	81197.8	0
137228	81984	109697	71666.3	56944	82479.7	0
143378	81881	114757	64039.9	47801	87799.8	0
122229	76229	105084	78290.5	57093	89868.2	0
132433	77956	111334	63062.2	49588	83343.6	0
121543	69541	114543	68888.4	53409	84530.1	0
114925	67481	111612	50673.8	40477	82045.6	0
142326	84528	110348	71494.9	59204	79141.5	0
159567	86517	120871	86758.6	66785	85136	0
157792	88088	117394	71321	53260	87760	0
115322	71237	106093	48922.4	38181	83973.2	0
130455	74277	115103	75333.7	55921	88286.5	0
137134	81830	109828	65845.9	49394	87364.4	0
117979	67345	114809	65970.2	49505	87333.1	0
123612	74916	108135	64150.8	48304	87036	0
135732	78897	112746	71833.4	53253	88402.1	0
137804	79443	113680	72797.8	53703	88838.1	0
116730	69421	110197	66439	50269	86616.9	0
90348.2	67802	87328.7	89419.7	74942	78196.6	0
119962	70165	112048	62633.8	46577	88128.6	0
119045	66325	117629	101169	69749	95057.9	0
82409	49755	108547	36855	28315	85302.1	0
116637	66425	115076	65203.3	50301	84951.9	0
126670	74818	110955	70653.2	55494	83438.4	0
98727.6	61180	105757	48348.7	39820	79572.6	0
111001	61928	117468	68280.2	47288	94629	0
120455	67613	116755	57976.8	44749	84908.4	0
130046	81513	104556	49293.7	39277	82249.5	0
110235	64581	111865	64218	45605	92283.5	0
141381	73677	125759	84588	57689	96093.9	0
112448	64954	113455	53036.8	39546	87893	0
150459	84509	116680	89242.4	56797	102974	0
149975	84776	115938	82367	60428	89329.6	0
130890	73296	117032	65455.3	48416	88600.5	0
149722	82153	119438	63763.6	48505	86152.1	0
154235	83261	121401	90338.6	66793	88638.5	0
153973	85809	117596	83126.4	59937	90891.6	0
143509	87446	107553	64433	49702	84960	0
123809	66101	122751	99656.8	75461	86549.4	0
121895	70203	113792	63666.1	50635	82402	0
116465	67847	112498	64056.7	46499	90282	0
137691	79213	113917	81624.5	58365	91653.3	0
138943	78667	115751	77144.8	57387	88099.4	0
146066	93082	102840	69949.3	58938	77780	0
188541	100256	123247	123819	88912	91265.8	0
92141	56452	106968	41086.1	31776	84737.5	0
85060.8	55742	100006	33805.8	26905	82345.2	0
100035	62984	104089	45819.5	36828	81536.5	0
139683	77908	117501	77344.7	57940	87484.7	0
152991	86877	115409	73864.6	57453	84256.5	0
165531	94243	115109	87871.6	60135	95763.7	0
121355	71064	111915	65887.9	51052	84581	0
119857	66840	117518	96714.2	68252	92865.6	0
161605	90778	116668	77950.3	59194	86301.9	0
131244	74652	115217	78530.8	56204	91569.9	0
111093	63836	114051	56751.2	41868	88832.7	0
135528	76105	116706	75929.3	55693	89348.8	0
108331	62968	112749	74861.6	60760	80746.1	0
105007	67504	101946	49690.2	41732	78033.6	0
117670	68000	113406	81621.1	62944	84982.2	0
150842	86432	114374	99009.1	67408	96259.5	0
186038	98626	123621	110751	79814	90939.1	0
113330	63806	116403	65073.1	46302	92104.7	0
113530	63073	117963	77605.1	58881	86376.4	0
134034	78229	112286	80614.8	51269	103048	0
138282	84416	107354	74091.4	57120	85007.9	0
119773	70092	111988	49885.9	38252	85468	0
101386	60833	109224	49663.3	37845	86001.7	0
137765	77630	116302	79511	60506	86121	0
151073	84172	117625	78465.2	55496	92660.7	0
140110	80459	114123	76918	54927	91774.5	0
130776	77729	110261	62063.4	49093	82850.6	0
160086	91666	114452	92516.8	67490	89838.2	0
140919	82156	112411	68108.9	52856	84448	0
133603	80347	108975	51677.6	42063	80516	0
108795	62580	113934	55229.2	41008	88263.2	0
155845	86281	118374	81890.8	60893	88134.8	0
113496	70417	105629	49570.9	38897	83520.1	0
118121	66172	116986	58746.2	44216	87072.4	0
120762	70048	112983	56191	43552	84554.8	0
148249	84878	114466	89601.1	70126	83736.4	0
110193	74843	96490.5	52967	43919	79037.5	0
158549	82617	125769	114924	83049	90689.2	0
93543.2	54877	111713	81647.2	60121	89001	0
180380	104741	112863	95131.7	71621	87049.2	0
146090	87713	109153	62950.4	49125	83980.1	0
140963	82705	111700	65728.3	52017	82810.8	0
74193.6	61349	79257.2	103146	85393	79160.9	0
117891	74301	103983	52426.1	43001	79900.4	0
160234	91115	115251	83958	62747	87689.8	0
175667	99326	115907	84246.1	60590	91123.2	0
163761	91629	117127	98895.7	74505	86990.5	0
164867	89360	120912	104908	78596	87475.5	0
138874	83170	109429	61803.8	49478	81862.2	0
117197	66864	114869	71683.1	53904	87151.6	0
103705	56884	119478	56018.8	40996	89551.3	0
146552	82714	116116	79946.2	60830	86131	0
124273	77796	104689	65755.2	50068	86069.6	0
114937	69396	108544	56834.4	45604	81674.8	0
153359	87943	114285	94378.2	72140	85738.4	0
124482	73164	111504	72241.7	52380	90386.2	0
114646	67111	111955	50087.5	40035	81991.7	0
109514	66112	108560	51125.8	40960	81801.2	0
144050	80197	117716	84304.1	60433	91422.8	0
164230	98589	109170	81093.6	62745	84700.8	0
119161	73281	106567	47481	39077	79630.3	0
128576	72069	116921	80769.4	62689	84437.5	0
157694	89012	116104	76218.2	59168	84421.3	0
104469	61369	111562	60610.2	46253	85878.8	0
116271	69301	109954	57681.1	44241	85445.4	0
109375	70216	102085	62234.8	51516	79171.9	0
145982	86485	110621	91778.4	72065	83463.4	0
107510	65287	107920	57086.4	41987	89104.1	0
118388	72388	107181	49686	40576	80249.9	0
129596	78682	107944	60117.1	46030	85592.8	0
140515	84756	108650	81439.7	60868	87685.3	0
134862	76260	115897	57699.6	41332	91488.5	0
109735	62720	114662	58700.9	44756	85955.4	0
137776	82319	109686	72176.2	55035	85947.8	0
183329	105392	114000	109056	78596	90934.9	0
178706	100261	116812	99853.3	71397	91656.3	0
137418	78817	114262	71073.2	53989	86274.2	0
152835	89519	111889	79179.2	61596	84244	0
129598	74425	114119	73576.4	54377	88675.5	0
164870	87972	122822	87167.6	64432	88661.2	0
154692	80720	125593	102223	67920	98634.9	0
112900	71773	103089	56666.4	46441	79965.8	0
115313	64713	116779	55505.5	40697	89382.8	0
139913	76440	119955	95795.3	66632	94219.6	0
132147	80541	107528	54583.2	42909	83366.3	0
134774	81461	108426	103782	71121	95632.2	0
139052	80248	113559	92751.1	70940	85685.6	0
147823	77664	124739	98157.4	70612	91101.2	0
142388	86617	107733	68198.8	54761	81617.8	0
129390	74052	114510	52920	41344	83885.6	0
130778	78395	109326	94013.6	55835	110348	0
137413	75910	118634	94177.4	69186	89209	0
165255	92445	117152	107066	78029	89924.3	0
178108	94129	124005	114165	76837	97374.1	0
105810	56973	121713	55763.4	42521	85946	0
140829	82720	111574	61770.2	47124	85904.7	0
144930	79608	119311	79550.5	58568	89014.9	0
114583	65364	114885	58936.1	44160	87464.6	0
165428	86404	125474	116997	80996	94665.3	0
150630	83445	118302	80051.2	61297	85587.1	0
137338	77604	115981	84585.5	65748	84312.7	0
144635	80904	117161	84237.7	61660	89533	0
166419	90677	120278	95594.5	71617	87477.6	0
128876	75671	111615	82713.1	60516	89574.4	0
97193.3	60462	105350	35821.8	29978	78311.4	0
128083	70404	119226	77140.6	55732	90710.6	0
133937	77997	112539	83758.1	59081	92909.2	0
120446	67842	116352	91351.7	69346	86332.6	0
134280	79565	110604	73904	55881	86673	0
109070	62016	115261	54485.8	38000	93967.9	0
131731	73230	117891	72481.1	53364	89013.6	0
143249	83465	112478	75834.4	58633	84762.5	0
158848	95693	108788	78528.2	59853	85984.4	0
147378	82186	117520	92160.6	64714	93331.2	0
168245	92904	118683	88960.2	64028	91055.4	0
148183	86809	111870	70287	54061	85206.1	0
137130	74405	120784	108750	81345	87614.8	0
163295	90716	117969	166181	106476	102285	0
159840	89217	117414	99627.4	72737	89764.2	0
115337	69368	108966	66001.3	54088	79970.8	0
119755	76901	102057	40464.5	33701	78688.5	0
106480	63972	109083	58353.1	43184	88556.6	0
102664	52575	127973	116316	75887	100451	0
108613	66580	106910	51889.3	42308	80377.7	0
112692	65885	112095	91296.2	71453	83736	0
133366	78213	111749	89955.6	65889	89473.7	0
101472	64132	103694	56229.6	46992	78418.9	0
155997	88400	115650	81291	60148	88573	0
121029	76430	103778	53678.5	43790	80335.1	0
134874	80569	109709	68266	50653	88324.1	0
91323.8	51892	115336	73205.2	54292	88366.1	0
131600	77324	111538	64452.4	51640	81796.1	0
146300	81041	118310	73953.6	54561	88829.4	0
114735	73121	102834	53214	40673	85743.2	0
102949	65797	102540	52133.8	38693	88301.2	0
100452	59657	110351	63102.5	48969	84451.1	0
142188	80353	115969	80371.2	62657	84064.1	0
129152	71476	118419	74687.8	54356	90049.6	0
128544	77021	109376	57362.8	46633	80615.1	0
146173	84567	113278	82862.6	62055	87510.9	0
160846	90145	116936	84202.4	59233	93162.4	0
134482	72947	120819	79197.7	55975	92725.4	0
146225	77950	122938	83096.2	54909	99178.5	0
161668	92041	115113	85668.2	61661	91051.9	0
116994	70886	108164	82299.8	65809	81958.4	0
133454	77925	112236	73763.8	58965	81983.9	0
181573	97056	122605	103636	72612	93536.6	0
120341	67396	117020	62643	47872	85757.3	0
113430	67210	110604	52161.5	38752	88213.6	0
120689	70484	112217	63998.8	48496	86485.9	0
116723	70721	108165	55742.4	42657	85639.7	0
161799	84761	125101	128895	82601	102266	0
108085	63639	111307	52657.9	41287	83585.4	0
163988	91317	117690	103924	75333	90408.7	0
134431	82761	106452	77066.6	59021	85573.6	0
105183	62852	109675	50331.1	40224	82003.3	0
133303	78369	111474	82664.4	57201	94709.8	0
104087	66206	103033	42167.2	34234	80722.9	0
124494	69397	117567	70249.2	50577	91026.6	0
133956	81167	108159	68904.4	54751	82477.3	0
132903	75283	115696	79409.4	58323	89230.2	0
99719.5	59840	109212	48406.7	38612	82160.5	0
174553	97104	117807	94438.7	69172	89474.5	0
133947	76234	115150	63396.5	47694	87112.7	0
123747	71180	113935	70796.9	52268	88768.4	0
131491	76640	112440	62732	48852	84156.4	0
169713	91391	121701	108132	81887	86540.1	0
112848	66834	110656	54110.3	38774	91457.4	0
116828	70354	108828	48824.2	38577	82944.3	0
105632	63421	109154	46766.2	37577	81562.3	0
121845	74817	106730	54300.1	43669	81490.6	0
120749	73088	108272	53135.9	42160	82597.6	0
131234	67624	127182	102857	69656	96773.4	0
122107	73485	108898	73657.1	54845	88015.1	0
91470.7	52908	113303	92321.9	70316	86045.9	0
181787	98724	120676	97992.7	71376	89974.9	0
114195	63810	117284	69951.8	52162	87887	0
146111	84149	113792	87195.4	64389	88748.6	0
148426	81685	119082	69848.5	53121	86172.9	0
111541	63204	115656	69756.1	50960	89708.3	0
154717	89093	113808	80310.7	58977	89242.3	0
153560	81988	122746	89988.4	60308	97789.3	0
169352	93539	118653	121010	86823	91341.4	0
107806	64868	108917	56452.2	42996	86046.4	0
98516	59912	107764	47680.1	37340	83684	0
181089	99605	119149	129864	87105	97707	0
143797	87611	107565	63077.3	48203	85758.8	0
102276	63258	105959	40277.2	32046	82369.2	0
116992	64812	118299	72542.4	51372	92543.4	0
158317	83836	123759	93937.2	63992	96203.7	0
124194	72229	112686	58432.1	45057	84990.2	0
156789	84881	121056	77474	54645	92915	0
106553	60892	114679	58315.3	41692	91666.3	0
178152	99424	117430	106571	74496	93753	0
114713	65038	115592	77361.5	53994	93898.6	0
135717	75936	117129	75304.3	56852	86806.9	0
120295	72829	108249	52883	43165	80290.6	0
153721	83640	120448	102049	76264	87693.9	0
143075	82526	113619	97862.5	65950	97248.2	0
121600	65669	121354	79659.7	57057	91497.6	0
101366	54329	122276	75045.6	48477	101454	0
156199	84613	120982	93089.6	67733	90070.2	0
155904	87712	116487	86579.6	61940	91606.1	0
126606	74805	110919	65648.5	49589	86760	0
143507	80477	116864	69400	47789	95172.4	0
155058	85772	118476	87554.9	63192	90802.6	0
120251	73896	106646	50824.2	39720	83857.4	0
122959	70536	114243	67361.3	52152	84648.5	0
141613	87300	106309	59545.1	47088	82873.5	0
133476	80929	108088	80490.5	62433	84491	0
86599.4	54196	104720	37742.9	29952	82582.7	0
126592	71443	116125	63496.4	48215	86307.2	0
119692	64161	122257	84061.3	50113	109932	0
110286	67270	107444	50031.2	36806	89084.6	0
149801	89389	109827	84275.5	67289	82080	0
123414	72960	110856	65417.5	49888	85936.5	0
101775	60497	110252	56209.4	43301	85072.9	0
128085	71323	117692	77715.1	56715	89802.3	0
134774	74116	119172	68998.4	51540	87735.4	0
95774	59957	104686	55809.6	44337	82494	0
148958	83524	116878	81613.6	57440	93116.8	0
129978	79079	107718	54287.5	42196	84315.7	0
132149	77590	111619	60847.1	45302	88024.2	0
121466	69519	114507	61143.6	45611	87854	0
113965	67268	111031	61935.7	47364	85698.4	0
146564	80701	119022	82829.9	59545	91163.6	0
104724	59777	114813	75918.4	53349	93261.1	0
124046	72312	112422	68247.5	50744	88141.8	0
105288	60044	114918	73315.2	55400	86729	0
132953	79753	109253	51747.4	39997	84789.2	0
160067	88736	118218	80194	57152	91958.1	0
121392	72908	109118	65089.9	52012	82014.4	0
123919	73568	110390	60254	49328	80052.1	0
171441	95659	117454	103079	70559	95740.9	0
86196.8	64584	87467.4	77302.7	63912	79266.9	0
97496.5	57520	111084	63360.4	50576	82101.9	0
109861	68145	105655	51414.7	40453	83294.6	0
104420	60608	112910	76906.2	48144	104689	0
150461	83020	118774	86321.8	62952	89865	0
110078	66908	107820	53455.1	42824	81805.3	0
153486	88489	113674	103141	74665	90530.4	0
133313	76427	114316	81168.4	58063	91615.1	0
132027	76177	113584	58618.6	46101	83330.6	0
146937	87764	109722	77059.9	60884	82947.9	0
114257	67560	110834	60775.7	48232	82579.9	0
144297	76041	124362	77861.3	55421	92071.9	0
120603	73321	107798	69017.8	54461	83053	0
198253	104048	124872	116857	79648	96152	0
150954	83393	118630	104459	74961	91325.2	0
143414	75856	123903	90749.4	63188	94121.6	0
105865	65325	106206	57969.2	44557	85263.2	0
129787	72273	117689	72768.4	51461	92671.1	0
135476	75688	117305	86352	60252	93924.9	0
136275	77836	114740	83159.2	61576	88507.2	0
89525.3	52269	112249	56160.7	43021	85552.4	0
123617	69472	116614	78291.4	56724	90453.8	0
140589	79406	116032	78632.4	54921	93830.3	0
114555	64141	117046	62915.2	46489	88692.1	0
116858	68157	112364	58001.2	44665	85103.9	0
148369	80424	120903	92460.5	62536	96896	0
173306	93065	122041	74240.9	53773	90481.3	0
118522	70909	109541	72386.2	54985	86276.2	0
118677	69465	111965	77381.6	58761	86303.6	0
118789	67027	116147	78734.9	54807	94148	0
115279	65107	116039	45717.8	33443	89590.2	0
140902	74937	123225	91080.4	62377	95693	0
154209	84817	119154	72301.3	54693	86635.2	0
95919.6	58624	107229	53327.4	40416	86472.3	0
140006	79468	115461	82175.5	60556	88933.5	0
115619	67800	111758	59766.8	46236	84714.9	0
135673	76221	116654	85420.4	64649	86592.4	0
126408	70652	117254	57811.3	42844	88430.6	0
132270	79769	108669	79592.5	63085	82684.9	0
117396	69469	110749	63409.9	47705	87111	0
197964	110097	117840	159096	110417	94428.5	0
99493.7	62328	104615	58841.2	42216	91344.9	0
133159	80896	107876	57907.9	45616	83195.7	0
122596	66786	120301	73649.5	52934	91183.3	0
157775	86904	118981	88731.7	64552	90084.3	0
124527	73949	110360	59392.2	47549	81859.3	0
145794	77101	123925	81422.9	55625	95930.4	0
106503	62217	112184	55681.1	39001	93564.7	0
125568	71775	114654	70864.9	53487	86828.6	0
120767	69816	113363	61567	46124	87478.4	0
162231	94761	112198	81373.3	61033	87377	0
189991	87079	142988	139331	79031	115539	0
78164.6	43200	118579	46343.6	26084	116438	0
89621.2	55212	106379	45345.7	36648	81089.8	0
178441	96765	120853	108410	76633	92711.1	0
104029	62612	108887	50284.9	38340	85953.9	0
137467	81058	111143	76419.8	60086	83351.4	0
162534	88297	120636	82025.2	58989	91128.9	0
210574	107914	127881	123367	86106	93896	0
148322	81549	119197	70720.4	49593	93455.4	0
132079	71157	121646	81878.2	55169	97264.2	0
174314	100492	113679	83060.9	63944	85128.8	0
109727	66001	108954	54984.7	43985	81925.2	0
113140	65776	112727	73663.8	54772	88140.5	0
122612	75025	107104	55811.3	42417	86230.7	0
136239	73414	121619	103214	68662	98515.1	0
111264	63572	114702	49637.3	36800	88397.5	0
155816	86873	117546	103443	75277	90056.9	0
130329	78016	109481	65784.6	51264	84099.2	0
169828	93120	119522	90243.7	61652	95929	0
186149	97573	125029	117734	81573	94588.2	0
124663	74408	109798	75774.7	58284	85203	0
122880	73233	109965	52648.7	41749	82645.9	0
112267	65728	111939	58923.5	43476	88821.6	0
107406	63733	110444	45301.2	36417	81524	0
141994	84705	109860	62579.2	50545	81139.3	0
106445	56221	124082	91966.6	59353	101547	0
148834	85584	113970	82421.6	61172	88301.6	0
102667	59537	113011	58198.6	43713	87253.2	0
116121	68844	110542	53699.5	41464	84874.9	0
100231	61304	107151	59302.3	46264	84005.6	0
149719	82597	118794	95132.5	64293	96971.7	0
109518	64021	112109	55040.2	44113	81769.8	0
123142	72639	111100	59504.8	46235	84345.3	0
116633	69561	109884	79096.9	49977	103722	0
141865	79709	116640	80710.6	58921	89771.9	0
161461	90328	117145	90254.6	59164	99975.1	0
95372.2	54233	115249	81531.2	59677	89535.9	0
114877	71988	104581	56315.3	47104	78351.7	0
115229	68264	110625	53287.1	40268	86724.5	0
161159	91220	115783	101030	76832	86176.5	0
127353	75509	110532	71640.2	53014	88561.8	0
180832	93815	126323	133241	90599	96381.5	0
109021	62301	114682	62186	47469	85854.4	0
147660	79289	122048	76460.2	57961	86452.8	0
125209	73969	110934	65254.6	51157	83596	0
87298.8	53056	107833	42462.8	33264	83659.4	0
162241	83515	127314	104125	72587	94010.2	0
135427	72201	122925	89565	67673	86736.7	0
67991.7	43121	103335	61201.6	48229	83163.8	0
109290	64393	111230	73598.3	58233	82828.2	0
101659	61616	108127	54082.6	39744	89179.6	0
119428	71603	109309	52426.1	40435	84970.8	0
112962	66759	110893	64515.4	49667	85128.5	0
164528	88436	121924	87260.9	60836	94002.4	0
84764.1	65257	85126.5	34316.5	28429	79108.2	0
113260	63209	117430	56620.2	43977	84377.3	0
123761	67776	119671	75135.5	56484	87176.5	0
119908	71248	110295	66234.8	49236	88162.4	0
145955	83375	114727	84982.8	58923	94520.5	0
120858	69324	114254	56089.3	41896	87738	0
118975	72793	107114	59074.7	46301	83616.3	0
111606	61627	118686	62869	49919	82537.3	0
141245	76059	121703	90938.4	69339	85950.7	0
139815	78614	116555	74205.6	54470	89281	0
133037	73952	117897	78424.9	54688	93981.4	0
127261	74849	111427	63258.7	46049	90028.5	0
118516	68812	112874	69653.6	47548	96004.5	0
105710	61964	111804	63731.6	50124	83327.7	0
140270	86688	106044	90200.9	66708	88616.1	0
129344	76810	110359	64653.1	51534	82219.6	0
140106	80206	114480	69371.4	49966	90988.4	0
157247	88220	116814	71316.8	55112	84805.9	0
147791	87069	111241	82887	60349	90011.1	0
158988	87982	118427	80055.4	56474	92901.3	0
136037	77040	115724	71711.6	54868	85654.6	0
197630	103261	125429	143116	95901	97801.3	0
131186	73539	116909	73794.8	54787	88273.1	0
169686	89753	123902	98054.9	70445	91221.9	0
92714.6	56045	108416	41928.6	32233	85249	0
117271	62886	122212	65417.5	46982	91252	0
106917	69232	101209	46691.4	38272	79953.2	0
145887	81809	116868	83834.5	62609	87753.8	0
138410	80657	112462	81691.7	61969	86393.9	0
101992	65547	101975	44099.2	34671	83357.4	0
153070	82397	121747	95083.8	68393	91111.8	0
129691	79112	107435	58978.9	46680	82803	0
130565	73680	116133	65316.7	47940	89290.7	0
131222	75833	113404	49726.3	38425	84811	0
104834	64680	106221	47910.2	38424	81715.7	0
117327	73092	105198	46850.2	37700	81442.2	0
121622	69177	115220	60763.9	46765	85153.9	0
118014	66368	116535	62625.4	47728	85991.8	0
123094	72174	111773	65723.3	52906	81413.1	0
144711	77053	123081	95907.8	69401	90566.7	0
109246	68016	105263	50402.5	39444	83743.5	0
150061	81488	120685	108838	74724	95455.3	0
127527	74972	111477	65041.2	50284	84769.3	0
148668	85676	113720	105917	80824	85882.8	0
138262	77301	117219	72105.6	53717	87970.5	0
163152	95613	111829	81143.2	63945	83162.1	0
115849	65603	115731	74777.6	56903	86122.5	0
138985	82128	110906	66540.6	51424	84801	0
138433	78014	116291	79108.7	55070	94143.2	0
127701	69325	120721	73051.4	55805	85789.8	0
120841	73134	108287	54710	42606	84154.3	0
174039	90829	125574	126407	87213	94987.9	0
124080	73512	110618	64445.6	51304	82323.2	0
139431	76520	119416	80544.2	57848	91248.6	0
121282	72319	109907	78222.5	56703	90407.7	0
58060.3	35396	107499	62243.2	49392	82587.6	0
177797	93264	124937	107052	76720	91446.4	0
128555	75361	111795	53739	42433	82997.6	0
175755	96581	119260	96820.1	68325	92867.9	0
107069	65405	107284	64690.1	50445	84042.6	0
157039	91971	111902	88030.3	64371	89623.5	0
198213	117352	110693	152348	108088	92371.9	0
122692	73049	110073	60767.3	47641	83592.8	0
168749	93978	117678	105654	76650	90334.8	0
162312	95409	111492	107687	69653	101322	0
139463	75232	121489	87856.4	59456	96840.7	0
166295	86805	125550	91477.7	64453	93014.8	0
174128	94731	120463	116425	83391	91496.9	0
151470	83897	118321	76256.9	55101	90698.4	0
136125	75856	117606	89707	62048	94749.8	0
111248	66949	108900	65671.2	50113	85882.5	0
112734	69296	106617	53539.9	42772	82034.8	0
164128	90611	118708	83631.2	58003	94492.6	0
170394	89616	124609	111795	79696	91931.6	0
156865	87397	117628	82437.6	62529	86402	0
126461	74344	111478	56006.2	44328	82801.4	0
76951.2	43381	116251	43399.4	36017	78969	0
149995	77954	126101	91192.9	60822	98260.8	0
152992	85508	117257	101390	69200	96021.3	0
151804	82968	119909	88611.6	63036	92125.9	0
100110	63588	103177	62958	45300	91082	0
149634	82264	119207	91943.9	65064	92610.9	0
226219	128732	115166	149050	118504	82428.6	0
155621	86344	118118	78293	55660	92184.9	0
107299	64028	109826	63952.6	46664	89816.5	0
157431	87572	117816	95523.1	68484	91411.2	0
100912	66581	99328.5	39128.9	32065	79973.5	0
147864	82916	116870	77029.7	57844	87273	0
124253	76185	106885	60459	48153	82284.4	0
160260	87300	120307	94018.7	68784	89579.1	0
169932	89993	123750	112622	76185	96880	0
173659	99547	114327	102405	71359	94048.8	0
120354	66601	118429	71454.6	50125	93423.4	0
150175	85317	115356	72755.8	55809	85436.4	0
137198	75809	118606	76290.5	55009	90890.1	0
134353	76211	115534	76620.6	55623	90275.7	0
129966	78464	108553	72059.4	53540	88204.8	0
134669	80252	109975	70596.1	55096	83973.2	0
121433	73512	108258	52067.4	40856	83519.9	0
111772	65540	111766	55865.9	43360	84437.9	0
136323	77920	114657	65583.8	50580	84976.3	0
156287	88869	115253	77827.7	59313	85993.2	0
108030	64992	108934	59898.7	44496	88221.9	0
130781	76884	111478	97009.1	67920	93604.1	0
188738	102003	121262	105470	77159	89582.7	0
95857.8	61708	101804	47703.6	38412	81388.7	0
106864	62235	112532	46630.9	35663	85691.2	0
144673	77209	122800	117462	80681	95412.9	0
140441	82040	112188	86733.4	67432	84294.7	0
147361	82349	117275	85247.4	62761	89016.6	0
159754	87496	119659	94031.3	64376	95725.6	0
112392	62059	118689	64633	46351	91385	0
138834	80934	112420	58990.7	45558	84859.1	0
175530	93224	123397	89733	57964	101455	0
118062	72697	106433	52309.3	42425	80804.8	0
149496	84394	116091	80769.4	56558	93590.7	0
128276	77017	109154	64795.1	51865	81874.3	0
96092.1	55674	113114	48797.3	36378	87909.7	0
150291	85702	114927	76229.2	56930	87752.6	0
132361	72408	119799	89641.4	62988	93267.6	0
128516	74757	112664	75293.4	58517	84324.7	0
140429	78237	117632	79530.4	59757	87221.6	0
137367	80152	112317	66409.6	51484	84535.3	0
119394	68877	113602	55025.9	42365	85121.6	0
137624	77516	116355	86038.7	59592	94620.6	0
132609	78781	110314	67588.9	52205	84848.3	0
114258	64426	116227	74500.4	57338	85152.3	0
174552	93397	122482	100545	69509	94797.7	0
135273	82831	107028	62686.7	46511	88328.2	0
140135	76696	119744	83650.6	60552	90535.8	0
139787	75017	122120	101821	72637	91867.4	0
162049	89059	119247	74935.6	54880	89485.7	0
106430	65050	107225	68146.7	51182	87258.4	0
130909	76150	112663	65693.9	51942	82887	0
116992	68947	111204	51404.6	39543	85194.7	0
104991	59212	116204	81748.8	64764	82723.3	0
144300	82072	115227	84550.2	67820	81702.8	0
148591	85909	113353	81498.5	62117	85984.3	0
152104	85576	116485	88803.1	67512	86204	0
121707	67844	117566	70268.5	53936	85381.1	0
131878	76917	112364	71361.4	54149	86368	0
147902	79629	121725	92111.9	68317	88362.3	0
151067	82817	119545	99281.3	71957	90422	0
128207	73182	114812	66234	48506	89488.1	0
167453	89593	122489	118869	84253	92462.2	0
145565	86005	110921	60903.4	47973	83200.2	0
119210	71497	109271	62244.8	46569	87596.4	0
125229	71805	114296	59047.8	45117	85771.6	0
141438	87925	105423	57884.4	45617	83160	0
119742	66392	118198	64545.6	45720	92521	0
165177	97101	111482	108937	79677	89603	0
150676	82225	120094	103627	75045	90496.7	0
105456	64861	106553	40620.7	32249	82548.9	0
144544	74305	127486	106458	78069	89367.7	0
89522.5	53685	109285	46616.6	35793	85353.8	0
159587	82373	126967	92274.8	68433	88368.5	0
133694	77312	113330	66221.4	51616	84080.2	0
131870	74121	116596	64790	44937	94489.6	0
54111.2	42996	82478.2	62999.2	55476	74423.4	0
138288	79281	114313	72171.1	53797	87919.5	0
152772	86870	115254	77395.1	57250	88596.7	0
250086	116447	140748	138492	63083	143878	0
105572	66580	103917	49190.4	40544	79512.2	0
118964	67852	114903	70471.8	54172	85255.1	0
157154	86872	118557	83847.1	57964	94800.3	0
116738	68668	111414	64149.1	48988	85818.5	0
123950	73142	111061	54634.4	41030	87266	0
139515	79868	114480	70348.3	53804	85687.8	0
99308.4	60914	106844	47020.7	37462	82257.9	0
124920	75297	108726	81533.8	61409	87013.2	0
115418	72641	104129	56527	46053	80441	0
128298	80481	104473	86830	64337	88448.2	0
168018	92610	118899	91024.9	65606	90927.8	0
161419	85126	124272	99655.1	67330	96999.8	0
130115	77472	110068	68340.7	51104	87640.4	0
115484	69064	109585	45265.9	35736	83012.9	0
116986	66636	115055	72880.9	53276	89652.5	0
147848	75637	128103	100581	69633	94662.9	0
113383	67908	109423	52316.9	41680	82261	0
105425	64272	107498	45998.4	35044	86021.9	0
137623	75520	119429	89415.5	63632	92091	0
161563	83320	127078	108021	74408	95141.6	0
161268	99128	106618	93847.3	75580	81375.7	0
115724	68091	111381	61393.1	45355	88710.3	0
176676	95808	120852	111030	80612	90265.5	0
128874	70100	120484	90568.8	63428	93578.8	0
99064.2	57976	111982	48013.6	36600	85973.1	0
113896	70735	105525	70654.9	55263	83789.2	0
173063	92081	123173	111767	73633	99476.7	0
130333	78941	108201	51328.2	41449	81156.2	0
134555	78944	111702	64478.4	49664	85084.9	0
122137	72926	109760	62983.2	49566	83276.2	0
152626	80061	124936	88104.2	64425	89623.6	0
136106	81112	109970	74077.1	54392	89254.2	0
66486.5	42316	102970	31226.2	25512	80214.7	0
136282	76928	116100	70988.4	53684	86660.7	0
152883	82284	121765	108237	69736	101718	0
135911	70407	126508	102593	65671	102383	0
158957	91801	113478	80430	56653	93041.2	0
141571	79402	116849	75659.6	57066	86889.4	0
89300.3	52013	112518	42323.4	32973	84120.5	0
93644	55699	110183	54525.2	39639	90147.7	0
131245	72528	118592	75191.8	52528	93812.2	0
135916	77798	114494	69095	54406	83230	0
97490.1	58064	110036	56928.5	43904	84977.8	0
121788	73101	109185	60680.8	48749	81576.5	0
189190	109288	113450	81483.4	61384	86994.9	0
122789	73628	109294	61866.8	48908	82900.7	0
134576	75960	116108	78608	58348	88291.9	0
154009	83940	120242	83909.3	62192	88421	0
136639	78228	114470	85304.5	69072	80937.5	0
117111	68098	112705	66310.4	50386	86248.6	0
166919	93684	116767	86017.7	64596	87269.4	0
122597	72641	110606	52030.4	39857	85552.5	0
118435	69465	111736	54368.2	42745	83356.5	0
197044	101112	127715	128733	85116	99119	0
131420	77574	111026	83298.6	65878	82866.2	0
120186	70216	112175	59666.9	48540	80558.9	0
153645	81373	123743	93415.6	66265	92387.9	0
113563	73189	101688	59650.9	48821	80073.8	0
122225	68433	117051	60319.6	41717	94760	0
142422	74124	125921	86954.3	61804	92205	0
142002	80352	115819	88346.2	64800	89349.6	0
120150	74756	105331	58548.8	45732	83903.1	0
138584	83341	108977	81717.7	67481	79362.4	0
138552	81148	111896	64372.6	48488	87005.4	0
170451	93774	119123	76638.2	56830	88378.7	0
139847	82524	111058	70903.6	51528	90178.8	0
125877	70900	116354	78451.8	57008	90187.6	0
108663	67301	105813	68344.1	50673	88390.2	0
127262	75200	110907	59346.8	45924	84691.1	0
196162	104424	123111	131838	89484	96555.1	0
131946	73981	116884	73790.6	54445	88822.5	0
155388	86436	117816	101450	73792	90099.7	0
117477	66923	115042	60261.6	46315	85270.5	0
107570	66593	105863	45888.4	34757	86524.7	0
136461	80020	111761	73607.5	61700	78183.8	0
96813.5	58977	107580	66999.2	51425	85383.8	0
126402	76523	108254	48161.4	38735	81484.6	0
110658	66524	109015	60034.8	47340	83110.3	0
150430	83416	118186	84852.6	57800	96209.3	0
177078	101033	114863	128995	102669	82340.8	0
164140	88944	120942	96690.7	67568	93782.9	0
118502	68104	114033	60495.1	44316	89462.2	0
119098	69457	112375	60151.6	45537	86569	0
140875	78733	117262	76355.2	54985	91006.8	0
103661	62737	108286	53538.2	41281	84995.1	0
110968	65032	111828	58161.6	42076	90590.3	0
107912	65857	107386	43286	34337	82616.2	0
142315	79714	117002	69794.8	51590	88661.9	0
134447	71489	123251	99247.7	72049	90276	0
166819	90576	120702	95434.1	69072	90548.5	0
124009	73881	110002	63148.7	50749	81548.6	0
116098	69576	109357	57387.1	45660	82368	0
168792	88421	125105	110493	78977	91688.1	0
115723	68165	111260	54530.3	41845	85403.2	0
113082	68505	108181	48532.7	38685	82218.9	0
125631	71399	115315	85125.6	59735	93392.3	0
135986	75237	118452	79858.8	56657	92373.9	0
142024	79037	117764	72280.3	53453	88619.2	0
118912	72519	107462	59198.2	45843	84628.2	0
118510	67449	115149	57463.6	43977	85634.1	0
118181	68705	112730	66331.4	51841	83854.4	0
95333.8	60784	102787	40732.4	33504	79675.3	0
136930	81614	109955	95611.3	73774	84934.9	0
102461	61808	108641	78928.9	53108	97399.4	0
154186	80804	125052	91460.9	65280	91819.5	0
103088	65937	102462	47170.2	37457	82530.5	0
116889	66781	114710	64304.5	49001	86003.6	0
123546	72052	112373	67257.1	51252	86001.8	0
136991	79212	113339	71922.5	56972	82733.8	0
118412	68997	112473	88419.2	58453	99133.4	0
144878	80945	117298	84798.8	59201	93873	0
135490	79231	112071	85124.8	64591	86370.2	0
149089	84570	115534	78975.1	58762	88079.3	0
136797	72598	123490	66754	48018	91107.2	0
117556	73320	105076	56563.1	45896	80767.8	0
157274	87794	117401	105776	77138	89866.8	0
143636	82688	113841	84391.4	55444	99752.5	0
131398	78176	110153	94710.8	59792	103809	0
113650	62089	119959	67840.9	50525	87996.5	0
150894	81727	121000	90667.9	67439	88109.4	0
131594	75894	113634	66103	47670	90877.4	0
151851	82134	121164	105387	78242	88273	0
101894	63097	105833	54292.6	44317	80287.9	0
111182	65784	110763	47877.5	36712	85467.9	0
142250	84676	110096	87667.4	66848	85946.8	0
90726.6	53764	110592	46710.7	35924	85214.2	0
127909	77380	108331	71269.8	53188	87815.6	0
152757	84866	117964	105877	76482	90724	0
145938	83691	114280	70171.9	54619	84197.6	0
105497	64272	107572	64869.8	51428	82665.3	0
138079	73851	122533	82085.6	60383	89090.7	0
183801	103036	116906	106753	72108	97023.5	0
115825	70589	107534	64165.1	50189	83785.7	0
127001	78089	106585	52058.2	41033	83144.9	0
122356	71349	112388	72399.6	47313	100285	0
149882	87273	112551	94342.1	72345	85462.8	0
179481	98612	119280	100052	75796	86509	0
132442	71925	120677	72423.1	54565	86984.7	0
132499	78393	110769	61031	47497	84210.2	0
106352	64529	108011	62474.2	49025	83514.7	0
126641	72701	114160	59120	44041	87974.6	0
109650	60861	118073	51861.6	40233	84478	0
118772	72412	107494	66341.5	50712	85734.3	0
128049	67909	123575	84526.7	54273	102068	0
147174	82968	116252	74339.2	54428	89510.8	0
154913	86588	117249	93595.3	58936	104077	0
136216	78909	113131	82737.5	58025	93447.4	0
155749	93734	108895	100987	70930	93307.6	0
112452	66677	110528	57832.3	47509	79776.4	0
94856	62964	98730.8	38860.1	32000	79585.4	0
149658	93520	104876	51665.9	42740	79222.6	0
108599	61573	115588	64452.4	45153	93547.5	0
112994	61285	120832	72931.3	54325	87982.1	0
152374	84733	117852	83902.6	63149	87074	0
129383	72953	116228	87331.4	60477	94636.9	0
107752	70900	99599.7	49179.5	39524	81546.1	0
142959	80445	116464	76166.2	56637	88133.6	0
121866	66701	119737	69457.9	51421	88524	0
131082	82233	104466	90233.6	62089	95243.1	0
157498	88868	116147	108105	81616	86805.8	0
122583	71177	112868	59475.4	45321	86003.8	0
140295	80629	114033	73957.8	57105	84877	0
153685	86132	116936	78867.6	57684	89603.1	0
117440	74002	104005	73762.1	51602	93679.9	0
138407	77937	116384	114657	86257	87113.4	0
90121.7	54472	108427	37102	28200	86223.9	0
117069	69443	110483	67735.1	47936	92604.4	0
106010	61348	113247	57155.3	44084	84968	0
136732	83619	107163	88331.9	64547	89685.3	0
123572	73752	109806	56599.2	43020	86222.3	0
109544	65996	108780	53469.4	40892	85693.2	0
183522	106757	112660	104663	77941	88005.1	0
135755	71349	124695	107480	75141	93740.9	0
120814	71500	110736	80596.3	60924	86697.5	0
163386	88181	121428	72455.9	52801	89931.4	0
119477	75072	104301	57721.4	45268	83565.3	0
118368	69179	112135	57408.1	44731	84109.4	0
126611	72213	114905	76988.5	57269	88102.1	0
123519	79196	102214	65757.7	49720	86675.3	0
105003	62065	110876	70218.1	50881	90442.7	0
115219	61693	122396	86210.9	60333	93645.5	0
94311.4	57081	108281	51139.2	40361	83037	0
114850	68457	109950	62606	50605	81077.9	0
109033	61888	115460	60411.1	44020	89938.7	0
117157	69077	111151	62021.4	46609	87207.1	0
145553	85408	111687	75053.2	54464	90310.7	0
113792	70495	105787	60677.4	48767	81541.9	0
118678	70309	110621	73731.8	51893	93116.4	0
167152	88049	124414	112517	77361	95318.4	0
113854	71404	104498	44833.3	35976	81671	0
125916	70457	117121	66925.3	50029	87669.5	0
134460	74379	118474	74707.1	53887	90856.9	0
105081	60293	114218	75614.3	55509	89273	0
144045	80724	116943	98727.7	77284	83720	0
105926	61841	112255	57349.3	45553	82507.1	0
143168	75940	123554	90940.9	59092	100858	0
149559	80809	121292	78400.6	58925	87196.6	0
117159	71425	107499	59962.6	45349	86654.7	0
99325.4	61720	105467	41701.8	32840	83220.7	0
124041	71063	114393	73237.1	52419	91563.5	0
145923	83058	115139	84339.4	60229	91770.8	0
142730	85137	109869	66285.2	52501	82742.6	0
140883	78170	118113	88132.8	60894	94851.2	0
182810	94973	126148	119346	86733	90178.9	0
130631	75808	112930	76166.2	57664	86564	0
151361	84092	117961	76268.6	59196	84437.2	0
127712	73925	113219	78191.4	60389	84855.7	0
119808	70933	110693	57263.6	45557	82376.6	0
156850	87717	117187	87197	61905	92311.5	0
87655.2	48672	118026	62817.7	47508	86655.3	0
134313	77965	112901	91671.7	70729	84941.1	0
115320	64049	117998	58369.9	44677	85621.9	0
141963	80096	116157	86728.3	64320	88368	0
108148	63816	111063	63630.8	47148	88447.3	0
178562	87073	134396	140891	75185	122809	0
109018	66052	108166	58278.4	46388	82334.5	0
181862	107341	111034	144136	106825	88425.7	0
100447	64356	102289	38394.7	31248	80524.7	0
150076	90436	108755	72795.2	52192	91406.9	0
90137.3	51109	115581	48177.4	36673	86094.7	0
149289	81760	119665	78729	55360	93200.6	0
171109	97484	115032	96186.7	71352	88346.4	0
123200	69765	115732	64496.9	48325	87467.5	0
123241	70097	115222	79665.6	59489	87763.5	0
132411	79696	108885	84704.8	66020	84083.8	0
160393	93314	112647	86992.1	68566	83147.8	0
130864	75941	112934	64313.8	48261	87334.8	0
158199	79367	130630	102661	68227	98611.5	0
122981	66864	120538	70246.7	49940	92184.3	0
141569	82257	112791	65429.3	50757	84480.4	0
147051	79161	121741	99403.9	68265	95430.1	0
112244	63860	115190	67321.8	48384	91187.2	0
144215	80197	117851	86063	63509	88809.9	0
161081	96814	109040	95198.9	73374	85029.5	0
101847	61267	108944	58227.1	45751	83407.4	0
112661	66353	111273	62799.2	50069	82198.8	0
120772	74308	106515	62708.5	49312	83340.1	0
88241.6	52982	109150	39220.4	29782	86305.5	0
101673	62772	106150	53777.6	41684	84549.7	0
134224	73796	119200	79194.4	58964	88021.2	0
140559	80433	114526	64972.3	49429	86144.3	0
147214	85388	112988	73043	56396	84881	0
71982.6	38425	122770	65872	43069	100234	0
152022	82385	120931	104535	63393	108069	0
125637	62653	131419	118521	86605	89687.3	0
101162	61944	107028	58455.6	48908	78329.6	0
109753	61261	117412	59427.5	45017	86514.8	0
121864	72782	109732	69077.4	50954	88845.9	0
147532	84283	114717	74751.6	57803	84752	0
149923	82473	119134	87273.5	63289	90372	0
123894	70295	115506	63437.6	50419	82458	0
105595	65292	105990	47759	37240	84047.7	0
155180	82968	122576	92431.1	69884	86680.3	0
119300	68040	114909	78229.2	57980	88424.1	0
143717	82450	114234	88272.2	62518	92533.5	0
113535	64640	115109	67268.9	50852	86693.4	0
118642	69891	111250	70237.4	53603	85873.6	0
111236	69020	105621	58169.2	47352	80507.1	0
168952	90923	121778	121103	75311	105384	0
111513	67755	107861	51631.4	39883	84841.1	0
117593	75304	102340	63667	50664	82355.9	0
143716	77405	121679	93978.4	69357	88800.9	0
103108	60277	112104	46958.5	37461	82151.4	0
112908	65821	112420	52581.5	38601	89271.8	0
130830	73646	116422	91333.2	66030	90649.9	0
122529	70885	113283	76394.6	59921	83553.3	0
153268	87024	115423	73957.8	53936	89863.9	0
101771	57332	116334	39968.9	30084	87069.5	0
125562	72244	113903	74798.6	55920	87661	0
137516	78997	114083	97042.7	69733	91202	0
177516	94745	122789	119328	88249	88616	0
137007	78504	114375	82847.5	64844	83731.6	0
145265	82196	115821	97397.2	66932	95365.8	0
96861	55681	114005	57910.4	42501	89297.2	0
124504	69273	117788	69967.8	48797	93969.1	0
163057	94153	113497	70933.8	52025	89355.5	0
155504	89697	113617	79385	62197	83646.8	0
124760	67088	121874	63951.7	47700	87864.6	0
154278	85641	118060	75573.1	57097	86742.9	0
150564	81185	121542	60184.3	45461	86760.9	0
127483	74952	111467	79154	58264	89033.4	0
129116	71669	118067	75302.6	54693	90231.5	0
111901	66576	110153	62564	47300	86684.9	0
98158.2	65560	98122.3	30479.4	25816	77374.4	0
114363	65429	114550	62508.6	48769	83999.3	0
118912	72433	107590	50411.8	39829	82949.2	0
118104	70262	110160	53014.1	41970	82781.3	0
140313	80867	113712	62622	45731	89742.1	0
152346	80981	123290	85974.8	60513	93111.4	0
151500	80868	122777	81904.2	58736	91386.4	0
154302	85546	118209	75822.6	59226	83900.8	0
131215	74946	114740	73467.2	54706	88011.3	0
144203	62073	152248	92760.4	54989	110552	0
174216	92163	123883	102613	78563	85597.9	0
91859.8	58244	103360	39178.4	31568	81335.5	0
128480	77613	108488	56999.9	43737	85409.3	0
65464.1	35778	119913	90495.7	62054	95573.7	0
153742	84547	119172	80440.9	58035	90837.9	0
116414	70176	108717	63239.4	50052	82803	0
160505	89961	116927	91807	63805	94297.6	0
150110	82621	119069	80699.6	56701	93274	0
123852	71796	113053	79774.8	58896	88768.7	0
142927	76302	122761	85854.7	62158	90520.5	0
128195	73567	114201	63625.8	47307	88143	0
115814	68112	111434	73510.9	57792	83361.2	0
114331	70440	106372	58404.4	45100	84868.9	0
128442	73493	114536	84966.8	65953	84429.6	0
148974	82699	118056	100207	76907	85391	0
139487	82517	110782	78622.3	58821	87597.8	0
102194	57044	117407	64099.6	49776	84394.7	0
131780	77844	110944	69145.4	54327	83411.8	0
131409	74853	115052	79432.1	59457	87553.4	0
113829	70037	106514	58558.1	44833	85599.1	0
195369	106676	120024	118671	87668	88712.2	0
102245	61132	109611	51019.9	39756	84104.1	0
166469	85448	127676	113170	73180	101349	0
128675	72157	116868	86756.9	62777	90569.8	0
138276	75620	119837	72725.5	53924	88386.2	0
117563	72264	106617	67459.6	54232	81520.7	0
169018	91845	120603	93044.3	66977	91042.4	0
126031	78469	105259	56416.1	45009	82145.4	0
126440	72421	114420	76222.4	57477	86909.8	0
158738	87628	118718	103742	78312	86817	0
132443	75300	115270	75928.4	56372	88271.6	0
146299	81611	117482	86674.6	59243	95881.4	0
121962	72700	109943	80169.6	61484	85453	0
145799	81959	116584	84794.6	65171	85269.5	0
164838	89673	120469	84283.9	60653	91069.4	0
178370	95962	121815	105160	76734	89813.4	0
118239	68550	113040	68035.8	52402	85088.2	0
100869	57404	115158	61767.7	46844	86414.7	0
119743	68880	113930	75268.2	55328	89155.2	0
103255	60267	112283	50212.7	37531	87680.5	0
190314	97217	128295	110107	81461	88582.1	0
119979	67081	117215	57490.4	45037	83657.7	0
172093	95169	118508	112872	79445	93111.1	0
127303	72322	115358	69844.3	51926	88150.8	0
128708	77428	108940	74046.8	58128	83483.6	0
140084	81242	113003	80147.8	56574	92844.1	0
150881	87361	113187	111567	79169	92355.1	0
154628	89584	113120	88762	62484	93097.5	0
143044	81537	114973	77923.4	55649	91767.9	0
114248	70210	106643	48511.7	37430	84938.9	0
150122	87609	112299	80329.2	62893	83704.9	0
116578	69343	110178	70702	53451	86687.3	0
135048	76893	115102	76181.3	57065	87490	0
146137	76593	125041	89446.6	65729	89183.9	0
121076	72885	108868	65168	50721	84202.8	0
109272	64452	111110	47671.7	37988	82242.1	0
181410	100287	118549	91188.7	68927	86702.5	0
120604	68825	114841	70891	53501	86837.8	0
118393	73216	105974	56490.8	44788	82660.2	0
99035.1	61459	105605	74355.1	50359	96764	0
143610	77553	121358	80125.1	56817	92420.9	0
121086	61506	129020	99587	69318	94153.6	0
168337	87688	125811	88032.8	59208	97441.6	0
117815	66952	115323	66110.5	49512	87506.4	0
153795	84605	119131	108189	77309	91713.1	0
131241	80072	107416	64400.3	51996	81170.4	0
170919	94684	118302	115443	80856	93569.6	0
138411	77462	117101	90305.9	66498	88999.5	0
137833	82848	109031	54986.4	43024	83757.6	0
112700	70497	104769	59250.2	46549	83418	0
132982	77508	112442	70429	58032	79536	0
119672	75271	104194	48930.8	38951	82327.3	0
140228	77112	119177	84656.9	61676	89955.1	0
182944	104616	114604	119635	87292	89818.3	0
159644	93604	111773	80244.4	61060	86126.7	0
130096	79669	107018	59284.7	46673	83244.7	0
154785	80184	126509	109693	76012	94575.1	0
110974	66612	109181	49831.3	38208	85472.8	0
132071	76035	113835	64845.5	48791	87100.4	0
114789	72586	103640	67977	51550	86419.8	0
78401.8	50839	101067	35470.7	30004	77476.5	0
168756	88567	124872	124622	85316	95728.8	0
150617	94806	104116	140095	97698	93976.1	0
137801	78035	115729	68147.5	52547	84992.8	0
148022	84537	114751	89673.4	66809	87964.7	0
109712	62774	114539	63502.3	46198	90083.7	0
144070	74728	126349	113796	69836	106789	0
117070	65789	116620	73803.2	53929	89687.7	0
170864	88993	125827	88634.3	62977	92235.8	0
199521	101544	128770	124159	85900	94724.9	0
150048	84997	115693	83154.1	60689	89795.3	0
115590	73202	103485	63057.1	47510	86981.9	0
108230	66784	106207	50918.3	40000	83424.5	0
178214	93965	124295	99639.1	67641	96538.3	0
135488	74648	118949	78002.4	55788	91632	0
117946	70792	109189	54861.2	41192	87283.6	0
132423	75524	114910	69375.6	54676	83155.3	0
117261	68733	111807	52559.6	43037	80036.9	0
125899	68840	119857	75281.6	56524	87284.3	0
92407.9	55652	108820	55189.7	43492	83162.7	0
124354	72664	112155	72494.5	57928	82015.6	0
152338	87193	114501	85732.9	61533	91310.2	0
128974	76743	110140	65246.2	48275	88575.3	0
164692	91403	118084	87525.5	63323	90584.3	0
91343.6	50917	117570	75773.9	57153	86888.1	0
104687	62864	109136	56653	44304	83803	0
107349	58616	120022	61071.4	46872	85389.4	0
131032	81381	105520	56700	45733	81251.9	0
102037	63178	105845	53317.3	42794	81651.7	0
198635	61157	212857	113855	50193	148659	0
117565	67480	114178	72560.9	52680	90268.6	0
152957	82229	121906	78054.5	58161	87952	0
118452	72697	106784	42637.6	34137	81855.3	0
129910	76127	111837	68008.1	51083	87249.7	0
119138	76541	102008	58410.2	45625	83900.8	0
198500	99548	130680	161792	100696	105299	0
122002	67368	118684	72364.3	57464	82529.4	0
142246	78752	118375	79306.9	56724	91627.1	0
116122	68609	110921	52572.2	39537	87143	0
164912	87041	124168	110440	81349	88972	0
149364	86344	113369	68164.3	52204	85572.3	0
180202	93473	126343	121040	79986	99173.2	0
107363	62004	113479	60988.2	46932	85164.1	0
119550	69062	113446	64078.6	48946	85797.7	0
121960	69559	114906	63953.4	48307	86762.8	0
195496	99965	128165	132140	92041	94087.4	0
111766	67600	108354	50103.5	38208	85939.6	0
107223	64576	108817	52348	43188	79435.9	0
99282.1	62192	104620	45839.6	37184	80791.4	0
124854	75068	109000	54780.6	41672	86151.4	0
127765	69972	119665	73521.8	53280	90434.1	0
85787.9	48121	116835	57969.2	41417	91727.4	0
84817.3	47143	117909	61431.7	46979	85697.6	0
145887	82321	116141	76870.1	56725	88810.2	0
102836	63993	105315	45848.9	37289	80580.1	0
162328	89797	118471	97853.3	74645	85912.2	0
156447	89496	114563	72571.8	54908	86618.8	0
118581	62002	125340	96416.9	69430	91009.3	0
88442.6	54417	106514	38099.9	29681	84125	0
157528	84495	122182	106109	71349	97463.8	0
197284	112860	114560	112375	82236	89554.7	0
176858	97016	119471	117885	87304	88491.9	0
73607.8	51987	92791.7	61376.3	45731	87956.9	0
163368	95629	111959	77428.7	61101	83048.8	0
164132	84845	126779	135040	90301	98005.4	0
123611	76195	106319	66189.5	50099	86584.4	0
177171	92525	125491	92771.3	69053	88046.3	0
161139	93661	112752	98014.6	62637	102551	0
115100	73248	102982	58944.5	47712	80964.6	0
117890	72953	105904	55092.2	45101	80054.2	0
131312	78728	109309	63700.6	50444	82758.7	0
147613	85784	112771	98996.5	74124	87526.8	0
131892	72853	118645	77553.8	55745	91175.3	0
112316	71940	102318	43701.8	34660	82632.5	0
136463	72096	124046	83989.9	54404	101176	0
112992	64465	114869	60731.2	46693	85239.3	0
109699	67267	106876	56702.5	45864	81023.4	0
128621	67523	124837	89460	64595	90763.2	0
122914	70569	114148	74731.4	56845	86157.1	0
85141.1	57665	96762.4	33441.2	27425	79912.7	0
110784	66869	108576	71132.9	53765	86706.3	0
143644	85717	109825	61964.3	48545	83652.1	0
152188	80959	123195	101870	72187	92484.3	0
164993	92013	117516	94069.9	65453	94189.2	0
143179	80265	116905	76217.4	55625	89797.5	0
117000	70660	108516	56027.2	44948	81689.9	0
167190	89527	122387	91355	62055	96479.6	0
161197	91524	115426	100243	71472	91917.5	0
145696	83108	114891	94311.8	68928	89670.7	0
129488	75685	112125	68959	52977	85306.7	0
119519	70749	110713	58259.9	43721	87329.2	0
202689	103249	128654	124890	87345	93706.7	0
141420	84605	109545	96890.6	71581	88708.2	0
102099	62533	107002	59899.6	45461	86350.4	0
131122	80704	106478	67642.7	51632	85858.2	0
138869	75608	120370	70129.9	51260	89661.2	0
109458	69250	103587	46695.6	38102	80317.1	0
122397	69681	115116	68116.4	50449	88487	0
111402	68136	107151	54592.4	44280	80798.8	0
146143	84648	113146	86872	64952	87653.1	0
133832	75721	115831	66904.3	52905	82877.6	0
164117	92295	116534	80570.3	62615	84328.9	0
135461	81952	108326	56511	45044	82219.7	0
63341.2	45603	91027.6	83519.5	72039	75980.2	0
198430	102720	126600	132235	79636	108822	0
94784.3	58577	106045	40006.7	33345	78628.8	0
125415	70000	117417	73778	54692	88406.3	0
102359	61993	108209	66265.1	49565	87617.2	0
169733	91935	120995	88478.9	64735	89573.7	0
120317	73368	107473	55899.5	44556	82220.8	0
161942	91698	115739	87057.6	67766	84192.8	0
114267	67289	111290	47701.9	36685	85217.2	0
104075	63426	107537	46583	36630	83343.3	0
147439	82413	117245	79233.8	57369	90513.5	0
104090	62958	108353	54269	40362	88116.9	0
118725	63038	123430	75862.1	53630	92703.7	0
128517	76225	110495	61766	49713	81425.4	0
84352.3	49989	110587	47712	36165	86460.8	0
196672	107844	119516	95917.1	67172	93581	0
108199	60624	116966	80848.3	53636	98785.8	0
141211	75328	122855	136100	101424	87942.3	0
141571	76925	120611	76617.2	55033	91239.6	0
140335	83875	109651	85712.8	67991	82617.9	0
118500	64976	119521	71833.4	55492	84835.2	0
155237	86697	117346	90949.3	67241	88643.2	0
125568	70881	116099	70421.4	49525	93188	0
124317	68162	119527	65838.4	48230	89462.6	0
178659	101661	115173	129075	91677	92270.4	0
98373.3	54948	117329	73156.4	55744	86007.1	0
121277	68650	115776	46376.4	33918	89608	0
179281	97880	120038	99916.3	73036	89656	0
149283	82596	118449	94596.6	64736	95765.6	0
157996	88740	116683	82543.4	58260	92852.2	0
157508	92804	111228	85676.6	62724	89517.6	0
139915	79028	116028	71580.6	54832	85554.2	0
100672	62501	105560	42080.6	33841	81492.8	0
116229	69092	110247	70358.4	55652	82854.3	0
101351	57458	115600	70153.4	50658	90757.1	0
175910	91052	126613	102091	71452	93638.3	0
154451	80633	125533	95764.2	70281	89298.7	0
136873	78709	113966	73305.1	58081	82714.2	0
152197	85473	116696	95074.6	73253	85058.7	0
129944	75117	113370	66496.1	49165	88638	0
147958	84545	114691	81552.2	61473	86942.4	0
183874	97244	123919	115287	76732	98465.8	0
116985	68955	111185	59868.5	45887	85504.4	0
127956	72752	115265	60413.6	46768	84657.6	0
140543	79160	116355	68050.1	52504	84940.8	0
127397	80047	104302	68050.1	53451	83435.9	0
120934	69308	114353	67507.4	49228	89871	0
132508	75772	114608	86297.4	62828	90017	0
120546	70904	111420	62199.5	49116	82993.4	0
157452	86988	118623	86263	62764	90072.8	0
165496	91529	118497	85833.7	62957	89349.9	0
87981.8	49028	117606	86788.8	57860	98302.6	0
156649	84788	121081	78890.3	55328	93445.5	0
154622	81578	124216	116031	75626	100550	0
145079	82944	114631	63934.9	48420	86535.3	0
111726	62971	116277	75991.4	56129	88727.3	0
125338	75927	108185	72930.5	53319	89641.1	0
118590	68641	113225	66132.4	53409	81148.3	0
156725	82332	124753	96002.8	66460	94668	0
133202	80588	108323	64949.6	50152	84872.8	0
125378	73171	112296	65749.3	50579	85192.4	0
150212	83129	118422	79270	60493	85878.3	0
144337	80464	117559	85263.4	63312	88258.5	0
134732	78376	112659	76938.1	56472	89287	0
110129	62308	115834	57418.2	40916	91967.9	0
121541	68316	116595	65742.6	50456	85391.4	0
172572	99613	113536	108185	71469	99204.3	0
125575	78025	105475	81453.1	61613	86639.4	0
163296	90701	117990	95811.2	70793	88696.4	0
115103	64006	117855	63992.9	47186	88878.8	0
116710	71709	106663	71956.9	48333	97568.3	0
115097	68213	110580	51731.4	40609	83485.7	0
112772	65080	113562	58569	40540	94681.3	0
175968	97053	118824	113142	83069	89261.7	0
132833	72093	120752	61875.2	44057	92041.1	0
150398	81005	121677	103487	67641	100267	0
120586	69256	114109	73542	59144	81490.1	0
111864	65050	112700	59004.1	43646	88596.8	0
143774	78420	120152	76467.7	55200	90786	0
104079	63480	107450	47190.4	36424	84907.4	0
153545	91013	110564	82620.7	65761	82338	0
130740	74273	115361	74116.6	55985	86760.8	0
113437	65880	112844	47420.5	35260	88138.1	0
142679	84579	110555	62407	48851	83722	0
127436	70293	118812	71248.8	51041	91482.6	0
180397	94420	125212	99569.4	67764	96295.7	0
136534	75384	118697	87679.2	63832	90019.8	0
107698	62137	113589	76397.2	56861	88052.7	0
161237	84744	124692	110539	75592	95834	0
142760	80845	115726	73778	52777	91614.1	0
145615	78257	121944	108338	69621	101981	0
166925	93573	116910	101281	78293	84778.6	0
115952	64617	117601	80286.4	56973	92353.3	0
151496	110037	90228.4	92006	62033	97201.6	0
196811	107637	119830	110184	76033	94971.9	0
162658	94888	112343	106869	79944	87608.4	0
146472	84224	113972	80889.5	60724	87299.5	0
151283	88501	112026	92878.8	71525	85101.8	0
146736	78805	122029	98478.2	66065	97689.7	0
122959	72728	110800	59878.6	46748	83943.7	0
134025	75471	116382	100482	67519	97531.4	0
101848	63478	105150	53242.6	42438	82221.2	0
115448	73600	102799	49081.2	38288	84010.3	0
141634	79077	117381	90731.8	65809	90355.4	0
140548	76252	120796	80152	56268	93353.9	0
101377	63390	104809	42434.3	31166	89231	0
173323	101224	112215	101811	80632	82750.1	0
81307.1	45537	117016	54146.4	40689	87211.2	0
144788	84344	112502	80765.2	61848	85581.2	0
116155	71512	106449	57453.5	46460	81043.3	0
161250	89079	118633	82004.2	60439	88919.8	0
111899	60941	120336	68764.1	49053	91870.5	0
87013.3	52869	107861	42611.5	33601	83110.3	0
171008	91789	122098	94232	70601	87471.7	0
152413	84764	117839	89213	63384	92242	0
148779	80524	121087	87250.8	63788	89641.8	0
103528	61309	110666	54802.4	43785	82026.6	0
168114	92645	118922	91957.3	67153	89743	0
139744	81325	112613	81612.7	57469	93068.8	0
94073.6	58612	105187	44972.8	36500	80748.9	0
106800	69906	100123	49769.2	38070	85675.6	0
152634	86480	115668	105948	82772	83886.2	0
89721.3	52743	111483	46345.3	36419	83398.4	0
140753	77552	118945	104809	70672	97192.4	0
176552	99080	116780	77348.9	56024	90481.5	0
151672	85402	116390	96185	67370	93566.6	0
130270	71404	119564	69515	52364	87001.3	0
128852	76712	110079	70370.2	53224	86648.5	0
147555	84587	114322	77985.6	57307	89183.9	0
131956	76077	113672	62923.6	49085	84012.6	0
109378	58785	121940	69876.2	51153	89523.8	0
136066	76733	116211	82601.4	63369	85426.1	0
138352	77079	117633	70179.5	50595	90903.9	0
109924	64681	111377	63334.3	49689	83533.1	0
179391	102516	114681	134038	95588	91897.6	0
125562	76846	107082	59019.2	44030	87846.6	0
155430	82321	123739	94646.2	68737	90238.6	0
108719	66105	107783	63254.5	46989	88221.7	0
120711	72401	109266	52048.9	40177	84901.3	0
115646	66604	113792	82051.2	60920	88268.3	0
109794	69617	103358	36937.3	29937	80860.6	0
108277	63697	111403	68504.5	53537	83858.1	0
182096	102461	116472	105700	73517	94225	0
134284	76041	115733	92067.4	66297	91010.6	0
160706	83572	126024	109198	79364	90172.1	0
154203	80508	125526	86992.9	61816	92228	0
102894	64496	104553	49250	38768	83255.5	0
168007	93363	117932	101169	74659	88806.4	0
130071	79101	107765	70222.3	57161	80511	0
115870	76657	99060.1	44777.9	37173	78943.4	0
141920	80149	116045	68108	47377	94213	0
116942	66639	115006	62475.8	44875	91240.5	0
153548	85433	117787	79397.6	57209	90954.3	0
178822	102218	114650	85106.3	61598	90547.2	0
159589	85521	122295	91699.4	63265	94991.1	0
121223	70289	113026	56904.1	45925	81203.4	0
120791	73049	108368	49372.7	39229	82482	0
133462	78656	111200	61666.1	49712	81295.2	0
105676	66945	103452	46781.3	38565	79498.5	0
117631	69389	111100	61735.8	50989	79348.8	0
111626	73165	99986.8	69606.6	57961	78703.6	0
146332	84339	113708	88280.6	63664	90876.5	0
175324	92981	123574	116551	76833	99414	0
124670	68508	119262	71213.5	51916	89896.2	0
160817	89873	117269	93765	64741	94916.4	0
110042	62840	114763	58568.2	45180	84956.2	0
162393	91817	115911	106572	78045	89491.1	0
128381	79784	105455	67025.3	54424	80710.1	0
97599.4	57153	111915	52178.3	39189	87258	0
123026	74958	107562	64829.5	50798	83638.5	0
107694	64860	108817	45806.9	36664	81878.7	0
147619	89362	108260	79804.2	64198	81467.5	0
109050	70044	102032	48457.9	38300	82917.4	0
142620	81133	115203	90713.3	70461	84372.7	0
164257	85773	125503	99279.6	67961	95737.1	0
153263	89201	112602	85084.4	66469	83890.1	0
142240	87368	106696	64229.8	51064	82433.1	0
147624	80529	120139	77200.2	54437	92940.3	0
120404	73045	108026	60402.7	49441	80066.2	0
105956	63081	110080	60788.3	46857	85020.8	0
99155	59965	108367	39669.8	31241	83217.6	0
111673	62664	116791	67741	48472	91588.4	0
168729	93966	117679	97418.2	68042	93830.2	0
101876	60911	109612	52048.1	39999	85277.7	0
148693	82474	118155	103708	66346	102442	0
166021	86723	125461	95582.8	63011	99413	0
132860	76596	113676	62212.1	46868	86991.8	0
46909	31829	96585.7	30147.6	25957	76116.4	0
122586	76948	104406	60833.6	45200	88203.4	0
80367	54736	96224.3	36384.6	28224	84484.9	0
139939	82210	111556	71560.4	54546	85978.5	0
110261	67888	106441	50374	39392	83806.6	0
138664	80301	113168	78295.6	56601	90655.2	0
122499	73105	109816	65840	52357	82412.9	0
133594	77380	113146	59038.6	46052	84017	0
117228	67292	114169	69037.9	52344	86437.2	0
156946	88949	115635	75522.7	56577	87481.8	0
110863	68925	105412	61924	50281	80711.4	0
160264	88081	119243	118373	80933	95853.1	0
144091	79768	118383	97760	71452	89665.8	0
148189	82993	117019	96269	71041	88809.1	0
177524	89241	130369	149980	92141	106675	0
134731	77908	113335	77311.1	54064	93715.9	0
124335	70071	116288	63470.4	48579	85625.4	0
159297	91857	113652	105394	78309	88203.1	0
128609	72552	116172	68145	51212	87205.2	0
108497	62548	113680	80037.7	60308	86976.1	0
150343	84368	116785	103469	74100	91510.4	0
126221	76931	107525	78499.7	56336	91319.1	0
117768	70675	109204	59242.7	46679	83175	0
101123	58368	113542	53770.9	41620	84669.2	0
170186	93009	119916	105785	76837	90226.7	0
130780	77556	110511	53283.7	41056	85054.6	0
101129	61339	108048	45607	36155	82669	0
129723	72673	116983	85533.8	64901	86370.7	0
125911	73297	112579	73973.8	58373	83051.1	0
171163	91872	122097	84436.8	59264	93372.9	0
126955	66178	125723	69612.5	47894	95254.6	0
137509	76423	117920	92361.4	65987	91730.1	0
100594	59145	111463	53781	39849	88448.7	0
119443	68869	113662	45356.6	33301	89261.4	0
142230	76593	121698	99875.2	74885	87406.3	0
110775	66992	108367	53532.4	42500	82548.2	0
86275.6	48932	115551	46867	37108	82771.2	0
135507	78001	113852	75980.5	59985	83011.7	0
184600	94820	127589	125738	76980	107045	0
116119	66413	114586	62116.3	46121	88264.7	0
132799	72145	120634	85530.5	59665	93946.6	0
126920	75241	110549	71689.8	54249	86605.5	0
167019	91633	119452	85731.2	62421	90009.5	0
133824	72932	120253	77632.8	51940	97954.2	0
114414	66329	113046	49291.2	38509	83885.5	0
102393	65225	102881	57402.2	47257	79605.4	0
93490	56195	109030	48756.1	37619	84938	0
185500	97680	124456	99004.9	70164	92474.6	0
130765	73768	116172	87962.3	63116	91334.9	0
125928	71125	116032	72922.9	51221	93303.1	0
131917	67973	127187	78703.8	56241	91711.3	0
126425	71439	115978	79648	62559	83438.2	0
127048	77137	107941	87293.6	63781	89695.6	0
114052	72324	103348	56474.9	44848	82526.3	0
152192	85159	117123	75901.6	57011	87251.3	0
134326	77952	112931	83485.1	63748	85826.7	0
118740	67969	114489	59407.3	45761	85079.4	0
145914	83289	114813	101731	74189	89865.4	0
143680	79477	118477	58338.8	44161	86576.3	0
107146	61593	114005	58312	44217	86426.8	0
129473	78148	108578	71319.4	55872	83655.2	0
113988	67945	109947	49941.4	37997	86137.2	0
94202.1	66132	93353.1	70448.3	56148	82227.3	0
92639.4	56420	107607	56936	46416	80389.5	0
125581	72782	113078	76430.8	56494	88663.7	0
142528	78225	119408	98737.8	73493	88047.6	0
119389	71560	109339	58317.8	44232	86406.2	0
110982	67444	107842	52491.6	40372	85209.8	0
135071	75752	116855	71530.2	51980	90184.7	0
177729	96636	120531	135529	92472	96051	0
129043	69557	121583	75170.8	55365	88980.2	0
83643.7	53825	101842	95493.7	76613	81686.9	0
104853	67151	102331	54121.2	44635	79464.3	0
102000	64028	104402	49575.1	40796	79639.1	0
131912	73737	117240	77616.8	58701	86654.4	0
156735	88377	116227	95809.6	67261	93352.4	0
116353	67200	113472	91077.8	54564	109392	0
188114	100330	122877	111068	78538	92680.8	0
131873	73524	117545	64570.8	48308	87598.6	0
121312	71432	111299	62240.6	48056	84880.2	0
116215	71004	107265	58302.7	47772	79982.6	0
175349	93048	123503	98559.7	72920	88579.4	0
104404	66165	103412	40202.4	32277	81627.9	0
146713	80441	119528	89904.4	66873	88106.9	0
141720	77873	119268	83762.3	64277	85402.9	0
162894	88699	120356	93117.4	69311	88045.8	0
132534	78740	110309	68724.6	52352	86031.8	0
120770	66283	119409	74984.3	54367	90388.8	0
145424	87772	108582	112513	88152	83647	0
142703	83968	111378	73473.1	55636	86547.1	0
142503	81457	114650	73190.9	52705	91009.1	0
111199	66324	109878	65931.6	48848	88455.9	0
149662	88444	110898	69363	51628	88048.6	0
157212	85709	120210	110281	78173	92453.7	0
95362.9	80349	77782	53813.8	48189	73185.6	0
123064	71357	113025	68957.3	54857	82381.2	0
124733	75137	108794	52321.1	42097	81452.7	0
155289	81429	124980	98447.2	70837	91080	0
141175	79984	115674	79884	55588	94180	0
102351	56617	118475	81693.4	55177	97030.6	0
100208	67340	97523.5	78759.2	63244	81613.5	0
129094	75496	112063	56023.8	43944	83551.2	0
165168	92669	116808	92971.2	68781	88584.9	0
142606	83272	112233	81861.4	61612	87075	0
112120	61771	118953	69692.3	53163	85912.3	0
152862	82224	121837	76412.3	57472	87133.8	0
162928	92772	115096	70134.1	52704	87209.9	0
139208	79907	114172	66126.5	50263	86219.8	0
167603	86865	126450	95069.5	69589	89532.5	0
116257	67656	112614	63588.8	46172	90257.3	0
109583	64815	110802	58994	45951	84138.2	0
167804	89993	122200	103543	76073	89201.5	0
155665	88999	114626	78864.2	59828	86388.4	0
151493	81838	121316	87883.3	61997	92900	0
162711	94512	112826	94011.1	73088	84297.2	0
129545	80044	106065	50794	40476	82242.1	0
189784	104752	118734	103888	73200	93010.8	0
169497	96771	114788	78654.2	59491	86646.4	0
166147	94641	115052	96433.7	71541	88339.2	0
145052	88428	107501	74226.6	58472	83193.9	0
122939	75213	107121	67410.8	53229	82996.8	0
234735	117453	130977	127294	82553	101055	0
112293	69337	106137	64482.6	45613	92647.5	0
205453	111462	120799	128480	87682	96029.3	0
179987	99023	119120	107292	79627	88305.6	0
112889	67233	110039	52689.8	41089	84039.1	0
138006	80393	112502	79221.2	58409	88887.7	0
114000	64396	116019	59845	45464	86266	0
113564	68226	109086	51802.8	41846	81129.6	0
156718	87653	117174	97376.2	76581	83332	0
186912	97644	125451	98838.6	68328	94799.9	0
145257	82084	115973	90383.2	71940	82337.4	0
122702	68419	117532	60559.8	44883	88426.5	0
114595	68785	109182	55314	40997	88422.5	0
144766	85326	111190	95428.2	67758	92298.8	0
119680	73518	106686	65669.5	51946	82849.8	0
170778	98489	113638	84987.8	63149	88200.3	0
148886	82516	118249	91649.9	69028	87013.5	0
118134	72849	106275	55814.6	45317	80717.4	0
133943	76689	114463	69050.5	53221	85028.4	0
104530	63948	107126	59246.9	43916	88414.3	0
181779	94805	125659	110239	80097	90198.5	0
149493	81497	120215	88021.1	64221	89823.4	0
145435	81568	116850	83090.3	62436	87215.8	0
115033	68824	109537	53891	41896	84299.3	0
116264	68316	111533	56255.6	42236	87289.7	0
114378	65324	114749	77894.9	55784	91512.2	0
134616	79941	110359	83762.3	58113	94461.6	0
208111	105409	129389	127938	84085	99715	0
203725	102664	130048	139915	77768	117908	0
132176	75625	114542	65172.2	48637	87816.4	0
107823	60838	116149	80938.2	56918	93193.1	0
138135	76724	117992	71663.8	53332	88062.6	0
141941	79647	116793	87509.5	66559	86164.5	0
158276	81348	127511	115689	75888	99907.7	0
131206	75273	114234	73086.7	56013	85512.5	0
165927	86169	126196	90219.4	58477	101110	0
84208.8	52376	105367	44483.9	31208	93415	0
116240	66768	114096	60197.8	44944	87778.6	0
155097	85165	119350	80049.5	58941	89006.3	0
148341	76744	126677	122529	86028	93342.5	0
109748	63394	113456	52954.4	40578	85524.7	0
125113	76300	107462	61841.6	49496	81882.5	0
144199	80144	117915	70633.1	51012	90743.5	0
105789	61621	112510	50490.7	38101	86847.1	0
117205	67278	114171	55321.6	39882	90907	0
161240	92745	113936	84919.8	62505	89037.7	0
156729	83665	122768	99724	69669	93808	0
169437	99131	112015	95592	70607	88726.6	0
133604	81720	107145	73679.8	61224	78869	0
184420	100770	119938	152501	68834	145194	0
164694	87402	123491	104954	73226	93931.8	0
145664	85766	111306	83883.2	67730	81166	0
117464	71757	107280	71444.5	49769	94078.4	0
128234	77152	108927	74684.4	58628	83484.3	0
90250.9	56755	104214	32821.3	26951	79810.7	0
152469	81977	121890	83697.6	61929	88572.5	0
158478	86933	119472	107330	71841	97910.5	0
146584	81926	117258	97932.2	65298	98289.2	0
146325	81284	117976	90210.1	67040	88186.3	0
183317	98512	121953	116499	79792	95684.6	0
122038	64371	124247	73193.4	50487	95010.6	0
117908	69376	111382	51228.2	39940	84058.4	0
113565	64669	115087	56710.1	43501	85436	0
129153	76446	110721	62472.5	47358	86452.1	0
126834	72724	114298	64930.3	49056	86743.2	0
99747.2	57072	114540	62416.2	48720	83959.5	0
141622	82165	112960	77895.7	60981	83714.2	0
123426	73973	109348	64475.9	51649	81811.7	0
87734	54917	104699	40414.9	29793	88901.1	0
147333	81815	118018	87558.2	66611	86145.2	0
129642	70700	120173	57715.6	44696	84626.1	0
166859	91989	118876	107415	82577	85248.3	0
90318.4	53964	109686	43317.1	31560	89950.3	0
102231	63679	105212	46459.6	37103	82062.7	0
180616	94479	125286	114531	78219	95959.8	0
125796	69909	117927	84513.2	59553	93003.9	0
116271	63017	120919	72315.6	50889	93129.7	0
162431	95934	110962	94483.2	71918	86098.8	0
143806	83093	113420	77591.6	56117	90615.1	0
155148	83190	122223	90547	66658	89022.9	0
131411	74752	115210	86259.6	69028	81895.9	0
130594	80762	105973	52975.4	42282	82110.6	0
133834	75292	116492	63295.7	48284	85911.4	0
159633	95589	109445	79980.6	60693	86362.6	0
111230	67564	107891	48895.6	38680	82844.3	0
147286	78601	122804	96090.1	66697	94417.5	0
112632	69901	105599	47641.4	37593	83053.5	0
131172	74541	115325	79217.9	61325	84657.5	0
176402	93617	123489	96050.6	68929	91322.6	0
128578	75334	111855	72899.4	53654	89043.4	0
144048	77560	121716	83928.6	60264	91270.8	0
106385	62736	111133	66481.8	46208	94290	0
75087.5	54370	90508.2	63649.3	46710	89302.5	0
63648.7	39372	105945	33529.4	28104	78187.6	0
113683	67317	110675	54193.4	41605	85365.3	0
132587	70577	123117	77552.2	55697	91251.9	0
119952	74064	106141	66040.8	44404	97469.8	0
141163	86953	106394	62325.5	47933	85214	0
91508.3	52923	113317	39004.6	29647	86221.3	0
133922	75049	116947	72812	54445	87644.6	0
107796	64532	109474	48820.8	38368	83390.3	0
159232	87057	119869	91952.3	66693	90357.1	0
114048	70698	105721	65114.3	52330	81546.5	0
157817	94058	109961	63634.2	50298	82912.5	0
172321	96241	117343	115387	80277	94198.5	0
118390	71136	109070	57542.5	44372	84988.4	0
131300	77545	110966	71707.4	55225	85095.9	0
246962	89263	181317	137973	55183	163859	0
114583	71036	105712	57140.2	45084	83061.3	0
121991	70236	113828	92404.2	64360	94092.6	0
134456	75762	116308	78165.4	58690	87283.1	0
168134	92464	119169	115367	80980	93365.1	0
122650	80537	99805.2	97818.8	68845	93117.2	0
113851	64633	115441	65457.8	50909	84265	0
105071	64989	105956	53516.4	41597	84315	0
130884	76172	112609	62239.8	48248	84541.3	0
101431	63145	105272	43202.9	33773	83834.5	0
156226	83721	122292	91014	63805	93483.2	0
123279	71004	113786	67133.6	50428	87246.6	0
119685	70197	111738	71657	54853	85612.8	0
190208	102804	121254	101471	74196	89627.7	0
123460	71037	113899	56668.9	43321	85728.7	0
187715	97844	125732	141173	96500	95874.7	0
114950	65229	115491	55779.4	40489	90285.2	0
111980	68061	107825	56227.1	44525	82760.2	0
117334	65284	117787	107737	83136	84928.7	0
105193	63933	107830	59074.7	47065	82259	0
109104	69504	102875	46042.9	38848	77673.7	0
106730	67546	103554	66590.2	54702	79778.7	0
118248	71840	107872	74875.9	53012	92565.2	0
124726	74848	109209	56287.6	46144	79942.4	0
158638	90240	115210	80186.4	60948	86222.6	0
183429	100588	119509	93906.1	69336	88759.5	0
115597	69257	109386	51623.9	39657	85312.1	0
67605.5	46298	95697.3	60543.8	51610	76880.5	0
138437	76596	118448	88110.1	63600	90792.2	0
131366	77389	111246	67075.7	49817	88240.4	0
158873	80076	130025	101416	66540	99885.5	0
68642.8	50188	89634.5	20008.8	17384	75431.2	0
151242	82532	120096	83634.6	58608	93521	0
110773	66021	109960	67227.7	47333	93081.7	0
163007	89377	119525	86578	66449	85388.4	0
116392	68707	111021	53566.8	42819	81985.9	0
133748	73305	119573	63871.1	47209	88666.5	0
127209	75284	110737	60641.3	46064	86275.3	0
164126	100088	107467	140996	103048	89669.8	0
162877	87645	121790	114768	79101	95086.1	0
131023	75400	113883	73383.2	53164	90460.5	0
185568	95135	127833	93723.8	65263	94115.9	0
119083	68310	114247	63888.7	48854	85704.6	0
137783	78665	114787	74146	50557	96113.9	0
147344	86417	111741	76181.3	56689	88070.3	0
139154	77168	118178	77528.6	56500	89927.7	0
82538.9	43701	123779	71158.9	46085	101193	0
141607	79781	116323	94559.6	70021	88502.9	0
170267	89700	124399	100664	74804	88192	0
111887	63548	115388	59561.9	43288	90173.9	0
117186	71104	108010	59714.8	45920	85223.6	0
102812	62313	108130	53571.8	39833	88140.1	0
147319	79976	120720	92710	66632	91185	0
186009	98357	123939	131175	94469	91000.2	0
166062	95925	113454	86800.6	65365	87027.6	0
131070	79133	108549	68327.3	49741	90024.3	0
172520	96583	117063	102577	76215	88204.6	0
129701	73265	116019	72738.1	55349	86125.6	0
129212	72920	116128	69388.2	51036	89102.3	0
116880	67416	113621	74276.2	56248	86541.1	0
124518	75656	107862	54117.8	40280	88050.3	0
132238	89104	97261.2	45754	39264	76368.5	0
125784	73160	112676	74853.2	54076	90716.4	0
152337	82185	121477	86693	63945	88850	0
104517	63292	108223	49881.7	36888	88620.9	0
115827	68269	111190	64230.6	50461	83419.2	0
125126	72297	113425	55982.6	42589	86146.1	0
102403	54913	122213	60664.8	42085	94469	0
124140	72348	112451	69644.4	54044	84453.7	0
120692	72922	108468	68479.3	49722	90259.1	0
126429	77936	106314	60272.5	47540	83088.3	0
153939	84489	119407	94587.4	69789	88823.1	0
124281	76143	106968	55158.6	43323	83440.1	0
100888	58857	112337	54653.8	42205	84866.5	0
166895	88968	122939	109645	78364	91696.5	0
138038	81536	110951	68938.8	51824	87179.2	0
134524	80638	109330	64852.2	46254	91887.3	0
139989	77379	118564	76764.2	55523	90607.9	0
155524	88045	115764	84524.2	61193	90523	0
156017	82390	124101	131755	77318	111678	0
150653	81964	120458	90738.5	65820	90347	0
153058	80587	124472	104264	76459	89368.9	0
141887	78786	118025	75194.3	55158	89342.1	0
133325	72740	120121	75598.3	58464	84742.9	0
117921	71272	108431	67901.4	51740	86006.7	0
157290	85649	120353	74597.9	53585	91235.4	0
105406	59828	115462	61750.9	48148	84051.4	0
168188	90933	121214	93306.4	69793	87615.2	0
110870	68421	106195	73032.1	52609	90977.5	0
112193	65675	111956	59467	46091	84555	0
135921	75804	117510	74289.6	53320	91309.9	0
117793	65528	117807	69468.8	49896	91244	0
133536	80215	109100	89659.9	66279	88654.8	0
93698.7	59966	102402	51373.6	39594	85033.5	0
156922	90870	113173	73624.3	56102	86004.8	0
132822	77981	111625	85937	64173	87762.3	0
121291	73284	108468	79933.6	57060	91807.3	0
131912	72444	119333	87075.2	59672	95632.2	0
163973	87308	123083	105753	77080	89915.1	0
137067	79100	113563	65503.2	50028	85808.3	0
142870	78387	119447	73857	53411	90623.5	0
123583	74637	108513	70066.9	55081	83366.4	0
121698	79341	100523	62483.4	48941	83670.4	0
106903	65344	107217	53186.3	41968	83054.1	0
108722	60921	116958	71812.4	50841	92569	0
138935	75724	120242	90688.1	60456	98308.4	0
130326	70812	120616	80893.7	57436	92301.8	0
137972	76416	118328	84570.4	61984	89416.7	0
116608	66285	115290	72288.7	54061	87632.7	0
142733	83982	111383	78020	60762	84150	0
153216	87223	115120	76481.2	58759	85302.1	0
118216	68412	113246	55318.2	42972	84365	0
177861	92321	126259	106378	74517	93556.7	0
140760	84253	109490	79942	60701	86309.6	0
158439	83205	124793	81426.2	54689	97576.3	0
169127	88821	124789	99807.1	67925	96296.8	0
94217	61448	100485	40334.3	32440	81484.2	0
112368	61749	119260	61128.5	45365	88308.5	0
121340	72508	109673	60797.5	46120	86392.6	0
168975	87712	126254	97202.3	67412	94497.2	0
123938	70323	115501	78477.8	60455	85073.6	0
136958	77636	115612	76726.4	56336	89256.3	0
166539	93617	116585	89034.1	63889	91329.3	0
143590	85797	109681	71839.3	55701	84523.8	0
140287	73741	124677	100335	67913	96823.7	0
129096	71084	119020	73773	57384	84253.2	0
153276	89995	111618	87995	70011	82370.5	0
93454.5	57076	107307	60176.8	47632	82796.1	0
114135	64695	115619	62432.2	45715	89501.3	0
119759	69653	112681	61167.1	45445	88208.8	0
222893	112452	129900	134548	92432	95396.9	0
84960.7	53321	104424	39724.4	32121	81049.2	0
56120.5	44470	82705.5	40502.3	34454	77040.6	0
144315	81481	116074	80579.5	57933	91154.6	0
164982	92387	117032	86251.2	66947	84433.3	0
160927	93439	112871	79952	62971	83208.7	0
126723	72125	115146	79477.4	59645	87327.3	0
95322.5	60141	103873	44021	34425	83804.3	0
117653	66381	116156	58726.1	42889	89735.6	0
168317	91624	120392	89242.4	61932	94435.7	0
111934	64183	114293	58141.4	44183	86240.3	0
145704	85684	111443	79100.3	62944	82357.6	0
160495	94348	111483	102200	76408	87658.3	0
101776	63852	104461	52049.8	40280	84685.5	0
140838	84901	108715	68322.2	52113	85920.3	0
122588	70334	114225	77055.7	58942	85676.2	0
183342	98601	121860	133298	88045	99219.9	0
149649	87400	112213	71960.3	53544	88076.9	0
132011	78392	110362	75489.1	56060	88249.3	0
128102	71317	117718	70308.8	50357	91501.9	0
129133	71847	117790	67267.2	50823	86740.7	0
152955	86728	115581	85869.8	63036	89275.4	0
143846	81736	115336	78047.8	57548	88881.3	0
145804	84669	112856	83223	65177	83681.4	0
177170	96821	119922	102185	71265	93970.5	0
142691	81820	114292	70856.5	55768	83267.3	0
122293	80924	99038.1	64903.4	54236	78426	0
110693	68589	105765	67060.6	54025	81349	0
133875	75005	116974	79714.3	59337	88042.2	0
84356.5	66031	83724.1	69287.4	62427	72738.1	0
150716	87844	112442	83129.8	60960	89369.9	0
79074.8	49317	105080	107007	67157	104424	0
107083	69384	101144	39448.9	32760	78917.1	0
122797	74356	108231	55355.2	41476	87466.4	0
150499	84816	116288	80514	59440	88771.3	0
143003	85117	110106	104270	72797	93869.8	0
155491	89200	114240	81730.3	58400	91717.1	0
112927	65893	112315	57654.2	44849	84247.8	0
146787	77312	124429	78383.8	53632	95781.6	0
142479	79412	117583	98504.3	77204	83617.1	0
128645	77316	109044	53452.6	42928	81603.3	0
136522	79952	111906	85105.4	62624	89062.8	0
97058.4	59143	107550	41800.9	33047	82896	0
103488	61163	110887	54616.8	42671	83882.9	0
109664	64689	111100	48008.5	37829	83171.3	0
160269	87648	119836	103489	80564	84184.6	0
103481	66350	102212	35429.5	29370	79057.2	0
118159	69753	111015	71112.7	52025	89580.8	0
114801	63961	117628	71561.3	49113	95490.8	0
151867	84564	117695	75018.7	56224	87443.6	0
108550	70300	101194	45144.1	36492	81074.3	0
151525	87104	114005	82393.9	63904	84498.1	0
159620	82712	126473	95228.3	64840	96250.5	0
83816.9	52809	104017	49518.8	40381	80366.2	0
184995	104449	116074	126531	92609	89541.3	0
148340	86292	112659	75923.4	57808	86073.1	0
188675	105972	116682	109239	80884	88510.3	0
104089	66073	103243	41882.4	33933	80889	0
153974	78852	127972	106144	74852	92933.5	0
132686	78717	110468	78058.7	57133	89539.4	0
144770	80137	118393	70839.7	54253	85572.3	0
165856	95406	113929	82734.1	61502	88160.8	0
101244	63354	104731	37591.7	29358	83916.1	0
126863	78544	105853	77836.9	56816	89783.2	0
143613	84156	111838	62627	49708	82568.7	0
162989	96187	111051	81433	62507	85379.1	0
112876	67484	109618	52049.8	40856	83491.6	0
116542	63387	120493	69841	48651	94080.2	0
53639.1	25495	137882	56159	33523	109788	0
161475	87784	120550	93206.4	65852	92759.1	0
141732	83214	111623	69820	52302	87486.5	0
198396	104048	124962	122796	79840	100796	0
158243	83837	123700	84462.8	64045	86429.2	0
96935.6	59396	106956	42619.9	34512	80932.4	0
129909	78797	108047	78366.1	58969	87093.3	0
120860	69000	114793	75965.4	58364	85300.3	0
109975	65721	109666	51770.9	39209	86532.6	0
118119	71992	107527	78860.9	57320	90164.5	0
88565.4	55316	104928	48197.5	37268	84755.6	0
176615	96373	120103	106066	77105	90151.6	0
106205	64923	107208	49150.1	39041	82505.6	0
136382	81628	109496	73596.6	55452	86980.2	0
180573	97492	121385	99124.2	71184	91259.3	0
105671	63741	108647	52297.6	37721	90861.1	0
144450	83324	113612	87915.2	68204	84476.2	0
145027	81182	117077	104342	67454	101375	0
135018	78315	112986	65562.8	52411	81981.4	0
116188	74761	101851	44839.2	35657	82412.5	0
113124	63868	116078	80723.2	59448	88989.9	0
113901	72325	103209	49044.2	41169	78072.4	0
171721	92116	122171	89528.9	64000	91677.6	0
116382	69484	109770	62371.7	48856	83666.1	0
110698	64704	112122	84223.4	61936	89118.9	0
163795	87053	123309	103076	71289	94757.4	0
150996	77361	127916	85983.2	57889	97341.4	0
160221	89612	117174	90710.8	67724	87780.1	0
57560.4	46370	81351.7	27379	21350	84042.5	0
115351	65312	115746	64888.3	47008	90463.8	0
170422	89020	125464	118304	85096	91110.8	0
128550	77233	109081	56601.7	43553	85171	0
124488	76647	106442	52412.6	41255	83260.6	0
64591.5	45793	92439.3	63289.8	47841	86698.9	0
112842	68104	108587	50275.7	40044	82281.2	0
80071	52488	99975.8	36454.3	30200	79108.3	0
109109	66621	107332	54190.9	41197	86206.7	0
105869	64337	107842	52033.8	40741	83701.6	0
167577	90891	120830	99452.6	73051	89221.6	0
66831.6	38293	114378	94250.5	66245	93241.8	0
52385.2	34705	98922.9	40608.1	28865	92197.9	0
131637	80092	107713	72927.1	53304	89662.1	0
120853	71624	110581	70135.8	51896	88569.8	0
105696	64628	107181	52025.4	42804	79654.6	0
114003	68673	108795	62972.3	47521	86844.8	0
131797	73769	117088	89600.3	64157	91526.2	0
106705	68480	102118	56711.8	45428	81814.3	0
118441	64965	119483	92833.4	67189	90549.5	0
128580	68612	122816	87505.3	54628	104978	0
110127	63591	113495	55388.8	41399	87682.3	0
164474	94056	114601	92327.8	68252	88653.7	0
116395	69624	109561	90152.2	66780	88472.8	0
105006	65716	104719	42579.6	33856	82422.5	0
118732	69596	111805	52425.2	40476	84883.4	0
105448	66322	104198	39510.2	31526	82133.6	0
117803	63401	121770	88636.8	60297	96338.1	0
107198	68317	102834	54790.7	43081	83349.1	0
148555	81477	119491	92287.4	70369	85949.1	0
142828	79985	117027	71135.4	53973	86375.2	0
149383	85112	115024	75646.2	58652	84524.8	0
137588	80532	111968	68001.4	53252	83687.7	0
148410	88450	109963	77317.8	56338	89941.1	0
138774	80702	112695	74671.8	53690	91147.2	0
149034	77541	125960	88238.6	56309	102698	0
124956	72247	113349	63555.2	50148	83057.3	0
103507	57526	117919	61319.2	45158	88990	0
160486	89421	117619	102621	76365	88068.8	0
138188	78652	115144	64049.2	47772	87865.8	0
148914	86025	113446	75367.3	57433	86000.6	0
144692	78736	120435	68575.1	48656	92365.5	0
142319	81674	114198	74759.2	53546	91499.2	0
138397	81853	110809	66675	52729	82869.3	0
129505	71479	118738	76234.2	58867	84870.7	0
111322	65852	110788	58155.7	47656	79975.1	0
138389	80088	113244	74549.2	55804	87550.2	0
171207	89980	124697	106610	72732	96062.4	0
111970	62612	117199	77442.1	56032	90577.7	0
133471	71560	122236	108277	74376	95407.5	0
134801	72529	121804	100068	68805	95314	0
169656	90569	122764	109033	76557	93336.7	0
136794	74382	120525	64245.7	48558	86708.8	0
116788	66368	115324	63138.6	47920	86349.1	0
124873	71773	114021	65919	51053	84619.3	0
180723	96887	122244	112326	77991	94388.2	0
132397	69571	124718	72496.2	49539	95906.5	0
111064	66052	110196	49403.8	40432	80078.3	0
140251	75840	121196	88657.8	63092	92092.1	0
120395	70337	112178	64856.4	49109	86550.9	0
106286	65452	106422	60221.3	46040	85722.5	0
111664	69209	105738	45252.5	36265	81777.6	0
109613	70720	101578	50191.7	41200	79838.9	0
108249	61817	114761	73190.9	58029	82659.3	0
105737	63581	108989	48804	37869	84460.1	0
137910	78848	114627	67535.2	50432	87761.4	0
155729	81788	124784	89665	60620	96936.4	0
155178	85099	119505	82524.1	61387	88101.7	0
175175	100617	114099	83289.4	60845	89710.8	0
117832	70303	109842	72093.8	57951	81529.9	0
124481	81736	99809.3	66509.5	53420	81594.3	0
123478	70541	114717	65964.4	52541	82279.4	0
107092	66209	106004	69964.4	53877	85104.8	0
153556	83533	120473	88029.5	59321	97252.2	0
88516.4	54221	106988	57141	47581	78703.5	0
108719	64909	109770	49427.3	38381	84397.6	0
108541	64864	109666	76463.5	57424	87265.1	0
115679	70964	106831	49138.3	40272	79964.5	0
138909	74903	121538	97498.8	68375	93450.5	0
126244	73969	111851	66459.1	51697	84249.9	0
116169	68413	111284	78744.1	59373	86917.9	0
109664	64369	111652	56298.5	44309	83269.2	0
129223	65108	130072	112599	78388	94138.4	0
107057	59841	117246	65207.5	46193	92512.7	0
101834	63191	105613	53525.6	40391	86847.5	0
147288	83638	115410	71555.4	54578	85922.1	0
112212	66308	110906	58513.6	46752	82023.1	0
140713	78786	117048	66953.9	51442	85297.8	0
91092.3	54716	109106	69912.4	58568	78230	0
134750	77289	114259	78697.9	62713	82240.5	0
188521	101872	121279	90815.8	70196	84786.9	0
115137	70644	106812	56496.7	46096	80323	0
167076	88008	124415	125590	77496	106208	0
117247	66617	115345	63375.5	49693	83580.7	0
102462	64697	103791	60015.5	46137	85249.9	0
114896	67931	110845	49737.2	37899	86007	0
140134	86584	106068	99728.2	73868	88479.3	0
125712	73905	111476	66102.1	46177	93814.4	0
125213	71237	115193	60693.4	44661	89062.1	0
139724	77844	117632	88750.2	61152	95112.7	0
130785	68781	124615	83935.3	59117	93049.1	0
111849	65079	112635	74683.6	55619	87999.8	0
147727	81305	119075	76377.8	55513	90168	0
113809	65629	113647	68697.7	47933	93926.4	0
162619	89284	119365	79388.4	55888	93093.3	0
60141.3	44592	88388.4	35658.8	29940	78054	0
168535	89708	123123	104042	66188	103018	0
174921	98120	116833	121260	80952	98167.9	0
148585	88346	110222	66398.6	50889	85509.7	0
138438	76424	118715	85072.7	64396	86578.7	0
125390	72352	113577	71184.1	52528	88812.1	0
185472	96757	125625	127609	96229	86906.8	0
116784	67384	113581	75616.8	57688	85903.9	0
112424	64197	114769	50516.8	38577	85819.7	0
176874	89185	129973	160648	101201	104033	0
169134	91675	120909	116526	76047	100421	0
118493	72813	106650	56738.6	44349	83844.6	0
135130	76484	115787	72640.7	53812	88466.9	0
131755	75817	113889	74965	50701	96899.5	0
147879	87429	110849	81651.4	58165	91998.7	0
153219	89280	112470	74440.8	54976	88739.7	0
101413	60604	109666	47301.2	37772	82069.6	0
136559	74432	120238	88960.2	60820	95858.2	0
110029	66453	108510	52064	39669	86013.5	0
182474	96405	124045	139500	101189	90348.8	0
110664	61986	117002	82565.3	63570	85118.7	0
141688	84112	110396	62375	46276	88335.4	0
97423.4	56276	113454	50717.5	36660	90666.2	0
126065	68276	121006	101110	70496	93996	0
137215	73053	123096	86452.8	56441	100384	0
141734	81857	113475	83997.5	60257	91356.3	0
153864	85432	118031	77960.4	58076	87974.6	0
166299	90827	119993	87727.1	64591	89010.6	0
128659	75960	111003	80558.5	55048	95906.9	0
124864	79085	103472	54111.1	43097	82284.8	0
128659	73620	114531	72484.4	54868	86577.6	0
113672	62667	118877	70208.9	49887	92232.6	0
151685	84160	118118	84441	59428	93119.8	0
163951	94609	113570	90347	65925	89813.9	0
126063	73266	112763	60160	46198	85342.3	0
87112	55655	102578	60677.4	48515	81965.5	0
118449	73584	105494	68731.3	50212	89707.1	0
176423	98573	117294	91361.8	68281	87688.9	0
106633	61060	114449	52778.9	38080	90832.9	0
114486	70649	106201	48244.6	39513	80018.1	0
149601	86605	113207	75717.6	59869	82884.8	0
161212	87436	120833	84320.9	62972	87754.1	0
132649	77364	112369	61063	47188	84805.9	0
127412	73540	113545	71378.2	51124	91499.9	0
217327	113156	125868	152515	100196	99756.4	0
154682	85980	117902	90507.5	68060	87151	0
137873	81925	110292	52552.9	41121	83755.5	0
126581	71772	115583	63245.3	48968	84643.9	0
141045	83949	110109	68892.6	55181	81820.6	0
175323	90781	126568	117607	81533	94532	0
177086	98548	117765	111093	78676	92539.2	0
154151	92296	109457	72260.2	56680	83550.5	0
111033	69173	105195	56883.1	44545	83688.2	0
152231	86213	115721	65129.4	48721	87607.4	0
108673	68349	104200	49117.3	39225	82063.8	0
135308	81584	108692	62338.9	49184	83064.5	0
121234	71480	111153	55794.5	43560	83942.8	0
128592	77858	108240	86217.6	58374	96795.8	0
157134	90344	113986	85013	62924	88542	0
141176	80929	114324	77250.6	58705	86239.6	0
109955	64073	112466	75588.2	56425	87793.5	0
157271	90616	113743	79975.6	59928	87459.6	0
150783	81882	120683	81989	56814	94575.9	0
116032	71264	106705	63013.4	48196	85684.5	0
117467	70404	109345	54878.9	44548	80734.1	0
162375	87567	121523	112817	86335	85638.3	0
147792	79476	121870	78438.4	55684	92316.2	0
145936	84125	113688	64493.5	47897	88244.5	0
118170	74717	103650	47753.2	38025	82302.5	0
140996	79814	115773	78583.7	58758	87648.7	0
120637	71381	110759	61953.4	44849	90529.9	0
113907	64944	114946	55659.2	41040	88881.2	0
90310.6	54200	109199	55366.9	42888	84604.7	0
116745	68080	112382	62384.3	47412	86231.7	0
130575	82477	103755	60255.7	49661	79517.5	0
133005	73161	119143	71008.6	47737	97484.5	0
202589	103715	128013	138570	92435	98245.3	0
166938	91541	119514	84206.6	65601	84123.2	0
155308	90015	113073	98661.4	76223	84828.3	0
98719.8	62115	104157	39976.4	31111	84211.2	0
160703	88529	118965	87507.8	63089	90902	0
139688	78516	116595	68418	52352	85648	0
157142	88432	116456	88997.2	68416	85250.8	0
113634	61246	121594	72118.2	50622	93365.3	0
111057	66428	109566	52753.7	39932	86578.8	0
95642.7	55637	112660	61185.6	48049	83453.6	0
152023	93832	106179	87953.9	65928	87430.9	0
115492	68661	110236	69655.3	51617	88438.5	0
121558	69569	114511	59834.9	44629	87865.3	0
112250	65207	112817	41958.8	32007	85912.9	0
116867	69849	109651	75060.7	57677	85288.4	0
151120	84212	117606	88526.8	66692	86992.3	0
[truncated: 376,322+ more rows]
