# Supplementary material for: Machine learning-based approaches for identifying human blood cells harboring CRISPR-mediated fetal chromatin domain ablations
Source: Sci Rep. 2022 Jan 27;12:1481. doi: 10.1038/s41598-022-05575-3 (PMC8795181; doi:10.1038/s41598-022-05575-3)
Supplement: Supplementary file 3 — Supplementary Table 3. [file 41598_2022_5575_MOESM3_ESM.xlsx]

## Sheet: training1
FSC-A	FSC-H	FSC-W	SSC-A	SSC-H	SSC-W	STATE
133469	76821	113862	74290.4	57221	85085.9	0
213271	84576	165258	147353	61856	156119	1
125172	73428	111719	59206.6	44932	86356.3	0
142366	80220	116306	94762.1	68700	90397.8	0
187784	113753	108187	108870	81709	87320.8	1
109512	59437	120749	53227.4	41257	84550.8	1
125028	71336	114863	81486.7	62732	85129	0
158321	93074	111478	78615.6	55922	92131	0
144565	74381	127374	113529	77897	95514.1	1
110656	60213	120439	61679.5	40097	100811	1
100430	60421	108931	50604.1	40421	82046.3	0
162114	85628	124075	107092	72984	96163.7	0
171933	93980	119896	89902.7	67624	87126.8	0
146612	78376	122593	81889.1	56712	94630.5	1
94765.8	60156	103241	56874.7	45068	82704.8	0
116424	67780	112570	50036.3	38356	85493.2	1
151787	82483	120601	86459.5	58999	96039.1	1
110071	64189	112380	58404.4	48041	79673.4	1
129473	70589	120205	75182.5	52125	94525.9	1
125107	69728	117586	71318.5	50788	92028.2	0
139112	72939	124992	104066	63179	107948	1
94400.2	61669	100320	44920.7	35237	83546.3	0
119597	73408	106772	56044	42180	87076.7	0
89135.5	52765	110709	45009.7	34073	86571.7	1
120868	65724	120523	58321.2	43548	87768.4	0
99797.6	53562	122108	53664.2	39134	89869.2	1
142299	80253	116204	107308	81149	86662.3	0
119365	69396	112726	80045.3	61008	85986.2	0
116477	65204	117070	53744.9	39428	89333.1	1
183881	104233	115614	111951	86765	84559.7	0
97889.8	55911	114741	47318.9	36899	84042.7	1
155844	82635	123597	104436	69867	97962.4	0
112289	60212	122218	64822.8	48916	86847.4	1
182057	95780	124570	92481.5	64640	93763.4	0
106068	60697	114524	54422.8	43705	81607.4	1
154864	83012	122262	92301.7	64180	94251.9	0
141314	83511	110898	73642.8	50636	95312.7	1
106120	62302	111629	41564	31466	86567.8	1
128283	70772	118792	74766.7	54352	90151.5	0
167375	90937	120623	102042	74601	89642.1	0
91235	47104	126936	57223.3	40084	93558.2	1
167460	87232	125810	147240	106308	90769.6	0
126990	78229	106385	60610.2	44865	88535.6	0
147454	78197	123580	62408.6	44805	91284.7	1
142757	74141	126188	78714.7	54457	94728.8	1
131971	70144	123302	75185.9	54176	90951.4	1
96915.7	52969	119909	58086	41929	90789.8	1
102400	59124	113506	52538.6	38624	89145.9	0
95000.1	56037	111104	46420.1	34529	88105.3	1
107688	62390	113118	51290.4	38038	88368.7	0
140539	69980	131614	102207	67976	98538.3	0
88277.8	48133	120196	43244	31585	89727.4	1
134642	69053	127784	96285	65705	96037.3	1
120549	69051	114412	79034.8	59291	87359.3	0
118789	71173	109380	79243.9	60965	85185.4	0
122283	63765	125679	72172	49909	94769.7	1
125395	76349	107635	74101.4	55721	87154.1	0
127443	78733	106081	43750.6	35677	80366.5	1
130657	74004	115706	85633.8	66996	83767.6	0
104393	60314	113431	62240.6	47306	86225.9	1
133907	78101	112364	70805.3	54981	84398.2	0
147884	82141	117989	86552.8	64349	88149.3	1
132085	74000	116977	73961.2	55940	86648.5	0
143646	83300	113013	84142.8	59972	91949.3	1
118734	68269	113981	77469.8	55865	90880.9	0
143054	78417	119556	80209.9	50033	105063	1
142973	85817	109184	91136.6	62889	94972.6	0
121831	68648	116308	57928.9	41912	90581	1
137938	76390	118339	80320	60374	87187.4	0
94745.2	58852	105506	57898.7	44948	84418.6	0
138980	80944	112524	78934	61876	83603	0
106571	66800	104554	52783.1	42756	80905.4	0
146266	77533	123634	78900.4	56973	90759	1
193076	94918	133309	124014	75922	107049	1
124445	69004	118190	60777.4	46888	84949.3	1
120758	67403	117413	71566.3	52863	88723.1	0
118719	63838	121877	58996.6	42734	90475.9	1
132958	77431	112533	72705.4	53335	89337.6	0
137386	75728	118896	66492.7	48292	90235.8	1
170338	91476	122035	125523	88448	93006.8	0
121905	68177	117183	68528.9	48309	92966.3	0
133738	73545	119174	81988.2	56125	95735.9	0
120905	68183	116211	74568.5	56551	86416.2	1
87005.5	53974	105643	37747.9	30978	79858.2	0
123980	72875	111495	69520.1	54443	83685.1	0
174677	92744	123433	93576.8	68780	89163.3	0
106602	62890	111087	44515	33470	87162.6	1
112203	60332	121882	77321.2	51144	99079.5	0
111642	67893	107766	71040.5	53077	87716.1	0
92667.1	55429	109564	47710.3	36049	86735.9	1
121083	70196	113045	54545.4	42368	84372.3	0
119678	74748	104928	71352.1	55020	84989.7	0
151000	82746	119594	78966.7	60890	84992	0
152863	86845	115355	87573.4	64233	89349.8	0
124547	73990	110316	65095.8	49734	85778.7	0
106036	55364	125518	56434.6	36288	101921	1
82171.1	46040	116967	51961.6	36028	94519.6	1
101149	64828	102253	38797.1	30120	84415.9	1
152958	85331	117475	99258.6	70528	92233	0
121640	69794	114219	64296.1	48786	86371.3	0
110668	63465	114280	43623.7	34397	83115.5	1
165879	89940	120870	92607.5	65152	93153.3	0
168665	84277	131158	105834	69745	99447.2	1
128498	74553	112956	49725.5	35977	90580.3	1
97904	57601	111391	55048.6	41269	87418.2	1
117827	67577	114268	72403.8	56009	84719.5	0
128807	76972	109669	87540.6	65992	86935.7	0
129968	73569	115777	74399.6	51809	94112.1	0
104459	68398	100089	46895.5	39754	77309.1	0
155382	85441	119183	91217.3	62725	95305.1	0
160436	92696	113428	79679	57420	90941.2	0
141916	73124	127190	67167.2	42532	103496	1
117700	58762	131268	90442.8	58158	101916	1
90433.4	57652	102800	39245.6	30144	85323.9	0
134512	72351	121841	77653	55531	91643.7	0
102113	65331	102433	45488.5	36743	81134.8	0
108631	62945	113103	48932.5	37553	85395.1	1
140983	73989	124876	73341.2	46993	102281	1
116174	69625	109352	74506.3	58701	83181.7	0
164320	89649	120122	99932.3	71153	92043.4	0
87634.6	50305	114168	61994.5	45009	90268	1
130849	75949	112909	62544.7	47177	86884.1	0
124801	74677	109524	74555	53489	91346.6	0
101778	55585	119998	70045.9	52625	87231	0
123742	73280	110666	100619	66708	98851.6	0
113653	65890	113042	81385.9	60210	88585.1	0
128648	77804	108363	72880.9	57352	83280.9	0
148161	82277	118015	77475.7	54257	93581.4	1
115323	68365	110551	67968.6	51757	86063.5	0
111935	53293	137650	138912	60601	150224	1
108186	56706	125032	127781	82918	100994	1
124283	65755	123869	79779.8	55371	94425.8	1
91807.3	52800	113952	43771.6	33424	85824.9	1
138326	79784	113624	51338.3	39804	84526.8	1
171532	88026	127707	127463	83150	100462	0
121023	71987	110178	72224.9	53715	88119.3	0
104653	65088	105374	41590.1	32820	83048.4	1
115185	67825	111298	86741.8	62309	91234.1	1
75113.7	46336	106238	54961.2	34000	105939	1
213366	106284	131564	122627	81080	99118.3	1
112810	69408	106517	49033.3	39776	80788.6	0
113710	64049	116350	64043.3	48209	87061.3	1
149473	83609	117163	91352.5	66573	89929.5	1
129801	72136	117925	65833.3	51224	84227.2	0
125294	70649	116227	76328.3	55149	90704.3	0
131873	75292	114786	64220.5	47868	87924.2	0
101226	57700	114973	45959.8	34944	86195.6	1
153942	83492	120835	70292.9	47440	97106.1	1
139562	72837	125573	110669	71317	101698	0
159122	93445	111597	117613	82529	93396.4	0
189184	93450	132674	121443	76746	103704	1
150206	81156	121296	98856.2	67108	96540.5	0
79757.1	51479	101536	32988.5	27011	80039	0
146670	85325	112654	72397.1	54585	86921.6	0
114221	70163	106689	60026.4	48071	81835	0
192113	67385	186841	98264	41597	154815	1
127302	69983	119212	71691.5	54091	86860.5	0
125899	70365	117259	59934.8	45529	86272.3	1
118065	70322	110030	36094	29366	80550.8	0
171413	92888	120938	116875	77960	98249.4	0
118196	60531	127969	68498.6	45223	99266.5	1
90684	53300	111502	49044.2	39712	80936.8	1
107601	64777	108861	55477	43337	83894.5	0
154320	82704	122286	89495.3	68320	85848.4	0
136997	75885	118314	73416.8	55353	86922.9	0
104762	57857	118666	61680.4	42881	94267.5	1
158528	88931	116824	96248.9	70439	89549.4	0
173372	96449	117804	114526	85941	87333.8	0
122763	77976	103178	61085.6	48540	82474.4	0
131927	80460	107457	71936.8	56200	83887	0
129810	74464	114246	54043.1	40144	88226.6	1
108811	64603	110383	58381.7	45599	83907.6	0
143192	78853	119009	80983.6	59649	88976.2	0
88070.5	47846	120633	41105.4	29462	91435.9	1
133687	68600	127716	77409.4	52504	96623.1	1
94265.3	56288	109753	49591.1	39044	83239.4	0
102866	63489	106183	56084.3	43825	83868.6	0
144610	80353	117944	67762.8	47413	93664.3	0
101032	65683	100806	40731.6	32355	82503	0
127456	63402	131746	102546	73162	91857.5	1
95049.1	55289	112665	48778	38953	82065.9	0
180740	91817	129007	88794.7	58489	99493.1	1
103864	59468	114462	47902.7	36092	86981.9	1
120473	75059	105188	51833.9	41491	81872.8	0
151936	85293	116742	110711	70569	102815	0
127272	76512	109015	81518.6	62880	84961.9	0
100234	58592	112113	35971.3	28896	81582.8	1
159954	83507	125532	108291	77511	91560.8	0
111802	62145	117902	55717.2	39333	92835.1	1
87034.6	56132	101616	36346	28768	82799.2	0
119499	62992	124325	61579.6	46848	86144.1	1
165854	89331	121676	93830.5	64579	95221	0
97240.2	61823	103080	38639.2	31147	81300.2	0
103174	57201	118208	62022.2	46753	86939.6	1
77517.8	44455	114278	35508.5	27651	84159.1	1
137572	78625	114670	75704.2	54369	91253.3	0
173420	87457	129952	103620	68481	99163.8	1
132086	68772	125870	91169.4	61860	96587.1	1
99194.8	57435	113186	41997.5	34235	80395.7	1
155459	84912	119985	69364.7	50720	89627	1
124884	75052	109050	65000.9	51388	82896.7	0
102694	62677	107379	43664	35281	81107.9	0
154365	81264	124489	90137	62868	93962.3	0
124426	65010	125433	79246.4	57314	90614.8	1
88392.9	51589	112290	74423.2	56209	86772.5	0
178620	94765	123527	92171.5	66126	91349.1	1
161836	92333	114868	93138.4	68409	89226.8	0
136635	84192	106358	72722.2	57796	82461.1	0
130195	74649	114301	66255	51069	85023.9	0
133652	72774	120359	92500.8	68169	88928	0
119205	64420	121270	59105.8	44420	87203	1
69702.1	40348	113215	37009.6	27532	88096	1
145110	79917	118997	75033.8	58681	83799.1	0
112200	67452	109013	58164.1	42472	89749.6	0
85085.7	49722	112147	41061.7	31390	85728.6	1
154172	96077	105163	92263.1	74489	81173.8	0
140819	82377	112030	84236.9	62633	88141.2	0
102990	58297	115778	79308.6	55709	93298.5	0
106711	65309	107082	36529.1	29497	81159.8	0
145425	80296	118693	100523	74268	88703.9	0
165294	91176	118811	98758	69467	93169.4	0
143140	79972	117302	82532.5	60288	89716.9	0
157390	83336	123773	99851.6	66584	98280	0
124483	71888	113484	68026.6	51088	87264.9	0
134701	78444	112536	72476.9	53900	88123.3	0
92310.6	51764	116870	50709.1	36496	91058.6	0
129882	74643	114035	72027.5	55015	85801.9	0
145817	82868	115319	86084	66000	85478.9	0
103296	59233	114288	84954.2	57669	96543.4	0
99160	64433	100857	49054.3	41141	78141.6	0
132235	66601	130121	74603.8	47997	101865	1
94507.4	54812	112998	40885.3	31416	85289.7	1
98757.4	54122	119585	53754.1	39005	90317.4	1
113380	58020	128067	98999.9	65396	99211.8	1
100288	60111	109338	93441.6	64603	94791.1	0
96131.2	60125	104783	59582	49721	78533.6	0
105179	66665	103397	50740.2	43401	76618.3	1
160310	82707	127028	91309.7	62675	95477.8	1
116502	62188	122774	77569.8	52616	96617.3	1
101793	55565	120059	77797.4	54873	92915.2	1
160777	84269	125036	74345	50025	97396.8	1
129745	69389	122540	81987.4	49725	108057	1
156218	86388	118511	111360	75924	96123.3	0
105120	60545	113785	45858.1	34853	86229.5	1
64881.2	42967	98961	60102	40903	96297.2	1
129302	78736	107624	52446.2	41092	83644.4	0
139690	74861	122289	86467.9	57117	99213.2	0
146782	80212	119926	96740.3	68608	92408.6	0
106950	65056	107739	43549.8	34912	81750.7	1
149802	84160	116652	66544	49776	87613	1
112646	66293	111360	65509.9	47429	90519.7	0
121581	73617	108235	51226.6	41697	80513.8	0
120568	73373	107690	57970.1	47353	80229.9	0
134811	73194	120706	84225.1	60654	91004.3	1
155149	80132	126889	106566	67504	103459	0
83148.8	55972	97356.5	80693.8	66736	79242.8	0
119678	71532	109646	62016.4	49244	82534	0
123539	65029	124502	65949.2	44545	97026.6	1
89195.2	51597	113291	62956.3	44281	93175.5	1
152805	83460	119989	115388	78144	96771.2	0
150234	89257	110308	72677.6	55869	85253	0
101577	58180	114420	44840.9	34084	86219.1	1
144409	74528	126986	83381.8	57588	94889.7	1
94197.8	62805	98293.9	50779.7	40529	82111.5	0
103408	62612	108237	59248.6	44384	87484.5	0
138847	78964	115236	72367.7	53284	89007.7	0
85134.7	48069	116070	44772.8	34417	85255.3	1
135685	76346	116473	75710	56238	88227.4	0
115419	68244	110839	54421.1	43152	82650.6	0
158052	81041	127813	121396	79249	100390	0
138460	78956	114926	66829.6	50120	87385.1	0
110454	62861	115154	58428.7	44953	85182	0
79037.2	46033	112523	51217.3	38673	86793.9	1
103994	59751	114062	53581.9	41523	84568.7	1
175175	92736	123795	94905.7	64468	96478	1
119132	66109	118099	60802.6	46233	86188.6	1
126588	68897	120413	52838.5	37441	92487.5	1
114858	67633	111297	63532.6	48341	86131.2	0
119905	72262	108744	56086	46294	79398	0
132624	72337	120155	69957.7	48161	95196.3	1
143069	82826	113203	79345.6	57994	89664.3	0
122487	70697	113545	73449.6	53549	89891.4	0
158684	90928	114371	99703.8	67572	96699.6	1
92504.5	54923	110380	66554	50267	86770.4	1
144082	73693	128133	91096.3	57049	104648	1
130601	78553	108959	67032	52089	84336.6	0
97806.8	57196	112068	48688.1	39212	81373.6	0
106465	66989	104155	59383	44601	87256.4	0
99417.8	58890	110637	47619.6	37098	84123.1	1
171246	91613	122502	123216	88253	91499.4	0
105363	62744	110051	76868.4	51404	98001.1	1
136954	81868	109633	73274	57208	83940.8	1
112631	60860	121285	50942.6	37496	89038.2	1
166046	85109	127859	86832.5	60341	94308.2	1
133753	77752	112738	71867.9	53256	88439.5	0
121671	67877	117474	64591.8	46433	91165.5	0
130485	78225	109319	63775.3	48145	86812.3	0
86419.1	50068	113117	40874.4	30624	87472.1	1
110264	62352	115895	47283.6	34992	88556.8	1
164231	91155	118074	88763.6	64503	90185.2	0
148584	72869	133631	127919	77749	107826	1
112585	65184	113193	61122.6	48740	82185.7	0
243375	78761	202509	115846	45757	165922	1
119678	71589	109559	67774.6	49329	90041.8	0
140672	75212	122574	66366.7	46700	93135.1	1
111256	64196	113578	41369.2	30276	89548.5	1
105804	63019	110030	60300.2	41359	95549.6	0
177286	91673	126739	115399	83181	90919.8	0
178777	94137	124460	116691	81709	93594	1
72704	51860	91876.8	23441.9	20612	74533.6	1
180678	106444	111241	73865.4	57420	84305.9	1
151194	83538	118612	95113.2	70562	88338.5	0
118292	73112	106034	67305.8	51624	85443.9	0
106059	58265	119294	60864.7	44589	89457.7	1
153310	84469	118947	107433	76901	91556.2	0
104567	66233	103466	49312.2	39629	81549.5	1
96758.8	58758	107920	59182.2	43654	88847.9	0
75229.5	45964	107263	36223.3	27820	85331.8	1
158181	83612	123984	100482	73112	90070.3	0
145284	80972	117588	70874.2	52504	88465.8	1
102575	60810	110547	38841.6	30314	83971.9	1
183397	94927	126614	82068.8	57403	93696.5	1
104596	53264	128695	72366	50624	93682.4	1
139972	82887	110671	59919.7	44983	87297.4	1
179816	90765	129834	108282	68457	103662	1
98249.1	55764	115466	50981.3	39536	84508	1
131048	73481	116878	67731.7	52025	85321.8	0
125916	76304	108147	65433.5	52884	81087.8	0
104550	60387	113465	58348.1	42695	89563.2	0
151683	82916	119889	68848.9	50420	89489.9	1
127062	76865	108335	61180.6	48577	82539.7	0
172299	95224	118581	95254.3	72264	86385.9	0
165139	88426	122391	106547	73886	94506.2	0
129253	76642	110523	54352.2	42037	84735.5	1
159558	88927	117588	74555	55551	87955.9	1
146604	82697	116182	85763.2	62989	89231	1
147990	83233	116524	83622	65057	84237.7	0
180193	94447	125034	82613.2	61099	88612.5	1
92367.4	49573	122111	55948.2	41617	88103.9	1
102314	59029	113592	56578.2	43845	84568.6	1
132140	79593	108803	68517.1	55885	80349.6	0
121599	69267	115049	84943.3	59351	93795.3	1
150218	80973	121579	71270.6	47305	98737.8	1
123559	65585	123467	78255.2	60545	84706.2	0
148154	83856	115787	95900.3	73168	85897.1	0
133642	71590	122340	71093.4	51637	90229.4	0
145120	77120	123322	69488.2	52672	86459.1	1
128546	72160	116746	84251.2	57156	96603.8	0
131260	69225	124265	67371.4	47369	93209.7	1
150918	78470	126043	79840.3	53477	97844.2	1
114874	69797	107861	46976.2	36609	84094.9	0
115224	67336	112144	48337	37416	84664.6	1
206189	108852	124139	111213	81348	89595.7	1
108653	61028	116679	44296.6	32772	88582.3	1
129020	70033	120736	83251.6	57185	95409.2	0
146937	81868	117625	58492.6	43992	87137.9	1
153158	81231	123565	89692.7	65567	89650.3	1
117554	71207	108192	57315.7	44743	83951.5	0
118650	69557	111791	84224.3	60417	91360.4	0
168955	91937	120437	122586	87077	92261	0
118778	65080	119610	78903.7	49448	104575	1
109849	57539	125116	51871.7	37891	89716.9	1
154115	88633	113954	87335.6	53353	107278	1
114130	69169	108136	55148.5	42613	84814.8	1
106474	52757	132265	83408.6	54097	101046	1
139345	80679	113190	71491.6	55687	84135.8	0
94239.7	54373	113588	52133.8	38049	89795.7	1
91762.5	51941	115780	41368.3	29873	90754.7	1
102618	59521	112989	46166.4	36437	83035.4	0
138948	75853	120049	67443.6	49485	89319.7	1
97367.3	54504	117075	58705.1	42952	89572	1
137952	83463	108322	64049.2	49927	84073.3	0
84774	45795	121318	56704.2	38195	97294.6	1
95593	58233	107581	47591.9	38589	80825.7	0
179380	92028	127742	108252	67400	105258	1
122772	71156	113075	44337.7	34896	83267.9	1
110221	68197	105920	55199.8	44641	81037	0
109664	69893	102828	48148.8	36577	86269.5	0
118878	71272	109311	63409.1	45948	90440.9	0
116835	67213	113920	61186.4	46745	85782.8	0
126082	70884	116569	62291.9	47156	86571.4	0
151995	80096	124365	87607	56768	101138	1
120609	66785	118354	79461.5	53393	97533.1	0
124785	75731	107986	63526.7	50855	81865.8	0
96131.2	47034	133947	94034.6	60602	101691	1
152797	81613	122697	72286.2	49213	96262.1	1
56527.4	35812	103445	38315.8	32804	76547.4	1
107083	64841	108231	49307.2	38041	84945	0
113680	62855	118529	57870.1	44135	85931.3	1
137033	79220	113363	76221.6	55712	89662.2	0
142890	79979	117086	80009.2	61995	84579.1	0
159144	85036	122650	118674	81288	95677.6	0
118903	63362	122983	71602.4	53110	88355.1	1
163966	87344	123027	80282.2	56960	92369.6	1
121398	71872	110696	57944	44596	85151.6	0
106408	65403	106625	44143.7	33567	86185.8	0
139046	73616	123785	101639	75344	88408.1	0
101828	63836	104540	51344.2	40824	82424.3	0
141807	78296	118696	64281.8	47144	89359.7	1
111942	69729	105211	46342	37125	81806.5	0
135892	74356	119773	80493.8	61952	85150.5	1
169287	89564	123871	80311.6	55452	94916.3	1
141866	80673	115247	73453	57397	83868.7	0
112952	65060	113778	59968.4	45184	86979.7	0
163917	83172	129160	89639.8	61152	96066.1	1
103029	61052	110596	44131.9	34760	83205.7	1
141125	77765	118933	88583.9	64193	90437.2	0
112641	69740	105851	50185	40028	82165.5	0
101346	63092	105272	66873.2	46484	94282	0
125862	69173	119245	68375.2	51317	87320.7	1
109398	63563	112793	57597.1	42891	88006.5	0
140045	79801	115011	82939.1	66605	81607.9	0
147370	80432	120077	99094.8	68176	95257.5	0
102659	62716	107275	51411.4	39308	85715.3	0
122043	67040	119305	60109.6	45936	85757.1	1
126795	64544	128743	77677.3	52816	96384.8	1
161597	84573	125222	101076	72441	91441.1	0
112940	65323	113309	61747.6	45707	88535.4	0
158031	82555	125452	102530	73263	91715.8	0
111034	68845	105697	56700.8	47305	78552.9	0
143438	84896	110728	58655.5	43712	87940.3	0
137528	72617	124117	76252.7	51517	97002.8	0
109425	59669	120185	48971.2	36001	89146.8	1
128908	74472	113440	63472.1	47208	88114.4	0
117908	61445	125759	69306.7	50309	90283.8	1
130278	66804	127805	73794	44436	108834	1
117993	71316	108430	46964.4	38276	80412.2	0
111545	64404	113505	60437.2	43188	91710.9	1
109660	64077	112157	58620.2	42285	90853.4	0
155589	86202	118289	81789.1	58174	92139.6	0
113200	66609	111376	63682.9	48129	86715.4	0
170219	89644	124442	80978.5	53964	98343.5	1
142250	80260	116154	102993	72544	93043.7	0
84188.3	47660	115765	42404.9	32236	86209.4	1
169300	92064	120516	104439	78116	87619.8	0
135399	74389	119285	82360.3	60549	89143.8	0
140992	79285	116542	96786.5	71509	88702.1	0
148357	76799	126600	85684.2	56607	99199.7	1
149743	81872	119865	78113.3	56180	91122	1
146034	81106	117999	110930	74934	97017.1	0
113567	71745	103739	50098.4	39233	83686	0
83638	57829	94784.6	57911.3	48437	78354.8	0
124885	69049	118531	79519.4	56061	92959.2	1
127841	80769	103730	51308	41425	81171.4	0
130336	75208	113574	96861.2	68360	92859.8	0
130935	75024	114376	74989.3	56052	87677.5	0
120590	73237	107910	74526.5	57269	85284.7	0
127407	74891	111492	62233.9	46607	87509.6	0
121832	68345	116825	60792.5	43097	92444.9	1
123267	66104	122207	59293.9	43768	88783.7	0
176752	98797	117247	89183.6	66109	88410.6	0
141329	80292	115356	76643.3	55392	90679	0
111743	65665	111523	63397.3	48497	85671.4	0
105630	67466	102608	50454.6	40714	81215.1	0
159853	84872	123434	83096.2	56664	96106.7	1
117499	69816	110295	57473.6	43804	85987.4	0
103869	60254	112974	63350.3	50842	81659.3	0
79915.5	48037	109027	39421.2	30885	83649.3	1
104519	53704	127547	112871	71928	102840	1
138414	77864	116499	62893.3	45660	90271.1	1
165659	88081	123257	87457.4	64273	89176	1
94621.7	53212	116536	40784.5	31592	84605.4	1
131640	72737	118607	61154.5	44481	90101.9	1
154546	86442	117169	90945.1	69242	86077.5	0
133222	75156	116170	70687.7	45268	102337	1
172326	96088	117533	80502.2	60328	87451.8	0
134335	70761	124416	70777.6	56077	82716.2	0
74087.1	44567	108945	29048	23075	82500.2	1
96868.8	54929	115575	43432.2	32037	88846.4	1
107302	60232	116751	76121.6	51560	96755.4	1
111324	62365	116985	65989.6	53993	80097.3	1
132657	75716	114821	66418.8	52756	82508.6	0
140394	75607	121693	71967.8	49539	95207.5	1
160112	91590	114566	84955.9	64386	86473.3	0
123931	74213	109441	58097.8	46769	81410.6	0
195721	103396	124055	159964	109056	96128.4	0
138849	74355	122381	82900.4	57427	94606.4	1
199208	105208	124090	99298.1	68252	95346.6	1
118008	66644	116046	69022	53040	85283.2	0
108332	67800	104714	72704.5	55720	85512.6	0
152024	85780	116146	107475	81472	86452.5	0
164564	87657	123035	93574.3	68909	88994	1
118765	64133	121363	64279.3	46789	90034.2	1
107062	58804	119319	77479.1	53732	94499.9	1
115619	67800	111758	59766.8	46236	84714.9	0
172272	93405	120871	98856.2	74445	87025.9	0
128673	70391	119798	61564.4	45763	88164.8	1
140941	85321	108259	66867.4	51673	84806.8	0
127519	82065	101835	56922.6	46405	80389.6	0
87673.6	54936	104590	49448.3	39224	82618.9	0
100030	53789	121875	53756.6	38717	90993.5	1
136037	70100	127180	115466	78900	95908.8	0
169714	89476	124306	81931.1	58240	92195	1
135565	80217	110755	64979	50857	83734.1	0
128723	67997	124064	84175.6	59901	92094.1	0
134763	84198	104894	92414.3	67462	89775.9	0
75658.3	46058	107654	38310.7	30505	82305.6	1
98205.1	60416	106528	53079.6	40768	85327.3	0
120062	67466	116627	70399.6	51786	89091.8	0
125968	67855	121663	73527.7	52699	91438.4	0
165506	84385	128537	91689.4	61765	97287.4	1
140694	87484	105397	61803	49656	81567.6	0
137866	71225	126854	116786	60365	126790	0
144691	72313	131131	88578	46313	125344	1
126662	68074	121940	100189	69902	93931.6	0
65714.8	45711	94215.4	73395	57164	84144.1	0
150065	81932	120034	118501	75356	103059	0
136985	76861	116801	59337.6	42969	90501.3	1
122641	74728	107556	77309.4	59612	84992.1	0
92383.8	53812	112511	46772	35572	86170.4	1
110819	58091	125022	59460.2	43467	89649.3	1
116183	65469	116302	68187	54105	82593.2	0
118169	70957	109141	53075.4	38905	89406.2	1
145752	87740	108867	86317.6	69980	80836.1	0
105479	63828	108302	43481.8	33120	86039.3	1
190127	103379	120529	99844.1	74995	87250.9	1
96870.3	56562	112239	46441.1	32614	93320.7	1
109625	66126	108647	46643.5	35786	85419.7	0
105718	56692	122210	74330.8	50912	95681.6	0
109931	63397	113640	61392.2	46081	87311.5	0
161147	85454	123586	97395.5	64270	99314	0
118010	68803	112406	58312	44099	86658	0
139203	81300	112211	49158.5	37872	85066.8	1
127244	75440	110539	54366.5	42320	84191	0
178801	89896	130349	93772.6	63528	96736.5	1
94337.7	57402	107706	45403.7	36602	81295.4	0
105510	59533	116149	42753.5	31309	89491.6	1
130014	70104	121543	58666.4	43980	87420.7	1
116834	70697	108305	55685.3	44137	82683.3	0
168942	88072	125713	111681	76200	96051.1	1
136613	74365	120394	88704.8	60605	95922.1	1
109899	61912	116332	60354.8	45720	86513.9	0
124999	73848	110930	45898.4	36824	81685.9	1
116319	65117	117067	61470.4	45161	89203.6	0
102908	62485	107933	49377.7	38965	83049.4	0
134015	71696	122501	72490.3	53060	89535	1
171110	98745	113564	90730.9	66413	89532.8	0
133876	74736	117396	51627.2	41088	82346.3	1
121157	68377	116123	66418.8	48173	90358.1	1
109210	68979	103759	66607	51095	85432.1	0
95893.3	54760	114764	51304.7	41592	80840.1	0
117587	68389	112682	73452.1	52705	91334	0
119249	71137	109860	55653.4	43921	83042.3	0
161372	84604	125002	84882.8	59032	94235	1
154015	84752	119095	73602.5	54224	88957.1	0
133595	76864	113906	72448.3	56496	84040.9	0
97903.3	64004	100247	45003	37236	79206.1	0
112609	61728	119556	59033.5	41460	93314.5	1
106002	66226	104897	51749.9	41730	81272	0
129798	70380	120864	89974.1	62028	95062.6	0
88349.6	43969	131685	72772.6	49345	96650.6	1
121357	67965	117020	83006.3	58617	92804.1	0
137438	78281	115062	81779.9	58941	90930.4	0
110237	68838	104949	66951.4	56850	77180.7	0
145561	78308	121820	67780.4	50752	87524.8	1
134867	76974	114826	71549.5	56317	83262.1	0
130631	77144	110975	59934	46328	84783.2	0
192068	106702	117967	143910	96270	97967.4	0
136445	72768	122884	62036.5	44992	90363.3	1
93016.4	54185	112502	41479.2	32633	83301.6	1
124306	68145	119547	100607	64325	102501	1
158312	89540	115871	80834.9	62436	84848.4	0
89812.9	49008	120102	46174.8	34404	87958.1	1
146059	88467	108200	91966.6	73587	81904.7	0
122655	68413	117497	58175.9	42509	89689.6	0
131277	74937	114808	86383.9	64697	87504.2	0
167865	88728	123988	79164.1	54524	95152.6	1
119119	72177	108159	46562	34817	87643.7	1
225566	75468	195880	87034.1	37308	152886	1
121258	75481	105282	63927.4	50701	82632.4	0
109432	65549	109410	56490.8	44781	82673.1	0
106180	57197	121660	56882.3	43113	86466.7	1
118405	64485	120335	74363.5	53809	90570.1	0
156987	87757	117237	102675	73293	91808.2	0
92260.2	53327	113383	49516.3	39707	81726.2	1
150982	79885	123863	102453	68169	98495.9	0
174404	87641	130415	124664	77917	104855	1
113448	60015	123885	64815.2	43595	97436.2	1
101179	64816	102303	40953.4	32064	83705.1	0
114546	63725	117801	74604.6	54121	90339.9	0
161335	86709	121939	83216.3	57765	94411.2	1
79375.2	51940	100153	48301.7	39076	81008.8	0
183725	88741	135682	147329	89109	108355	1
166559	95944	113771	103155	72780	92888	0
170303	91904	121442	70674.2	53060	87291.9	1
128381	68191	123383	63459.5	43675	95223.4	1
115519	63934	118414	59535	44650	87383.8	0
108691	63052	112973	62755.6	49112	83742.2	1
42952.9	28695	98099.3	27287.4	23059	77553.5	1
93835.7	51833	118643	48331.1	37705	84005.4	1
154049	88537	114029	100880	77645	85147.3	0
157985	81780	126604	79899.1	56448	92762.7	1
154322	81984	123361	114699	88208	85217.8	0
90194.1	62377	94761.9	51082.1	42445	78871.8	1
202643	105028	126446	122779	86036	93524.5	1
191931	102776	122387	93004	65336	93288.7	1
107487	62913	111968	76872.6	54113	93100	1
166784	92943	117603	95576	70475	88877.9	0
106223	66100	105317	52454.6	42736	80439.6	0
130019	73069	116615	96847.8	63129	100540	1
123732	65080	124599	73329.5	50716	94757.5	1
142666	81889	114176	100676	73569	89682.9	0
139421	78049	117068	90381.5	66497	89075.3	0
117700	63917	120682	70713.7	50745	91325.2	1
132482	74932	115870	79304.4	58528	88800.1	0
124779	68660	119102	60519.5	44480	89168.3	1
63028.1	36065	114532	49375.2	35953	90002.3	1
100526	57804	113973	64493.5	48792	86625.8	0
116845	62882	121776	68131.6	50614	88218.1	1
158074	91037	113795	85781.6	64365	87342.3	0
90128.1	54084	109212	59954.2	38772	101340	1
78844.8	46673	110710	38032.7	29009	85921.9	1
152384	85812	116378	62851.3	47667	86412.5	1
102646	53473	125802	65692.2	42581	101106	1
123101	66764	120836	69465.5	48460	93943.2	1
148668	81880	118992	93017.4	63304	96297.1	1
125387	65834	124819	78745	57646	89522.8	1
167601	93669	117263	94028.8	69921	88131.9	0
115211	60812	124161	76991	51388	98188	1
111150	71549	101809	51777.6	42985	78941.4	0
105467	65363	105746	43390.2	33207	85633.2	0
176407	97706	118324	83270.9	58318	93577.3	1
133691	69191	126629	85998.4	56183	100315	1
167070	84888	128983	91141.7	57944	103083	1
109821	68075	105725	64717	48175	88039.2	0
86291.3	56104	100798	35332.9	28876	80190.4	1
129980	70589	120676	73962	50761	95490.1	1
139444	76664	119203	73774.7	55032	87856.1	0
148674	86653	112443	82620.7	61917	87449.8	0
151635	81140	122474	102691	73584	91459.4	0
128215	74459	112850	67198.3	48527	90751.7	0
109901	60892	118283	53471.9	38056	92083.6	1
132157	81019	106902	53434.1	42079	83221	0
160877	82884	127205	86532.6	56932	99610.1	1
140131	73325	125246	116405	80061	95286.1	1
127450	71709	116479	65403.2	49785	86095.5	0
80435.2	42310	124590	56416.9	41586	88908.3	1
181201	98460	120609	80299.8	55384	95018.9	1
144388	82073	115295	80635	61309	86194.4	0
172434	99808	113224	81955.4	60596	88636.7	0
104608	61198	112023	62605.2	41022	100017	0
143920	84919	111070	76361	57927	86391.4	0
80648.2	49177	107476	58437.1	41245	92853.3	1
94361.1	57158	108192	39354.8	30198	85408.3	1
82504.8	48740	110936	38421.6	28612	88005	1
163375	87736	122036	106363	73244	95169.9	0
104459	62276	109928	66005.5	49012	88258.7	0
132992	74625	116794	54606.7	40085	89277.9	1
103591	58100	116849	49080.4	37140	86605.6	1
134919	78133	113167	67125.2	51761	84989.1	0
120043	63196	124488	76306.4	51368	97352.8	1
146166	88609	108106	85845.5	67493	83356.3	0
116987	71702	106926	57529.9	47014	80194.8	0
168696	88281	125233	118301	80889	95846.7	1
102192	56780	117951	65389	50328	85148	0
192034	100229	125564	121454	79829	99708.2	1
153628	84653	118935	86564.5	65625	86447.1	0
105693	66371	104364	41026.4	33815	79512.3	1
207422	77597	175182	119188	50653	154208	1
148240	81440	119291	96358.1	68672	91957.8	0
167015	84844	129008	109912	72364	99541.4	0
137492	83833	107483	79612.7	61465	84885.6	0
215472	109009	129541	145291	97541	97618.1	0
175076	95874	119676	114542	75138	99904.9	0
151275	86709	114336	84827.4	64501	86188.6	0
161620	87025	121711	118545	85525	90838.5	0
137032	75537	118889	52025.4	39733	85811.2	1
137299	76857	117075	64654	49817	85054.5	0
65197.9	37364	114356	42756	25588	109507	1
105628	58285	118769	70219.8	49437	93086.6	1
113476	66711	111477	67407.5	49991	88368.2	0
124590	72796	112165	77531.2	58616	86684.2	0
99485.9	61699	105673	42156.2	33815	81701.9	0
162083	86609	122646	106573	73169	95455.6	0
108093	59593	118873	52118.6	36793	92834.2	1
147323	79806	120980	77126.3	54314	93061.6	1
109521	66709	107595	64320.5	46021	91595.3	0
112973	61477	120432	69354.6	52373	86785.6	1
229408	104484	143893	120282	70768	111389	1
110649	64289	112795	54936	41445	86869	0
88427.7	48645	119132	55867.6	36833	99403.7	1
156057	81785	125052	82493.9	56601	95516.3	1
106604	65989	105872	55555.9	43441	83812.8	0
113144	67808	109353	73175.8	58064	82592.4	0
142846	76657	122123	83235.6	58833	92718.9	0
111657	64105	114149	63650.2	51657	80751.4	0
144742	83241	113956	67638.5	51021	86881	0
202990	66741	199325	87695.2	40453	142071	1
120480	63296	124744	66598.6	48288	90386.9	1
163487	87033	123106	85290.2	58889	94917.2	1
126154	65604	126023	77769.7	56592	90060.7	1
145044	84566	112404	57913.8	44326	85625.6	1
162343	94248	112886	96087.6	64140	98178.9	0
133378	73296	119257	94933.4	71796	86656	0
108039	64793	109277	51571	37289	90636.8	0
128789	70356	119966	84856.8	60592	91780.7	0
123576	69972	115741	72770.9	54912	86850.1	0
131944	74729	115712	69133.7	44905	100896	1
119080	64376	121226	58517.8	40280	95209	1
168500	85569	129052	91470.1	57685	103919	1
151987	79823	124784	68197.1	44927	99480.6	1
180650	103892	113956	124907	92208	88776.6	0
104303	65873	103770	47363.4	38881	79833.5	0
105340	62301	110810	62348.2	44637	91539.5	0
138422	79070	114729	71769.6	53438	88017.8	0
120133	72180	109075	73795.7	58240	83040.4	0
138681	80845	112420	96865.4	68541	92618.6	0
122576	68264	117677	67166.4	50008	88022.3	0
92299.3	47810	126520	62669.9	42833	95887.1	1
132208	71157	121764	75106.1	55377	88884.4	1
103921	60380	112795	46654.4	33356	91664	1
102561	61000	110187	44353.7	32316	89948.1	1
139026	77757	117175	78116.6	58905	86910.3	0
111791	59953	122201	58440.5	40245	95166	1
118727	71565	108725	84887.9	60841	91438.5	0
110913	56965	127601	57710.5	36389	103936	1
150447	84425	116786	89513.8	66173	88652.1	0
124092	70189	115866	58378.3	44493	85988.4	1
115255	64896	116392	69883	51488	88949.9	0
123580	68797	117722	57408.1	42909	87680.9	1
123999	67452	120476	61617.4	41976	96201.5	1
96176.6	61431	102603	39110.4	32195	79613	0
157861	87341	118451	85028.2	56729	98228.5	1
95089.6	52248	119273	62592.6	46504	88208.9	0
123355	62160	130054	88515	57236	101351	1
110328	68226	105978	67839.2	49798	89278.9	0
128513	67045	125620	81639.6	53313	100357	1
115259	59704	126518	73972.9	52360	92587.6	1
145371	79496	119843	96387.5	67276	93894.6	0
108306	65020	109165	49716.2	38552	84514.5	0
129361	71244	118996	77758.8	59836	85166.1	0
144043	75829	124491	73954.4	54817	88415.6	1
134461	73476	119930	83896.7	56752	96882.1	0
155390	82416	123564	91100.5	65876	90630.3	0
114259	67629	110723	67068.1	47661	92221.7	1
84302.6	46640	118457	41898.4	32148	85412.8	1
121896	67836	117763	55514.8	43544	83552.6	1
145252	81642	116597	68339	49774	89980.1	1
96403.1	52760	119747	53860.8	35960	98159.6	1
98985.4	57141	113528	41317.1	32529	83241.3	1
112370	70414	104586	83064.2	53742	101293	0
130024	82321	103512	59682.8	49233	79446.2	0
153138	81924	122504	104348	85008	80446.1	1
94285.9	57485	107491	50024.5	39597	82794.3	1
90919.8	53769	110817	56576.5	43673	84899.1	0
114612	58508	128380	75312.7	48600	101557	1
126660	73521	112904	64711.9	48069	88226.5	0
152890	80085	125115	83916.8	59557	92341.4	1
92807.6	54980	110626	37104.5	30436	79894.8	1
81413.6	46509	114720	31334.5	24409	84130.4	1
124592	71804	113716	75687.4	54028	91808.8	0
150648	82733	119334	85323.8	64985	86047.3	0
103772	63268	107492	52593.2	41652	82751.1	0
122983	68079	118389	44712.4	34027	86116	1
113120	69448	106748	61227.6	45260	88656.9	0
186019	62213	195955	90859.4	35173	169294	1
157741	89140	115972	109108	76980	92888.2	0
108969	62069	115055	57115	40437	92565.9	1
118814	72265	107751	59892	44937	87346.3	0
75376.4	44268	111590	35126.3	28108	81899.7	1
117396	69268	111071	67139.5	53440	82336.4	0
137100	69460	129355	118777	76020	102396	1
132600	71984	120722	59076.4	44912	86204.8	0
119197	69632	112185	62116.3	49680	81941.5	0
141126	82761	111754	54679.8	42333	84650.2	1
108971	64100	111412	70303.8	53284	86469.3	0
112662	70388	104896	59822.3	47364	82774.1	0
146212	78889	121464	79129.7	58365	88851.9	0
111727	74289	98562.9	36161.2	30801	76940.9	1
115293	67220	112405	49704.5	38996	83532.5	0
76124.1	42762	116666	54431.2	37978	93928.1	1
118233	64616	119917	64282.7	47304	89058.6	1
129432	77121	109989	46485.6	35525	85756	1
131199	75972	113176	69323.5	50624	89743.7	0
109177	67333	106263	57354.4	43685	86042.7	0
105828	57176	121301	66522.1	46796	93161.7	1
107872	64128	110241	50062.3	40788	80437.5	1
161720	89876	117923	86433.5	63140	89713.4	0
144367	78020	121267	72581	50384	94408.4	0
116625	69153	110525	53157.7	41953	83039.2	0
167570	87725	125185	121944	80777	98936	1
136164	76150	117185	62753.9	47030	87447.1	1
104127	63512	107446	47181.1	37868	81653.7	0
144440	76101	124387	62789.2	45349	90739.6	1
108382	60360	117676	57306.5	42396	88584.7	1
122279	66881	119820	67082.4	50693	86724.3	1
130664	78876	108565	65855.2	54536	79138.3	0
176255	92439	124959	113167	80035	92666.1	0
157938	83946	123301	99298.9	64846	100356	1
100844	54100	122161	50543.6	35524	93244.8	1
134929	73748	119904	85712.8	60912	92219.5	1
168790	92166	120021	98684	71926	89916.8	0
106520	61011	114420	44912.3	34835	84494.6	1
149266	82408	118706	85212.1	65036	85867.2	0
120790	66477	119080	53382	37821	92500	1
125857	74748	110347	67871.2	49416	90011.4	0
61715.3	49833	81162.6	86246.2	72221	78263	0
105310	62545	110346	62103.7	47077	86454.7	0
112460	71329	103327	60540.5	46933	84537.1	0
112040	68604	107030	54961.2	43308	83170.3	0
103693	60988	111425	64124.8	49356	85146.3	1
169378	93270	119013	105354	76790	89914.2	0
110908	62360	116556	60249	42028	93948.8	1
131902	76952	112334	58770.6	44120	87298	0
148844	81365	119888	89114.8	63605	91820.2	0
83643	41949	130674	84063.8	53213	103531	0
109127	61257	116750	51982.6	41341	82405.6	1
170556	87245	128117	114982	74109	101681	1
115707	72568	104494	52769.6	42760	80877.3	0
101801	60196	110832	62580	46244	88687	0
121434	71957	110598	53592	41489	84653.9	1
113862	65137	114559	66587.6	52853	82566.5	0
87878.8	45539	126468	81417	53907	98980.6	1
145637	83292	114591	77330.4	57112	88736.6	0
110614	60236	120347	70708.7	49996	92686.7	1
105637	59248	116848	48571.3	37248	85458.8	0
125955	70641	116853	61477.1	44645	90244.4	1
115379	70672	106994	75016.2	50788	96799.7	0
113177	69643	106503	60537.1	47771	83049.6	0
127667	75272	111154	76576.1	59516	84321.7	0
108711	64090	111164	49728.8	38474	84707.3	1
210401	99190	139014	107538	42898	164288	1
136816	76316	117490	59546.8	45900	85020.8	1
166255	94437	115375	109764	81825	87913.5	0
144690	77592	122209	84464.5	57100	96943.4	0
126494	71169	116482	49244.2	37457	86159.2	1
113667	62144	119871	60347.3	44960	87965.3	1
117848	74364	103858	104095	77404	88134.9	0
160764	84296	124986	73096	51084	93775.3	1
124787	70440	116099	127759	82956	100931	0
83108.3	49412	110228	48195	34084	92668.3	1
81926.2	51618	104016	42525.8	33686	82733.9	1
227332	114492	130126	109376	46812	153124	0
212338	104977	132560	146876	95697	100585	0
156406	86688	118243	89602	64756	90681.2	0
110224	66151	109199	49419.7	39939	81092.9	0
118302	67258	115273	49548.2	37642	86265.2	1
158147	84128	123197	92791.4	58148	104581	1
122065	75409	106084	58055.8	46001	82710	0
141097	78933	117149	69184.9	49185	92184.7	1
113252	63803	116328	82110.8	62107	86644.3	0
148566	76168	127828	80188.1	53212	98759.8	1
155714	87684	116383	67974.5	50480	88248.3	0
121907	68856	116029	44910.6	35544	82806.1	1
163837	81303	132064	106588	69731	100175	1
147542	81311	118918	102782	74043	90973.5	0
155974	78471	130263	117409	80647	95410.1	1
102988	61871	109088	66698.5	52252	83655.3	0
100430	57965	113547	51049.3	38409	87103.8	1
155891	78713	129794	105084	69145	99599.2	1
99226.8	57433	113226	37938.6	28877	86101.2	1
118550	69501	111787	41285.2	31657	85468.1	1
117736	68688	112333	81202.8	58336	91225.1	0
122088	68273	117194	60032.3	44225	88960.4	1
117773	70460	109542	64003.8	48572	86357.4	0
165266	89906	120469	70153.4	49878	92176.4	1
185578	68355	177925	144566	51203	185033	1
124555	74073	110200	80253.6	62397	84290.9	0
144276	75444	125329	79380	49012	106142	1
155188	82064	123932	88187.4	64708	89315.8	0
115478	60952	124163	60474.1	45000	88071.8	1
107395	67009	105034	42073.1	33841	81478.1	0
111058	60921	119471	58280	42121	90677.8	1
145083	74852	127026	75180	51284	96072.8	0
121978	68600	116530	54930.1	40972	87862.4	1
122518	76092	105521	49268.5	38684	83467.6	0
95507.1	59601	105018	43050.8	34053	82852.6	0
166824	88175	123992	98047.3	60191	106754	1
108670	65737	108337	54266.5	41789	85104	1
103811	55332	122955	61310.8	43876	91577.7	1
156786	89480	114831	96622.7	75272	84125.1	0
97930.3	55384	115881	52848.6	38824	89209.9	1
95951.5	58846	106860	41994.1	32490	84706.9	1
132242	78049	111041	61616.5	48677	82957	0
92433.5	56257	107679	48581.4	35045	90849.8	1
244999	73012	219913	139481	54836	166698	1
111935	67217	109136	67682.2	51413	86274.2	0
117293	73321	104840	49273.6	39325	82115.5	0
119742	65981	118935	67998	52233	85316.1	0
105254	64916	106259	42975.2	34032	82758.1	1
149973	75913	129473	88315.1	59593	97122.4	1
142740	78244	119557	75483.2	54804	90264.8	0
171456	95733	117374	100218	68533	95835.3	0
110852	69831	104034	44084	35348	81732.8	0
135914	80997	109970	70329.8	53697	85836	0
111930	67544	108603	59597.2	49976	78152.7	0
94570.6	54404	113921	52052.3	40208	84841.3	1
103992	68029	100181	93020.8	56829	107273	1
57311.9	48949	76732.8	47203.8	34881	88688.6	0
99704.6	54672	119517	47779.2	34064	91922.8	1
122645	72767	110457	70976.6	52795	88105.4	0
115546	68290	110886	63656.9	47394	88024.2	0
100279	55928	117506	46994.6	35644	86405.6	1
157643	83017	124448	78103.2	56569	90483.7	0
146147	78932	121344	94989.7	69792	89197.1	0
105978	61089	113693	54577.3	40289	88778.1	1
178912	92629	126582	98395.1	67733	95203.5	1
116270	69497	109643	52663.8	39513	87347.8	0
162782	89737	118882	91426.4	65725	91163.5	0
88586.7	46424	125056	73101	47916	99982.2	1
155741	87073	117220	84395.6	59937	92279.4	0
141678	78677	118015	86099.2	64481	87507.9	0
148629	85479	113953	95669.3	74215	84481.3	0
102145	60584	110494	52605.8	38940	88535.6	0
148733	87101	111909	76908.7	60313	83568.9	0
151544	85132	116661	90954.4	70696	84315.7	0
131885	82096	105282	66895.1	52836	82974.4	0
132561	74805	116136	64811.9	47301	89797.5	1
126455	66939	123804	77912.5	57368	89005.6	0
149477	81332	120446	92644.4	61056	99442.3	0
96007.6	54429	115599	54306	41289	86197.3	1
107236	63485	110700	54117	40493	87585.8	1
119682	74592	105152	56844.5	44916	82940.6	0
121681	75261	105957	84755.2	70509	78777.4	0
147334	80536	119892	88160.5	65692	87951.2	0
94823.3	56881	109252	40485.5	32293	82162	1
154808	90136	112557	86322.6	66504	85066.1	0
192088	100928	124729	121006	83376	95114.4	0
89741.2	55250	106448	41753	32818	83378.9	1
120506	71225	110881	60511.9	47849	82879.7	0
126548	74710	111009	55678.6	40786	89465.8	1
156325	84472	121282	76564.3	58188	86232.9	1
121262	73613	107957	43175.2	34121	82926.3	1
98488.4	60528	106637	47492.8	38080	81735.4	0
112405	63727	115596	51996	39628	85990	0
101235	59789	110966	48086.6	36861	85494.3	1
145391	83804	113698	99778.6	67848	96378.5	0
182041	93740	127270	103906	72172	94352.4	1
143770	78544	119960	100204	74704	87906.2	0
99008.1	58081	111716	48835.9	36193	88429	1
112521	60454	121980	47217.2	35638	86829.5	1
128206	77376	108588	58879	45108	85543.4	1
140803	77400	119220	86106.7	60876	92698.1	0
103672	55985	121358	78943.2	53825	96119.3	1
203594	105140	126904	142688	102192	91506.4	0
117861	65569	117802	75293.4	56673	87068.4	0
124908	74421	109996	56348.9	42305	87291.8	1
124970	73169	111933	75526.9	60229	82181.9	0
133288	68668	127209	72501.2	48552	97862.9	1
143670	75564	124604	95518.1	66088	94720.3	1
114823	61648	122064	73098.5	53808	89031	0
73043.4	40292	118807	48104.3	34000	92722.4	1
126191	72848	113525	70778.4	54692	84811.9	0
95738.5	56753	110555	55657.6	42737	85349.3	1
188287	101794	121221	91415.5	64594	92748.7	1
126021	76181	108412	54325.3	43813	81260.4	0
75532.6	50840	97366.4	28051	23852	77073.1	1
177542	93292	124720	80119.2	53068	98942.7	1
113179	65182	113794	46577.2	37914	80510.6	1
93303.2	55377	110420	49141.7	38465	83726.7	1
153939	84489	119407	94587.4	69789	88823.1	0
138543	81381	111568	58112.9	45189	84279	0
102545	58103	115664	65524.2	48339	88835	1
111762	67454	108584	57015	44878	83259.8	0
151931	82517	120666	90803.2	67281	88448.1	0
128232	75622	111130	66238.2	52146	83246.8	0
133312	79671	109660	86210	66515	84941.2	0
122802	71609	112388	57927.2	42445	89440.9	1
165840	92108	117998	108455	72680	97794.5	0
134137	71040	123744	80737.4	59572	88820.4	0
111863	67017	109391	59068	42409	91279.6	0
119678	74880	104744	50164	41060	80066.9	0
165641	90433	120038	79790.8	61329	85264.2	0
150136	78701	125021	106083	72585	95780.7	1
138532	83293	108999	54240.5	42685	83277.6	1
127243	73241	113857	67866.1	53097	83765.1	0
168384	87216	126527	111155	78836	92402.4	0
141741	79808	116393	82451	54640	98893	0
187894	97624	126135	142636	101484	92111.1	0
116045	65516	116081	44712.4	34812	84174.1	1
107597	56141	125603	75316.1	45689	108033	1
111615	70838	103261	54984.7	43826	82222.4	0
98275.4	56144	114715	57536.6	40992	91986.8	1
204388	117006	114480	110421	58074	124610	0
168178	92677	118926	91301.3	65941	90740.5	0
186552	94887	128847	92182.4	60467	99910.2	1
113778	68860	108286	64323.8	51292	82186.8	0
123745	71437	113523	56653	43405	85538.7	0
107367	55388	127038	65656.9	44716	96227.1	1
66173.4	50452	85957.8	50871.2	30036	110997	1
227035	120937	123031	107563	71801	98177.4	1
151653	82339	120705	90340.3	57891	102271	1
224480	116406	126381	141637	99042	93720.8	0
113383	62957	118028	58986.5	43289	89300.7	1
111665	62576	116947	49486.1	34228	94750.5	1
140733	87772	105080	51901.1	42408	80206.3	0
150690	76457	129165	80252.8	50941	103246	1
141359	84928	109082	72785.2	56724	84092.2	0
110778	65866	110223	61217.5	45146	88866.2	0
127951	73993	113326	75145.6	57273	85987.1	0
129499	70945	119626	62551.4	44261	92618.1	1
122629	74772	107482	51957.4	41152	82743.9	0
141157	77105	119978	75021.2	51681	95133.5	1
155884	85936	118879	95311.4	69156	90322.3	0
118585	67612	114944	57687	42552	88846	1
126870	74944	110943	68472.6	51328	87426.4	0
137518	75848	118821	66334	45064	96468.6	1
155819	80232	127278	86617.4	57564	98613	1
171165	91764	122243	98332.1	71316	90362.5	0
138542	74428	121990	90383.2	59560	99451.8	0
160071	85264	123034	102201	69104	96924.2	1
128162	67988	123540	55593.7	41092	88664.2	1
154075	79143	127585	104047	65527	104061	1
130708	68761	124578	64986.6	47133	90360.5	1
148323	77264	125808	75395	51104	96686.9	1
155572	86433	117959	106419	79349	87893.5	0
113748	62123	119998	75716.8	54699	90717.8	1
110482	63964	113197	55573.6	41100	88614.8	1
118613	65337	118974	46483.1	33901	89859.2	1
109256	64061	111772	38935.7	30925	82512.2	1
107021	55944	125371	50900.6	35896	92930.3	1
145402	85796	111066	88279.8	67040	86299.3	0
140421	69983	131498	95393.8	63039	99172.4	1
195354	107916	118636	110767	73404	98893.8	1
153623	81513	123512	100824	70569	93632.8	0
135932	81372	109478	74949	54920	89436.6	0
131856	73316	117864	78114.1	56852	90045.9	1
117819	66417	116256	76032.6	57141	87203.1	0
102061	59205	112975	50815	39345	84641.2	1
175812	100430	114727	98327	71306	90370.5	0
131643	72760	118572	60308.6	42424	93163.9	1
102481	61737	108787	50610	41177	80549.3	0
159935	91361	114726	84475.4	57285	96642.8	0
151017	88871	111364	94222	74583	82792.7	0
127953	76125	110155	44361.2	34377	84569.9	1
92150.2	53530	112818	61062.1	46394	86256.1	1
170643	98504	113531	94069.1	58684	105053	1
82580.1	51072	105967	40052.9	31008	84652.5	1
104373	57377	119215	66474.2	47569	91581.8	0
141850	77656	119711	109141	77720	92031.4	0
138193	75848	119405	78946.6	59224	87360.6	0
96886.6	60180	105509	52592.4	41536	82980.9	0
97739.3	58903	108746	56418.6	41123	89912	1
143080	83661	112082	68450.8	55021	81532.3	1
128248	70697	118886	66866.5	46845	93546	0
133879	77961	112542	67372.2	51309	86053.2	0
126823	67357	123394	77460.6	55577	91341	1
135549	73928	120162	74875.9	55192	88909	1
112040	57802	127031	73381.6	47630	100969	1
95679.6	53216	117830	43700.2	33232	86180	1
215718	59560	237362	150893	56216	175910	0
131421	75476	114113	61236.8	44224	90747.5	0
116020	65871	115430	59404	43579	89334.3	1
199227	108548	120283	118281	81536	95070.6	0
110382	65301	110780	59446	42625	91398.3	0
167924	91541	120220	103068	74549	90607	0
123971	71860	113061	73812.5	52324	92450.4	0
121467	74220	107255	53445.8	42808	81821.8	0
111408	66884	109162	50240.4	39236	83916.7	1
164748	88224	122381	80709.7	58004	91190.1	1
170773	96589	115870	80370.4	60729	86732.1	0
105863	65564	105818	53581.9	42584	82461.6	0
153683	89440	112609	99490.4	73072	89229.9	0
219215	111185	129212	129576	77877	109042	1
134643	78372	112591	60127.2	45392	86810.4	0
89957	53221	110772	46112.6	35185	85890	1
109225	70521	101504	48133.7	35165	89705.4	0
61589.7	35152	114825	60637.1	45344	87639.2	1
100985	57120	115865	61042	45616	87698.3	1
92266.6	56633	106771	47555.8	35725	87239	0
114769	65057	115614	65126.9	49185	86777.6	0
95060.5	54540	114226	64802.6	47816	88817.7	1
101052	58369	113460	42339.4	31793	87275.6	1
147620	86007	112484	70224.8	53555	85935.1	0
92763.6	49848	121958	50851.9	36876	90374	1
121788	75037	106368	58376.6	45805	83523	0
101570	59127	112579	51359.3	41460	81183.8	1
76507.5	41403	121102	42714.8	31263	89542.3	1
147719	78423	123445	80516.5	53956	97796.9	1
144611	78816	120245	101416	76912	86415.4	0
118059	71457	108276	51061.9	39301	85147.8	0
147814	86560	111913	84971.9	62272	89425.7	0
130769	70497	121566	77658.8	54097	94080.1	0
155696	89713	113737	89016.5	62337	93584.6	0
141426	73471	126152	69123.6	50287	90084.6	1
132712	76886	113121	76436.6	59702	83905.9	0
80520.4	46496	113493	38721.5	29284	86656.6	1
135026	71178	124323	91360.9	67470	88742.1	0
98538.8	59822	107951	37422	30718	79838.8	1
98783.7	62196	104089	47547.4	38084	81820.8	0
179264	91933	127791	79323.7	47293	109922	1
227502	124564	119694	107745	77952	90583.7	1
135101	78217	113198	75455.5	57593	85862	0
125415	77585	105938	67414.2	50437	87595.5	1
139277	80336	113619	60674.9	46032	86383.1	0
121515	67140	118612	50330.3	37220	88620.2	1
116395	67569	112893	53781	40069	87963.1	1
170533	87220	128137	93868.3	62896	97808.4	1
148112	84729	114562	55851.6	43609	83934.3	0
107963	63936	110665	76327.4	59492	84081.8	0
142838	77996	120019	75338.8	54284	90955	0
165382	84468	128315	91255.9	57860	103362	1
138319	77841	116454	75900.7	53649	92718	0
100607	56660	116367	59076.4	46692	82918.5	1
167241	98520	111250	82432.6	60396	89448	1
125647	75383	109234	63947.5	48115	87101	0
161241	90872	116285	93775.1	65500	93826.6	0
202711	110461	120267	112855	80477	91902.7	0
111814	61673	118817	70203	53021	86773.6	0
117283	71652	107272	41575	33044	82455.4	1
161505	86966	121707	108644	69826	101969	1
132505	74666	116303	50668.8	39374	84335.6	1
196640	102573	125637	127793	83513	100285	0
114054	66488	112421	69762	56044	81577.4	0
135675	80585	110338	87567.5	65145	88093	0
144972	83139	114277	85285.2	59955	93224.1	0
145135	74865	127050	67867	49173	90450.6	1
197958	98896	131182	119774	75440	104050	1
218124	104972	136179	124459	72872	111929	1
150156	84929	115869	69114.4	53761	84252.1	0
159159	90292	115521	96662.2	69716	90866.5	0
129251	74329	113960	68202.1	49593	90127.5	0
99282.1	60043	108365	49606.2	36971	87933.6	1
136598	70688	126643	95342.5	69124	90393.6	0
168007	89239	123382	70862.4	47779	97198.3	1
111104	67605	107703	42324.2	34145	81234.8	1
129586	75544	112419	71524.3	54300	86324.4	0
115584	68801	110099	47140	37749	81839.6	1
120268	69849	112842	82945	63657	85393.3	0
143222	76223	123141	72352.6	52975	89508.2	1
115690	76419	99214.5	36036	30247	78079	1
140006	72428	126684	70817.9	46972	98806.1	1
145130	81940	116076	70726.3	54756	84650.5	0
168271	87861	125514	126839	85185	97582.1	1
145530	87475	109031	68993.4	55011	82193.6	0
118097	68385	113177	72752.4	57093	83511.1	0
132436	77561	111903	81346.4	60013	88832.8	0
108897	62683	113853	64911	43003	98923.5	1
121816	74639	106959	50947.7	39263	85039.5	0
121663	70502	113093	52264.8	38722	88456.8	1
137728	78426	115091	81909.2	64574	83129.5	0
155158	82628	123063	85768.2	58784	95619.6	0
135153	75038	118038	91038.4	68558	87025.4	0
106668	64306	108708	44277.2	35282	82244.6	0
120072	74032	106293	39941.2	31968	81881.4	1
146543	80096	119904	86003.4	60176	93663.9	0
131084	74152	115853	61419.1	47304	85091.4	1
139335	78400	116472	77683.2	59556	85483.3	0
152890	80483	124496	85496.9	56544	99093.2	1
104399	65661	104200	51352.6	41629	80843.7	0
143685	76141	123672	69981.2	48333	94889.4	1
138292	81360	111395	52982.2	41700	83267.1	1
171299	90496	124052	81188.5	59920	88797.9	1
126259	70361	117600	78988.6	58969	87785	1
144180	86176	109647	70921.2	52244	88965.1	0
117653	68183	113086	50399.2	38131	86621.4	1
123771	70313	115362	60497.6	45821	86527.4	1
90553.4	48596	122119	60812.6	44692	89175.2	1
188765	104617	118249	83328	59913	91148.6	1
46638.5	28375	107718	25616.6	21923	76577.7	1
113689	64828	114930	55474.4	42588	85366.1	0
150298	81964	120174	62270	47164	86526.4	1
140207	74829	122794	66052.6	47661	90825.2	1
108847	61508	115975	64604.4	48164	87906.2	0
89133.4	48092	121464	63013.4	46840	88165	0
115110	65861	114542	66923.6	48245	90909.1	0
164075	89826	119707	89644	62386	94170.3	0
117783	65510	117830	64508.6	46230	91447.9	0
109912	67707	106387	66807.7	55915	78303	0
118178	68364	113289	67026.1	48684	90227.3	0
86711.6	53810	105607	65797.2	55398	77838.3	1
114075	66676	112125	79107	62980	82317.5	0
143176	82825	113290	91554.1	71757	83616.8	0
104504	59058	115967	64298.6	45509	92594.3	1
151985	84737	117546	81417	60481	88221.8	0
142473	72401	128964	80827.3	54017	98063.6	1
113212	63920	116075	45260	34496	85985.7	1
126984	69396	119920	83386.8	57236	95479	0
122539	72372	110964	57978.5	46484	81741.6	0
144872	73949	128390	77000.3	49501	101943	1
148594	79521	122462	87355	55909	102397	1
156036	85833	119138	83013	59581	91310	0
116549	58072	131529	74825.5	47564	103098	1
192499	101901	123803	128878	88157	95807.9	0
154126	83866	120440	103415	79758	84974.5	0
126819	67918	122371	57759.2	41978	90173.7	1
122907	73928	108955	44976.1	35516	82992.3	1
150440	84184	117116	92553.7	68572	88455.9	0
144704	85068	111480	84373.8	62604	88325.4	0
107645	65640	107474	49150.9	38732	83165.2	0
120860	65684	120587	64327.2	47248	89225.9	1
156963	83773	122793	74867.5	53465	91770.7	1
130866	74568	115015	96004.4	71432	88080.2	0
81913.4	48645	110356	72961.6	46437	102970	1
133726	78956	110997	62865.6	46680	88259.6	0
103363	62293	108744	55028.4	42593	84669.8	0
110683	65628	110528	58823.5	45372	84965.6	1
99857.9	63367	103276	62259.1	40839	99909.7	0
124724	73505	111202	61669.4	48341	83605.4	0
166875	90248	121181	95608.8	68428	91568	1
82977.7	46464	117037	72221.5	55332	85540.2	0
128881	76140	110932	71626.8	57336	81870.6	0
124978	70488	116198	72277	51976	91133.3	0
55906.8	35324	103723	22410.4	18408	79785.2	1
105860	63329	109549	54977.2	44725	80558.6	1
96234.8	54812	115063	63088.2	45052	91772.8	0
124675	73803	110710	55770.1	43151	84701.4	1
138583	73928	122852	52789.8	36508	94763.7	1
123851	69345	117048	74421.5	48997	99542.5	0
164410	89537	120339	95519.8	68965	90770.4	1
130296	73070	116862	77048.2	57582	87691.1	0
133104	77748	112197	65730.8	49680	86709.7	0
90642.1	48297	122996	51215.6	36541	91854.8	1
130603	69887	122472	68372.6	50795	88214.8	1
100896	62641	105559	44804.8	34993	83911.8	0
133228	78537	111173	77640.4	60809	83675.8	0
70530.7	50572	91400.4	45006.4	37976	77668.4	1
94499.6	57105	108452	52558.8	44321	77717	0
126616	69172	119961	74588.6	55264	88452.5	0
116793	68588	111596	66143.3	50684	85525.3	0
153110	83804	119734	102882	71548	94236.6	0
159840	86031	121762	78026.8	57487	88951.6	1
123446	67745	119421	79054.9	59557	86991.3	0
78659.5	40059	128686	64316.3	44539	94636.9	1
97111.7	60244	105642	45572.5	36944	80842.4	0
93536.8	50660	121003	44464.6	33044	88186.3	1
130992	78401	109497	51046.8	41073	81450.2	1
136948	76528	117277	68610.4	52164	86198.3	0
84719.3	48033	115591	41134.8	30053	89701.9	1
165492	90728	119540	88791.4	65112	89369.6	1
134334	75820	116113	73329.5	54636	87958.9	1
124773	68093	120087	78847.4	58537	88274.9	0
158670	84017	123768	65469.6	47777	89805	1
101667	58165	114551	55769.3	42021	86977.8	1
110521	63145	114706	52801.6	40061	86378.3	1
132752	76265	114077	53816.3	38761	90991	1
91794.5	58347	103105	36651.7	28200	85177.6	1
109045	60108	118892	81061.7	56092	94709.7	0
123197	63237	127676	88372.2	59541	97270.1	1
96774.4	56045	113163	49429	36425	88932.8	1
136304	74477	119941	79489.2	56905	91545.6	0
133335	74008	118072	55820.5	40844	89566.5	1
175934	93804	122916	129613	84808	100159	0
108179	70824	100102	39295.2	32044	80366.1	0
115194	67717	111484	54210.2	42929	82758.1	0
109580	63065	113874	71770.4	54941	85610.9	0
149339	77528	126240	65811.5	45304	95201.8	1
125709	77864	105806	63012.6	49740	83023.6	0
141086	78324	118050	90025.3	61908	95301.1	0
112360	68913	106854	64883.3	48805	87126.1	0
99911.2	61808	105937	53117.4	43968	79173.5	0
100348	58032	113324	46450.3	37392	81412.3	1
129930	71277	119465	61158.7	47133	85038	0
94564.2	52012	119152	57506.4	41304	91243.9	1
153704	84248	119565	96580.7	68108	92933.5	0
127802	72085	116191	71348.8	54657	85550.1	0
175304	92434	124291	78774.4	54690	94396.7	1
145767	78601	121537	88683.8	64029	90771.1	0
120447	67016	117787	44670.4	33228	88103.9	0
116894	66288	115568	65365.4	47168	90819.8	0
195618	95109	134793	111529	70705	103376	1
149947	83888	117143	58787.4	41328	93222.3	1
107233	61386	114482	58028	41966	90619.2	1
105723	58266	118914	58194.4	41486	91930.4	1
153413	78994	127276	73487.4	50934	94555.1	1
131043	71077	120827	79642.9	56881	91761.4	0
118621	64968	119658	70640.6	47512	97438.6	1
103349	51272	132101	46478.9	31144	97805	1
127428	80009	104377	61669.4	49641	81415.9	0
134539	75069	117454	88886.3	59289	98251.8	0
118159	69753	111015	71112.7	52025	89580.8	0
133826	77524	113132	94387.4	68560	90224.3	0
112089	64481	113923	55046	41141	87686.2	1
108915	68315	104484	58374.1	44427	86109.9	0
115557	68756	110145	62475.8	46980	87152.3	0
127328	73411	113669	59693.8	43399	90142.4	1
133031	95021	91751.2	88148.8	72201	80011.6	0
101349	58213	114098	44231.9	33153	87436.4	1
125667	73116	112639	76938.1	57436	87788.4	0
155442	81645	124772	104283	76013	89909.9	0
125985	68244	120985	61944.1	44320	91596.8	1
126520	76540	108330	64076	50332	83431.8	0
94729.6	57302	108342	52127	38626	88443	0
118205	63965	121108	70333.2	51917	88783.2	0
113475	60412	123100	66045	47464	91191.8	1
96424.4	53780	117502	59427.5	41008	94972.7	1
134439	81518	108082	67447	54154	81622.9	0
112121	59831	122812	54716.8	37959	94468.2	1
119128	64676	120712	59834	42672	91893.6	1
93250.7	51896	117760	47985.8	33772	93118.6	1
113635	60368	123363	83258.3	55968	97491.7	1
99365.2	56705	114840	61951.7	43969	92339.3	1
125370	72136	113900	64820.3	50776	83662.8	0
121509	69211	115057	50458	37723	87660.4	1
146796	75983	126613	72802.8	50543	94398.9	1
131871	71981	120064	67797.2	52797	84155.5	1
221211	108663	133415	155205	94867	107219	1
172546	92141	122725	80851.7	61433	86251.6	1
128258	71124	118181	67236.1	47252	93252.9	1
146278	86800	110444	70854.8	51440	90271	1
117636	70796	108896	50160.6	39484	83257.1	1
119715	73440	106831	60925.2	46500	85866.5	0
138701	83502	108858	76625.6	60794	82602.5	0
150023	76409	128675	103904	71629	95065.4	1
155653	90785	112363	78051.1	60001	85251.2	0
128291	74513	112835	75978	55633	89502.5	0
126599	62641	132450	80500.6	54737	96382.4	1
92398	56762	106680	39365.8	30094	85727.2	0
112150	68090	107944	71604.1	57146	82116.8	0
101403	62557	106232	43380.1	35833	79339.1	0
146836	86214	111618	45147.5	34561	85610.5	1
143262	80425	116740	76987.7	59069	85416.5	0
92685.5	59693	101758	33709.2	27417	80576.5	1
106349	60898	114449	48946.8	36802	87163.1	1
97791.8	53399	120019	51188.8	36759	91262.2	1
154732	80872	125390	80916.4	56168	94412	1
116250	72976	104398	126851	82352	100948	1
214899	108712	129550	127874	82840	101163	1
94611	61143	101409	51817.9	42439	80019.3	0
116757	63267	120944	64749.7	44851	94611.9	1
140849	73990	124756	74849	56774	86400.6	1
156303	83804	122231	86671.2	64696	87796.5	1
150896	81844	120829	68529.7	50016	89794.5	1
124345	67374	120953	80833.2	55802	94933.6	1
144676	79701	118963	77486.6	56625	89680.6	0
103620	68836	98652.7	43134.8	36004	78515.9	0
91085.9	54885	108762	57817.2	40753	92977.4	1
60970.5	33930	117765	47817	36010	87024	1
150757	79089	124923	83525.4	56881	96234.6	1
118572	67788	114633	79700.9	58092	89913.9	0
130351	77536	110177	66967.3	52308	83902.5	0
148518	80390	121076	100886	54626	121035	1
128661	78905	106862	83998.3	63897	86152.9	0
103273	58265	116161	54258.1	38185	93121.9	1
122037	71268	112222	75553.8	56452	87711.6	0
183102	96593	124230	94481.5	65249	94897.1	1
88549.1	49192	117969	58364.9	44664	85639.5	0
108163	59980	118182	47574.2	33896	91982.1	1
131129	70057	122667	75815.9	52665	94344.8	1
132250	72524	119507	76655.9	58156	86383.5	0
132511	71541	121388	80656.8	59425	88951.2	0
142301	76428	122021	95512.2	68124	91883.7	0
167883	89796	122526	104836	73764	93142.2	0
170787	89844	124579	87355.8	62596	91458.7	1
105225	55212	124901	55321.6	40860	88731.1	1
182564	98833	121058	74322.4	52289	93151.3	1
81424.2	42083	126802	66953	47379	92611.4	1
120563	68189	115872	77352.2	56589	89582	0
103766	62497	108812	63939.1	44785	93565.1	1
112686	69609	106093	51282	39037	86093.1	0
112436	69349	106254	50861.2	40021	83287.2	0
158730	81473	127680	90389	63905	92696	1
151214	80469	123152	108613	69873	101871	0
127363	78004	107005	49223.2	39552	81560.7	1
110293	57051	126696	72959	49311	96965.1	1
158334	84308	123079	84453.6	60256	91853.9	0
140006	75334	121797	66116.4	48082	90117	1
115538	59974	126253	137668	92758	97265.8	1
140490	72832	126416	73249.7	53140	90336.7	1
131017	70396	121972	65038.7	46604	91459.4	1
128337	71297	117967	65947.6	48805	88555.2	0
106901	65524	106921	65470.4	51264	83697.5	0
109471	60943	117721	49045.9	36571	87891.3	1
150653	85817	115050	117687	71353	108093	1
103384	60281	112396	65021.9	40681	104749	1
91387.6	57932	103383	49712.9	41052	79362.4	0
106714	62718	111508	54632.8	42606	84035.4	1
118027	65314	118428	64210.4	47794	88046.5	1
170702	90209	124013	86648.5	59489	95456.3	0
102800	60073	112149	51145.1	39593	84657.5	0
122280	75878	105614	49014	38818	82749.8	0
148239	80064	121340	76495.4	54612	91796.8	1
141830	80761	115093	80011.7	59165	88627.5	0
111558	61852	118203	44465.4	33564	86821.7	0
97074.8	60789	104655	41662.3	33153	82357	0
147992	85264	113751	82247.8	64180	83985.5	0
114042	67784	110260	49717.1	39052	83433.8	0
109201	73031	97993.8	118270	83079	93296.3	0
103714	65033	104516	70554.1	57565	80323.7	0
137681	73729	122382	82863.5	57665	94173.9	0
92263.8	52096	116066	43490.2	33184	85889.9	1
140987	77260	119592	67289.9	49576	88952.5	1
119634	71328	109920	74518.1	55632	87784.3	0
138527	78418	115771	64191.1	49138	85612.5	0
107345	58698	119850	44259.6	32826	88362.8	1
143118	84564	110915	124611	83620	97661.8	0
76680	39395	127562	38981.9	25539	100032	1
128180	80684	104115	48215.2	38204	82709.4	0
108977	61729	115698	54945.2	42853	84028.9	0
151669	78548	126544	113137	73396	101021	0
123094	70892	113794	74818.8	58124	84359.7	0
145318	76997	123687	77501.8	53669	94638.5	1
157795	83960	123169	66115.6	48440	89449.8	1
133005	73161	119143	71008.6	47737	97484.5	0
105751	62037	111716	50221.1	38469	85556.9	1
131898	67249	128538	107040	56645	123841	1
103278	60262	112317	56011.2	41970	87461.3	1
159405	83944	124449	102302	64188	104450	1
147205	80944	119184	85914.4	63492	88680.2	0
190771	100554	124335	82601.4	60921	88858.8	1
140392	80612	114136	56847	46004	80982.6	0
85866	49143	114509	54406.8	39571	90106.5	1
123782	74016	109600	62087.8	46320	87845.1	0
169055	85257	129950	81944.5	53485	100408	1
147911	79969	121215	83932	60469	90965	1
80789.5	43971	120412	52870.4	39607	87482.4	1
87996	48112	119864	66466.7	45456	95828.1	1
153706	82709	121792	64876.6	46385	91662.2	1
139876	77020	119020	68528.9	51736	86808.2	0
121927	69912	114295	63793.8	48076	86962.1	0
130237	69373	123033	56087.6	42813	85856.1	1
114374	59341	126314	66859.8	45677	95928.5	1
115538	66417	114006	63097.4	47637	86805.5	0
132883	76408	113975	80420.8	62200	84734	0
133915	74314	118097	87685.1	65050	88340.2	0
108386	69504	102199	44996.3	36928	79854.7	0
122677	67440	119213	69020.3	51184	88373.6	0
137441	77492	116236	93171.1	69140	88314.5	0
118626	66997	116039	54887.3	41793	86069.3	0
122114	69813	114633	71017	53253	87397.3	0
121162	66541	119332	65143.7	47129	90586.6	0
103252	62853	107659	47385.2	37457	82906.8	0
106777	55428	126249	68210.5	46596	95936.2	1
196432	101032	127419	97356	67500	94523.3	1
126100	66317	124615	70498.7	47657	96947	1
99409.2	54700	119102	46765.3	34236	89520.2	1
110992	60837	119565	53665.9	40757	86293.1	1
122317	64785	123735	97946.5	65777	97587.6	1
92319.2	59421	101820	37544.6	31449	78238.6	0
155408	85795	118711	91360.9	65495	91418.1	0
167706	93940	116998	108205	83664	84759.2	0
103061	60441	111749	53762.5	42473	82955.8	0
116239	70098	108674	75516	57170	86566.7	0
127811	73896	113351	66154.2	46456	93324.5	0
107867	70801	99846.1	39086	31301	81835.8	1
126389	67343	122997	68785.9	49311	91418.8	1
115611	66770	113475	57057.8	38566	96959.6	1
133599	75949	115282	98691.6	73337	88193.6	0
70764.3	43775	105942	55193.9	44543	81206.6	0
123522	69585	116335	67037.9	51477	85346.7	0
70959.5	41236	112775	38104.1	27300	91472.1	1
176999	91943	126163	87019	63239	90179.7	1
183519	94203	127672	123952	86715	93678.4	0
170125	90360	123387	103535	75400	89990.3	0
133516	78156	111957	64711.9	49212	86177.4	0
119764	69820	112415	79625.3	60588	86128	0
116218	69644	109363	52831	42264	81921.5	0
142931	75809	123562	88919.9	63461	91827.3	0
155900	82484	123868	81605.2	58640	91201.8	1
163276	91616	116797	89843.9	67668	87013.2	0
90392.2	59248	99985.6	41144	32548	82844.3	0
130518	79252	107929	47942.2	37584	83597.7	1
123869	70246	115563	60487.6	45350	87411.5	0
114029	64145	116502	54960.4	39041	92259	1
110742	64737	112109	69692.3	52949	86259.5	0
126805	69252	120001	83667.4	56096	97747.2	1
119756	68391	114756	59702.2	45095	86764.4	0
162392	94116	113079	114411	79940	93795.4	0
127561	77262	108202	53068.7	41594	83615.6	1
110837	62772	115717	52344.6	40564	84569	1
106780	59669	117279	62619.5	45253	90686.4	0
95995.5	61372	102509	41816.9	35004	78291.4	0
113469	65357	113780	65160.5	51549	82840.7	0
113528	66272	112267	60974.8	46320	86270.3	0
151158	84920	116655	99135.1	67132	96778.3	0
149928	80364	122265	87722	58908	97592	0
79033.6	44769	115695	55603.8	41109	88643.6	1
126970	70675	117738	66849.7	48503	90325.6	1
120245	68009	115872	72397.9	54637	86839.9	0
110138	69721	103527	63055.4	51577	80121	0
96258.3	59463	106089	41866.4	33591	81681.4	1
113451	63605	116895	54635.3	39841	89871.7	1
120727	66789	118462	76099.8	57333	86987.9	1
149161	81324	120203	65879.5	47564	90772	1
93853.5	62144	98976.3	37995.7	31172	79882.2	0
101804	55797	119573	52293.4	38069	90023.3	1
127028	72536	114769	92052.2	66888	90191.6	1
151302	88121	112524	74705.4	58505	83683.3	0
139673	81188	112746	62829.5	48308	85236.3	0
106926	63652	110091	47999.3	35892	87642.9	1
108411	60893	116678	45383.5	35949	82735.4	1
99541.3	58848	110854	51849	37732	90055.6	1
118832	63177	123269	74969.2	52905	92867.9	1
130117	68792	123958	65851.8	45148	95589.3	1
68292.1	40812	109664	71972.9	55752	84603.5	0
98713.4	56633	114232	45163.4	34253	86410.9	1
106874	66316	105617	64919.4	52120	81630	0
95886.9	62546	100471	48426	41026	77357	0
137229	73247	122782	71673	50539	92941.3	1
169551	102540	108364	68135.8	53832	82949.6	1
75844.3	39948	124425	45570.8	31480	94870.7	1
142069	82629	112680	86132.8	63957	88259.2	0
110313	60277	119938	46593.1	33393	91442.1	1
67926.4	35625	124958	80427.5	46925	112326	1
130649	79546	107638	59736.6	45789	85498.7	0
127255	74641	111732	60511.9	46773	84786.3	0
157540	83196	124099	75410.2	54664	90408.3	1
121781	73788	108162	47270.2	35960	86148.4	1
99431.9	58989	110468	47537.3	37705	82625.7	1
121882	68921	115896	55201.4	43033	84067.6	1
138397	78230	115940	54773	40150	89404.9	1
137419	78121	115281	89426.4	68249	85871.6	0
188834	99309	124615	101310	63005	105380	1
151115	84944	116588	86757.7	62740	90624.1	0
90137.3	54073	109246	53709.6	42761	82316	0
176057	96780	119219	102323	73660	91037.7	0
171255	87161	128766	104645	72617	94440.6	1
150754	74192	133165	115415	73620	102742	1
170429	87563	127557	107367	71151	98894	1
110756	68212	106411	45187.8	35568	83261	0
151922	86204	115498	86187.4	65260	86551.9	0
106136	69364	100278	52517.6	42500	80983.4	0
121305	68401	116224	55324.9	41589	87181.1	1
119785	69176	113482	61157	48152	83236.2	1
149727	79984	122681	75480.7	54704	90426.7	0
101977	60788	109942	44974.4	34756	84803.9	0
79309.8	61628	84339.1	81225.5	68363	77866.6	1
162149	86621	122679	98445.5	70413	91626.9	0
102349	59749	112262	49637.3	39841	81650.3	0
117610	62112	124093	75774.7	53652	92558.9	1
133754	76118	115159	81173.4	60758	87556.9	0
132695	75538	115125	80805.5	63602	83262.6	0
138984	74177	122793	79355.6	57969	89714.4	1
147054	76777	125524	92930.9	60621	100465	1
76369.7	40012	125087	57170.4	40396	92749.8	1
107231	64637	108723	66328.9	50541	86008	0
133232	70081	124592	72069.5	50257	93979.9	1
138708	79994	113638	78690.4	59370	86862.9	0
116271	66064	115342	73106	56496	84803.8	0
154332	86097	117476	70805.3	52005	89227.9	1
129998	72380	117706	64366.7	49628	84999.1	1
129123	73549	115056	77096.9	58809	85915.8	0
119340	68096	114853	62295.2	48256	84602.5	0
168633	88692	124606	102420	68068	98610.5	1
152328	81700	122190	68814.5	47972	94009.5	1
130323	70160	121734	69770.4	51796	88278.5	0
90766.4	49104	121140	65111.8	46404	91956.8	1
67958.4	44448	100201	28565	23428	79906	1
116316	63597	119862	66454.1	48745	89345.3	1
142844	84589	110670	89990	67053	87954.1	0
109907	57386	125516	63835	43856	95391.5	1
145294	74091	128517	100567	65563	100526	0
111302	65489	111382	41236.4	32805	82379.9	1
156155	85801	119273	83291.9	59353	91968.7	1
147851	80993	119635	78735.7	58901	87605	1
112736	65533	112741	42040.3	33517	82201.7	1
110305	59253	122001	63091.6	47025	87927	1
133729	79029	110896	79369.9	62997	82568.8	0
176316	99744	115847	97498.8	72176	88529.2	0
126913	96073	86573.6	100808	81817	80748.2	0
146460	80731	118894	91102.2	68687	86922.9	1
140484	81626	112792	78105.7	54654	93657.1	0
167228	88016	124517	69710.8	49796	91745.6	1
102586	57089	117765	60712.7	42705	93171	1
174520	92841	123193	89340.7	62745	93314.8	0
123137	66570	121224	81378.4	57082	93430.7	0
103908	61883	110042	76486.2	60623	82684.8	0
111023	64307	113144	51236.6	41143	81614	1
120113	65393	120375	63434.3	44725	92950.9	1
193858	98116	129487	97075.4	65376	97313	1
133055	71997	121114	73366.4	55401	86788	1
121597	65849	121019	80569.4	58605	90098.1	1
159835	83832	124952	76657.6	51852	96887.9	1
152282	84685	117848	87679.2	65241	88075.7	0
104415	62779	109001	44360.4	34043	85398	1
153826	80486	125254	79651.3	52870	98733.3	1
73333.8	41673	115327	40135.2	29933	87872.9	1
158427	67616	153553	123760	64224	126288	1
127708	70613	118526	90111.8	62085	95120.7	0
105957	62300	111460	50412.6	39176	84333.3	1
105495	65193	106050	75615.1	62237	79623.3	0
135668	75672	117496	91213.9	68668	87053.6	0
107736	59145	119378	53441.6	39993	87574.1	1
115740	69833	108618	52526	41961	82036.8	0
104333	63863	107066	63175.6	50723	81625.2	0
113285	66632	111421	51592	39384	85850.4	1
141000	82845	111540	69283.2	52185	87008.6	1
118415	66068	117461	74361	53316	91404.5	0
67870.3	47052	94532.6	43427.2	28600	99512	1
107630	68120	103548	52517.6	42184	81590.1	0
84776.8	52480	105868	37373.3	30484	80346.9	0
141304	81241	113988	62855.5	45709	90120.1	0
155652	84424	120828	79212.8	58028	89461.9	1
152938	81941	122319	88355.4	63633	90997.8	1
111780	58846	124487	62801.8	42814	96131.5	1
161746	93553	113307	72628.9	56997	83509.8	0
133002	68910	126490	95286.2	64266	97169.2	1
112069	62033	118397	57834.8	43233	87670.6	1
112212	65655	112009	69765.4	46055	99275.7	1
125142	73640	111371	55749.1	41836	87330.9	0
138231	81740	110829	69806.5	51176	89394.3	1
91150.5	50901	117358	52705.8	38161	90514.6	1
120216	68957	114252	77973.8	59337	86119.8	0
138322	86194	105171	91366.8	65718	91113.8	0
186347	96319	126791	127199	87087	95721.4	1
95522.7	58804	106458	42602.3	34432	81086.9	0
80852.7	45710	115921	51830.5	36922	91998.4	1
148854	76028	128312	97177.1	65004	97972.4	1
176400	90580	127628	93980	65712	93728.3	1
109824	60516	118934	70077.8	51908	88476.2	0
122052	73417	108950	78080.5	60537	84528.2	0
119657	67829	115612	63294	45825	90519	1
124183	69343	117365	78210.7	57083	89792.4	0
157516	87000	118655	103148	76056	88880.5	0
111823	65659	111613	57851.6	45503	83321.2	0
159617	93825	111491	64848	48961	86801.3	0
122705	68925	116672	53578.6	39769	88293	1
110107	62982	114572	55581.1	40998	88847.4	1
92396.6	58140	104150	42792.1	34332	81685.4	0
153454	87492	114945	85942.1	66544	84640.3	0
140537	79267	116193	94923.4	71415	87109.1	0
134025	76435	114914	65581.3	51603	83288.5	0
124550	68200	119685	68822	52104	86563.8	0
94868.1	64665	96145.9	48711.6	39305	81220.3	0
119908	71032	110630	52187.5	41336	82740.5	0
106822	60637	115453	51253.4	40781	82365.4	0
149519	81256	120593	77806.7	57176	89183.2	0
136455	76399	117053	72167.8	54795	86314.2	0
94856	53482	116235	61273.8	39962	100486	1
147086	81297	118570	93293.8	65729	93019.8	0
152288	79977	124790	81701.8	56505	94759.9	1
178861	92452	126788	96902.4	69684	91134.2	1
191523	102817	122077	106525	75077	92987.1	0
147014	83401	115523	98260.7	68973	93364.2	0
144973	78397	121190	108010	75241	94078	0
139653	77144	118639	91288.7	61960	96557.4	0
143334	75073	125125	95358.5	63173	98925.4	0
153313	86292	116436	83953	64064	85882	0
92801.3	51320	118508	59579.5	47032	83020.1	0
70472.5	47225	97797.4	37561.4	32205	76436.2	1
103886	62399	109108	58637	44751	85871.5	0
126594	73396	113037	80189.8	53812	97660.7	0
120600	71575	110425	53088	40919	85025.9	0
121950	65716	121616	70529.8	50788	91010.4	0
201768	77993	169542	113967	42793	174537	0
148416	81801	118905	70907.8	52809	87996.6	1
95149.2	54357	114718	45908.5	34293	87734	1
159925	85237	122961	81971.4	51921	103466	1
127408	75173	111075	69215.2	50129	90488.2	0
153300	84709	118602	78552.6	58997	87259.1	0
137394	79029	113936	83228.9	62033	87928.8	0
49081.6	27365	117545	74887.7	53573	91610.3	1
95565.3	56288	111266	53573.5	43092	81476.7	0
129397	72769	116535	78021.7	52725	96979.3	0
116950	67565	113438	49303.8	37485	86199.1	1
110803	65869	110243	64634.6	52153	81220.6	0
187935	97492	126333	97826.4	71664	89461.3	1
131871	77233	111899	71944.3	57109	82560.4	0
69793.7	46483	98401.6	30263.5	25267	78495.7	1
101870	56444	118279	53643.2	40620	86547.6	0
158360	88146	117740	83574.1	66130	82823.4	0
111767	69320	105666	53762.5	44232	79656.8	0
112305	62185	118357	44993.8	33817	87196.1	1
134611	72852	121093	66077.8	48484	89317.5	1
142239	77392	120448	131195	71684	119943	0
140858	73214	126086	91298.8	61022	98052.4	1
44675.3	37377	78332.7	66598.6	56837	76791.6	1
132779	72488	120044	78992.8	56732	91251.3	0
81110.4	48412	109800	35713.4	28024	83518.3	1
120300	66209	119077	96269	65445	96402.9	1
124442	71119	114673	73678.9	50975	94725.3	0
100614	56348	117020	60217.1	41576	94919.8	0
98592	61064	105812	38136	30776	81208.8	1
157878	89312	115849	83443.9	58480	93512	0
131703	70984	121595	59356.9	42572	91375	1
146683	76409	125810	85470.8	56921	98406.9	1
107043	63829	109906	68277.7	51089	87585.4	0
109183	65148	109833	61172.2	49064	81709.2	0
194890	102312	124837	121293	80984	98155.6	0
117707	73544	104891	56975.5	44892	83176.2	0
169772	89029	124972	88574.6	66533	87247.3	1
127267	77033	108273	64382.6	48617	86788.2	0
132957	80934	107661	64254.1	51094	82415.9	0
148070	77541	125145	81360.7	53489	99685.1	1
110436	71201	101650	58029.7	46213	82293.6	0
119962	70165	112048	62633.8	46577	88128.6	0
110428	63153	114595	47701.9	35233	88729.1	1
159907	85483	122593	86368.8	60779	93128.6	1
110054	70125	102852	57962.5	41965	90519	0
123620	65944	122855	110044	70060	102938	0
134035	79736	110165	85945.4	58076	96985.3	1
103260	64152	105488	49705.3	38824	83904	0
63330.6	51973	79857.5	83593.4	74241	73791.8	1
152933	86572	115772	79561.4	62684	83181.3	0
128519	71171	118344	50954.4	38231	87346.6	1
198711	105440	123508	115737	82036	92458.6	0
101051	64009	103461	59421.6	48377	80498	0
105651	65868	105118	71196.7	56524	82548.1	0
116350	63324	120414	51651.6	39048	86689.2	1
147484	87777	110114	69230.3	53665	84544.4	0
110125	66361	108755	60601	47165	84205.3	0
167419	89480	122619	98952.8	67400	96216.2	1
114088	64404	116093	78566	63412	81197.6	0
117859	63830	121009	79293.5	52118	99707.9	1
135575	73717	120529	72410.5	50837	93347.3	1
151313	84546	117291	95079.6	70770	88047.7	0
96836.9	56689	111949	68718.7	51749	87026.8	0
149444	78466	124818	118287	81874	94682.9	0
127265	75369	110661	66037.4	52861	81871.9	0
81851.6	52796	101603	29380.7	23868	80672.5	0
149264	87816	111394	91028.3	65784	90685.1	0
125675	71168	115729	74754.1	55540	88208.3	0
112435	65254	112921	61734.1	48646	83168.3	0
159343	86768	120352	87163.4	60788	93971.6	1
135068	76124	116281	120805	80188	98731.1	1
132552	70485	123245	66582.6	48581	89820.2	1
164971	91755	117831	103057	69983	96508.4	0
112929	66376	111500	53056.1	41720	83343.3	0
83928.4	49753	110553	48554.5	35261	90243.3	1
166885	95133	114965	104406	71225	96066.8	0
131217	80136	107311	78815.5	64872	79622.2	0
89452.2	51689	113416	57619.8	42013	89881	1
118801	66376	117298	51067	35800	93483.9	1
148474	84104	115695	77940.2	60936	83823.9	0
93327.4	49033	124738	52637.8	36330	94953.7	1
96983.2	60585	104909	88110.1	69305	83318.4	0
161654	81213	130449	134611	91757	96143.7	1
136396	76201	117306	62201.2	46509	87647.9	0
189755	103497	120156	109145	78361	91282.1	0
151568	88133	112706	73351.3	48965	98175.3	1
89566.5	48459	121130	49397	35963	90017.1	1
110709	61765	117468	65255.4	47957	89175.3	0
137642	79719	113154	83915.2	64343	85471	0
72299.3	39270	120657	55435.8	40466	89780.1	1
173901	88484	128800	108562	68640	103653	1
90659.9	52408	113370	35595	27244	85624.5	0
132943	75313	115684	63669.5	48097	86754.7	1
113178	58355	127105	74241.7	49703	97891.6	1
141460	73577	126000	91216.4	62205	96101	1
124727	73585	111084	75091.8	56385	87278.8	0
106693	59682	117158	69684.7	51906	87983.2	1
75151.4	49880	98739.4	49068.6	41260	77938.9	0
145439	85321	111713	89598.6	67961	86401.5	0
132125	70985	121982	84123.5	63161	87286.7	0
107953	59850	118209	52105.2	38078	89678.2	1
97306.9	56505	112859	70564.2	54649	84621.8	0
86520.6	55136	102841	42784.6	35428	79144.4	0
110562	65913	109930	63609.8	50345	82803.3	0
135634	73344	121195	67268	49812	88502.3	1
189167	97942	126577	114786	79526	94593.2	0
129173	74830	113130	57139.3	43786	85522.4	0
129654	77468	109684	52050.6	42316	80612.3	0
178653	95620	122445	131930	97920	88298	0
115370	66986	112873	46352.9	34826	87227.4	1
107239	57573	122071	48355.4	35969	88104.3	1
121070	71601	110815	54626	43649	82017.3	0
163256	87293	122566	66428	49609	87754.8	1
95451.7	56573	110574	51034.2	38553	86752.7	1
109674	59163	121488	50672.2	38223	86881	1
139430	74368	122871	85057.6	56836	98077.5	0
103806	65341	104115	50596.6	41773	79378.9	0
179354	95324	123307	77418.6	54392	93280.4	1
129329	75127	112819	84661.1	65267	85010	0
110236	59580	121256	58512.7	41992	91319.5	1
84599.3	51486	107686	105846	73306	94626.8	0
103223	56273	120214	92398.3	63025	96079.6	1
113642	70980	104926	54542	42640	83829	0
174789	91704	124913	81921.8	57836	92828.5	1
120762	66091	119748	89015.6	61483	94883.6	0
109963	65076	110740	63987	47760	87802.6	0
113976	64932	115036	54404.3	40051	89022.5	1
144768	79341	119579	87343.2	59497	96208.6	0
131865	75812	113991	60771.5	42647	93388	1
164721	90200	119681	100191	75496	86973.1	0
123566	66454	121859	70839.7	48754	95224	1
72361.8	42601	111319	40370.4	28893	91569.4	1
91586.4	56301	106609	31800.7	25757	80913.6	1
161545	87673	120756	98458.1	73101	88269	0
104417	57847	118296	54944.4	39847	90366.6	0
106654	61901	112917	59980.2	44361	88610.8	0
154414	84887	119214	73261.4	53443	89838.9	1
123704	75511	107363	64011.4	52247	80292.6	0
82639.7	50156	107981	40377.1	30172	87702.3	1
143074	82273	113968	79156.6	60929	85141.8	0
127905	79000	106106	75427	56520	87459	0
105710	58155	119126	57183	39295	95369.5	1
135038	78264	113077	79758.8	61528	84954.4	0
133988	78577	111750	81327.1	63269	84241.2	0
132431	73852	117519	61539.2	44716	90192.2	1
129835	73969	115033	66616.2	47045	92799.6	0
151425	88050	112706	74032.6	56902	85265.9	0
170252	95997	116229	110456	81501	88818.9	0
126554	69933	118597	66914.4	49693	88247.9	1
119372	67093	116602	62971.4	48133	85739.4	0
142572	84784	110204	63394	49284	84298.9	0
89222.9	46132	126752	73678.9	50516	95586	1
149407	89046	109960	73064	55394	86441.2	0
96376.1	60640	104157	41539.7	31556	86270.3	0
117558	71027	108469	63091.6	49911	82842.8	0
168931	91916	120448	97533.2	72524	88135.5	0
119226	67196	116281	52802.4	40316	85833.4	1
109424	66588	107696	54495.8	43272	82534.6	0
99224.6	53545	121445	61787	44681	90626.3	1
182411	95121	125677	118935	83989	92803.9	0
127652	65509	127704	83651.4	58485	93736.5	1
157804	89752	115227	79431.2	59032	88182.8	0
126822	75381	110259	77058.2	58357	86537.8	0
149635	79972	122624	78321.6	57876	88687.6	0
104535	61589	111234	54773.9	43205	83084.4	1
177030	94676	122543	91037.5	65364	91277.1	1
103509	59892	113264	68868.2	51876	87002.6	1
155888	85692	119221	91263.5	64924	92123.8	0
80210.1	49785	105587	43869.8	31753	90544.3	1
135247	84369	105057	64372.6	50977	82757.3	1
112812	67269	109906	80525.8	57317	92072.8	0
92666.4	53421	113682	53335	40381	86559.5	1
119380	70865	110403	68129	51189	87223.9	0
120829	64473	122821	145834	84569	113013	1
112392	62059	118689	64633	46351	91385	0
108462	63213	112448	74657.5	51181	95597.1	0
115427	67449	112153	58223.8	44169	86389.8	1
129535	77477	109571	62133.1	51109	79672	0
111005	66758	108973	60704.3	49302	80692.8	0
128471	73156	115089	71229.5	52276	89297.1	0
110323	66804	108229	65630	43620	98604.5	1
176396	94250	122656	86987	59274	96176.8	0
122299	71296	112418	64378.4	51408	82071	0
138339	78704	115194	83581.7	65684	83393.4	0
87025.4	51366	111033	49379.4	37986	85192.7	0
136766	80402	111478	65494.8	51590	83199.6	0
95952.2	54845	114656	86450.3	57577	98400.5	1
110394	56980	126970	79373.3	52880	98370	1
113807	67489	110514	52943.5	42085	82445.2	0
155604	80779	126241	89073.6	63951	91281.3	1
209738	88441	155419	150331	65661	150044	1
181121	98904	120015	124690	85048	96083.5	1
107559	60916	115716	54000.2	39380	89866.9	1
106161	63346	109831	48802.3	36866	86755	0
141316	79973	115805	110467	76017	95235.9	0
111829	71476	102535	59020.9	48656	79496.8	0
128040	74492	112646	61092.4	49308	81198.8	1
127610	76048	109971	74324	54624	89171.4	0
118379	68309	113573	65384.8	51025	83979.5	0
129812	70864	120052	63824.9	46208	90521.7	1
135033	72642	121824	62423.8	41974	97465.2	1
157925	84398	122631	110923	82762	87835.5	0
111721	65133	112412	64083.6	48253	87036.7	0
158197	84424	122804	99317.4	66444	97960.2	0
146990	86792	110991	87548.2	68284	84024.9	0
130497	75359	113486	83395.2	64443	84809.6	1
119162	61208	127588	78745.8	54012	95547	1
110910	63785	113954	56082.6	42269	86953.3	1
134492	81225	108515	55445.9	42525	85448.6	1
91565.9	51327	116914	64543.9	45339	93296.1	1
133770	77026	113816	55620.6	41970	86851.4	1
105253	57473	120019	65457	46533	92188.1	0
126146	71209	116097	68041.7	49625	89857.5	0
74251.1	43320	112330	35948.6	28268	83342.7	1
106456	59888	116496	54914.2	41140	87478.2	1
172646	95204	118845	98800	71664	90351.6	0
132732	74772	116336	55757.5	40752	89667.4	1
161223	86692	121878	94734.4	65376	94966.2	1
106112	64031	108606	42626.6	35199	79365.3	1
130990	78145	109854	51036.7	38821	86158.1	0
89962	58080	101511	44404.1	33136	87821.9	1
125960	73558	112223	66529.7	52562	82951.4	0
90104.7	52676	112102	42817.3	31412	89331.3	1
154990	81276	124975	77810	53656	95038	1
114374	64873	115543	74660.9	58685	83376.9	0
111985	64481	113817	45570.8	35029	85258.8	1
114879	57273	131454	123952	86809	93577	1
156877	91332	112568	99478.7	75636	86194.9	0
134091	72744	120804	63613.2	45980	90668.9	1
141166	81652	113303	67448.6	49860	88654.5	0
58037.5	37637	101059	96593.3	66133	95721.3	0
101653	58264	114340	50380.7	38223	86381.2	1
173289	95116	119398	102998	80796	83544.9	0
94876.6	48864	127248	73135.4	48512	98800.4	1
133731	73593	119090	59010.8	45337	85301.9	0
99659.1	57620	113351	58492.6	41444	92495.1	1
100826	58512	112929	48093.4	37764	83461.7	1
132242	69511	124679	70828.8	48583	95544.5	1
127606	69137	120960	67626.7	50373	87983.3	1
82989.8	47234	115146	48883.8	37478	85480.8	1
143889	83153	113405	98157.4	74129	86779	0
147777	79020	122561	61936.6	45884	88463.8	1
125164	72833	112624	73993.1	54161	89533.3	0
147231	87844	109842	85829.5	65364	86055.4	0
130857	81872	104747	66660.7	52688	82916	0
110986	70840	102676	68821.2	55272	81601.3	0
127323	68459	121887	79361.5	55615	93518.6	1
96048.1	54016	116532	48721.7	36788	86795.3	1
117363	67219	114425	56914.2	44627	83580.1	0
122139	70284	113888	49456.7	37324	86839.4	1
104638	65345	104944	47847.2	38929	80549.6	0
127041	69049	120578	72396.2	52173	90939	1
112309	62052	118615	52349.6	38304	89567.3	1
115965	68985	110167	72807	54553	87465	0
163605	91139	117644	69844.3	51576	88749	1
144893	79236	119840	64232.3	50084	84049.3	1
77965.8	46793	109195	45055.9	35817	82440.9	0
118021	61301	126175	80574.5	57345	92083.5	1
107852	63057	112092	76566.8	58613	85610.4	0
144186	83116	113689	79129.7	57644	89963.3	0
174700	93141	122922	123102	87269	92445.3	0
140934	76017	121503	78268.7	55297	92761.2	1
122217	67701	118308	82558.6	55941	96719	0
110203	61216	117980	42606.5	31844	87685.5	1
134199	76301	115266	58537.9	45993	83411.4	1
182425	98300	121622	125416	81432	100934	0
125063	69736	117531	78219.1	56908	90078.2	0
161623	94509	112075	93960.7	70861	86899.9	0
110423	68433	105748	62127.2	48497	83955.1	0
131125	69356	123903	81354	53564	99537.3	1
157383	84839	121574	107054	76963	91159.1	0
114666	60980	123233	82803	58832	92238.5	0
141344	79248	116888	98380	62960	102405	1
95894.7	59604	105439	37604.3	29828	82621.5	0
113927	68484	109023	54227	43188	82287.3	1
123328	73531	109918	58112	43883	86786	0
190896	99720	125457	102254	73144	91618.2	1
87164.6	47509	120239	51758.3	34981	96967.8	1
131104	69850	123007	72524.8	52398	90709.2	1
230832	71217	212419	129932	49697	171343	0
111576	67089	108993	67016	50305	87306.7	0
118725	65347	119069	120471	89079	88631.4	1
94971	53696	115912	43197.8	34436	82210.9	1
121623	65872	121003	92601.6	63908	94960.5	0
133307	76720	113874	68271	49172	90991	1
130152	74801	114031	67606.6	49425	89644.2	1
140115	81252	113014	84977.8	63972	87055.3	0
98873.9	54750	118353	40308.2	29674	89022.1	1
106728	62734	111495	92455.4	37274	162557	1
109224	65424	109411	50941	40112	83228.6	0
96109.9	53135	118541	49793.5	35659	91513.2	1
136370	80121	111545	67991.3	53273	83642.3	0
128980	72872	115996	50210.2	37640	87422.2	1
164774	84962	127099	94758.7	63366	98003.8	1
95703.7	58285	107610	44579.6	33997	85936.1	1
97907.6	52380	122499	60464	44460	89126.7	1
117753	68545	112584	56010.4	43201	84967.8	1
126931	71198	116837	61965.1	44970	90303.5	1
136036	67661	131764	109460	75405	95134.2	1
132342	77273	112240	70477.7	55101	83824.7	0
158270	85696	121037	67510.8	47392	93357.3	1
111746	66088	110813	73343.8	54536	88137.3	0
152957	88595	113147	134059	84883	103503	0
107990	63536	111389	40680.4	32336	82447.7	1
143772	81847	115120	74038.4	55571	87315	0
121307	67608	117589	67900.6	51544	86332.7	0
160856	90286	116761	78757.6	58762	87836.6	1
154174	84057	120203	70347.5	52525	87773.3	1
164036	83412	128881	92394.1	64132	94416.8	1
106119	62752	110827	54388.3	43588	81774.6	0
170274	92837	120200	80593.8	57025	92622.4	1
198700	104577	124521	102404	68401	98114.3	1
186403	95791	127529	100957	69739	94872.6	1
119308	62900	124308	64521.2	45252	93442.6	1
128506	71281	118149	80193.1	54881	95762.4	0
131045	67937	126414	83927.8	56021	98182.6	1
130255	72152	118311	83133.1	62220	87563.7	0
155104	79400	128021	88426.8	58764	98617.2	1
127370	71872	116142	69065.6	53344	84850.9	0
100321	56128	117136	51705.4	37472	90429.2	1
120140	72716	108277	56785.7	45404	81964.3	0
129483	69104	122798	64060.1	47424	88525.7	1
99964.4	57721	113499	54227	38733	91751.8	1
145731	79616	119959	71410.9	48452	96590.1	1
171378	91455	122808	93231.6	60235	101436	1
91619.1	56540	106197	38132.6	30264	82575.4	0
128389	78177	107629	69081.6	54837	82559.8	0
135802	76981	115612	82000	52929	101531	1
94756.6	62461	99421.5	40895.4	33261	80578.5	0
170894	91233	122760	111972	79749	92016.2	0
141745	79125	117402	87658.2	63505	90461.7	0
189394	95452	130035	93513	64412	95144.8	1
141157	73724	125480	80005	55032	95275.6	1
96492.5	55217	114525	56248.9	40821	90304.7	1
120711	69130	114436	48327.7	36618	86493.1	1
126230	72693	113802	64503.6	50017	84517.4	1
155467	84900	120008	79155.7	58884	88097.8	1
118967	74088	105235	51456.7	39944	84424.9	0
105844	62993	110117	52353	41237	83202.1	1
110412	57438	125979	76304.8	52334	95553.7	0
144211	75056	125919	89932.1	60852	96854.5	1
164576	82857	130172	123415	82461	98084.5	1
166486	90672	120333	94480.7	64676	95737	0
169371	94805	117082	138165	92033	98386.1	0
182934	104968	114213	93097.2	70700	86297.3	0
151298	85685	115720	79747.1	56453	92578	1
150746	83994	117619	65541	48478	88603	1
126831	70824	117361	48789.7	36744	87020.5	1
114370	64860	115562	59074.7	45144	85759.3	1
193011	99041	127716	92216	62805	96225.9	1
130399	73773	115839	69230.3	53065	85500.3	0
106879	62153	112697	50284.1	36685	89830.1	0
174722	90696	126252	93592	66952	91612.5	1
167823	87186	126149	80414.9	56022	94071.4	0
125554	77441	106253	68119.8	54645	81696.4	0
174676	95940	119320	81830.3	59616	89956.2	1
129598	67360	126089	82519.9	53744	100626	1
164279	90637	118784	93354.2	68473	89350	0
164154	85729	125489	120102	85989	91535.3	0
97019.4	52140	121946	54856.2	40312	89180.8	1
134992	76381	115825	53201.4	41577	83859	1
178307	94720	123369	90253	64336	91936.4	1
108942	63395	112622	59913.8	45539	86223.1	0
106594	54359	128512	68376	47859	93631.1	1
98180.2	64410	99896.6	43094.5	35418	79740.3	0
103943	62284	109370	48448.7	37400	84896.6	1
122843	71053	113305	69930.8	53101	86307	0
76402.4	44375	112836	53100.6	40179	86612.4	1
91567.3	51533	116449	48716.6	37449	85254.4	1
110592	62250	116430	44062.2	34058	84786.6	1
135358	80335	110423	57390.5	46971	80073.7	1
94091.3	56485	109168	55028.4	41413	87082.4	0
107221	61400	114444	54015.4	41368	85572.2	1
114250	64333	116387	54167.4	40009	88727.9	1
115056	61876	121861	76067	50980	97786	1
[truncated: 300,657+ more rows]
