# Supplementary material for: Machine learning-based approaches for identifying human blood cells harboring CRISPR-mediated fetal chromatin domain ablations
Source: Sci Rep. 2022 Jan 27;12:1481. doi: 10.1038/s41598-022-05575-3 (PMC8795181; doi:10.1038/s41598-022-05575-3)
Supplement: Supplementary file 4 — Supplementary Table 4. [file 41598_2022_5575_MOESM4_ESM.xlsx]

## Sheet: testing1
FSC-A	FSC-H	FSC-W	SSC-A	SSC-H	SSC-W	STATE
123309	76780	105251	84304.1	71004	77811.8	1
152511	85741	116571	93352.6	67101	91175.3	0
146073	79062	121083	121101	86918	91310	0
145845	83346	114679	82947.5	59746	90985.9	0
155847	77014	132620	141930	90358	102941	0
124429	77153	105694	64927.8	50149	84849.3	0
116953	65839	116415	49260.1	36831	87652	1
140987	83506	110647	97667.6	74022	86470.9	0
123637	63685	127230	87174.4	57525	99314.4	1
113772	61124	121984	66517.9	47796	91206.8	1
107774	66146	106780	55802	41234	88690	0
144576	78828	120197	86593.9	61516	92252.7	0
112794	64344	114884	59005.8	43224	89464.3	1
82191	48825	110322	66628.8	43513	100351	1
98095	55079	116719	46590.6	34931	87411.2	1
116808	64908	117938	73022	53960	88687.4	0
108773	65008	109656	69361.3	50516	89984.6	0
149526	84321	116215	100352	73893	89002.8	0
108205	68186	104000	54526.1	43742	81693.1	0
119256	70213	111312	71166.5	55317	84313.4	0
110112	65653	109916	49278.6	36817	87718.2	0
128947	71711	117843	62714.4	46603	88192.8	1
120745	72117	109727	75238	59221	83260.9	0
167582	86573	126860	91779.2	58297	103176	1
95194.7	76457	81597.2	88518.4	73149	79305.8	0
125409	71960	114213	67818.2	52408	84806.5	1
114755	68268	110163	50218.6	39432	83463.3	0
218903	106769	134365	140708	76481	120571	0
104857	55970	122778	66869.9	46962	93317.7	1
152004	80100	124366	125107	86788	94471.8	0
103757	64277	105790	57577	43921	85912.5	0
108320	68040	104334	65272.2	52060	82168.3	0
92189.2	57685	104736	37894.1	30373	81764.3	1
146473	77405	124013	76062	49801	100094	0
71074.5	40133	116063	38803	28401	89538.8	1
148830	82606	118075	92526	68910	87995.7	0
126672	76065	109138	78293.9	55681	92151.1	0
150268	80201	122791	77618.5	54573	93211.1	1
118155	72759	106426	60161.6	45511	86633	0
121551	67644	117763	64985.8	49160	86633.6	0
111380	69616	104852	41260.8	33584	80516.5	0
124167	68298	119146	64393.6	48494	87023.1	1
142930	80724	116038	64700.2	50100	84634.5	0
147600	81324	118945	85209.6	59160	94393.1	0
108066	62172	113914	43798.4	33964	84512.3	1
103328	55653	121677	73010.3	53281	89803.1	1
123312	68445	118071	61180.6	44781	89536.4	0
132936	73917	117863	66602.8	45769	95367.6	1
105554	63269	109336	45558.2	35349	84463.6	1
130376	70142	121815	84270.5	61114	90368	0
83277.3	46795	116629	76235.9	57320	87163.2	0
179831	94052	125307	88247.9	69344	83401.8	1
149366	78645	124469	112396	69829	105486	1
149613	82252	119208	87216.4	69512	82227.7	0
125307	69461	118227	81574.9	58881	90794.9	0
101568	52689	126333	62107.9	39537	102949	1
108444	63377	112138	49618.8	37713	86225.4	1
131040	75416	113873	89532.2	58012	101144	0
190636	96380	129628	124435	78700	103621	1
167616	91984	119422	81060	56468	94077.1	1
125762	77173	106798	59897.9	46469	84475	0
62960.7	37327	110542	42173.9	33055	83615.4	1
153774	81604	123496	88829.2	62996	92410.8	1
94710.4	57016	108863	44917.3	34840	84492	0
115222	70823	106621	56322	44983	82055.9	0
116742	73232	104473	63671.2	50436	82733.6	0
124464	77043	105874	58257.4	46295	82470.1	0
157653	81992	126011	73185.8	50312	95331.3	1
150036	78897	124628	93894.4	71585	85960.2	1
102315	60432	110956	49051.8	38740	82980.3	0
125933	74973	110081	80582	60525	87253.6	0
100721	58697	112457	36216.6	27613	85955.6	1
90001	49442	119297	46494	36214	84139.6	1
156899	86197	119291	130187	85493	99797.2	0
117639	61849	124652	61810.6	44013	92036.8	1
105887	64028	108380	62045.8	46988	86537.6	0
107893	59216	119408	56062.4	39728	92481.6	1
122142	74960	106786	60516.1	48644	81530.8	0
134010	74650	117648	73425.2	48832	98541.9	0
146097	79761	120041	84019.3	60213	91446.9	1
138559	72357	125497	97383.7	67573	94448.1	0
126420	71641	115647	67084.9	48893	89920.4	0
163129	88740	120473	97427.4	68612	93059.6	0
125721	72600	113488	76086.4	53404	93371.2	1
132367	72461	119717	88784.6	65913	88276.8	0
130530	74814	114342	56285	40558	90948.7	1
167564	90112	121865	97406.4	70372	90712.6	1
110979	66136	109973	62060.9	48760	83413.1	0
121710	74037	107735	67289	52533	83944.5	0
140456	84832	108508	77158.2	60640	83387.9	0
72758	40780	116927	51076.2	36556	91567.2	1
86654.8	52529	108112	38139.4	29313	85269.4	1
130871	75069	114251	63897.1	49741	84187.3	1
160846	90145	116936	84202.4	59233	93162.4	0
153689	83740	120279	89425.6	65884	88953.2	0
152428	84521	118190	85428.8	64329	87031.7	0
150855	86534	114249	92445.4	70998	85333.4	0
186802	95426	128290	97799.5	66854	95871.4	1
109980	63649	113240	76884.4	62869	80145.9	0
143408	76159	123405	79853.8	59077	88584.3	1
141180	76723	120594	83406.1	61623	88702.3	0
133101	68303	127709	57463.6	39439	95487.5	1
134945	82568	107109	65103.4	52632	81065	0
115285	66948	112853	74188.8	58276	83431.2	0
79059.9	42541	121795	54984.7	42077	85640.1	0
131745	74782	115457	80522.4	61518	85781.7	0
111154	64711	112571	60193.6	46851	84199.8	0
147654	81716	118418	82447.7	58628	92162.3	0
121316	64308	123633	83969.8	61536	89428	1
65193.6	35569	120119	44157.1	30801	93954.1	1
136475	76516	116891	66250	49344	87989.6	0
152397	70597	141472	129434	63013	134616	1
144341	79965	118296	71223.6	53309	87559.5	0
155862	86416	118202	93605.4	70976	86431	0
106768	59766	117076	59866.8	44118	88930.4	1
82892.5	52740	103004	49230.7	41776	77230.6	1
192663	104256	121110	116164	83380	91304.3	0
126488	74524	111233	57872.6	44732	84788.1	0
110415	58469	123761	60784.9	43285	92031.9	1
175153	96912	118446	72345	51936	91289.3	0
94707.6	47497	130677	74766.7	46861	104563	1
90938.9	55375	107626	62255.8	49691	82107.3	0
144920	79893	118878	76679.4	60673	82825.3	0
139602	80704	113364	68224	53040	84297.2	1
119305	69365	112719	64258.3	51237	82191.3	0
88887	50977	114273	47722.1	39569	79039.5	1
104945	58022	118536	61841.6	45410	89250.3	1
114187	60545	123600	57225.8	39797	94237.1	1
123033	66616	121038	113303	83100	89355	0
109572	55209	130068	98640.4	71149	90858.6	1
148837	78992	123483	85696.8	59700	94074.1	0
127874	69224	121061	62083.6	43516	93499.1	1
86990.6	53701	106162	47971.6	37457	83932.6	0
87548.7	51897	110557	46956.8	36281	84820.3	1
134796	82387	107226	71370.6	55319	84552.2	0
105856	62788	110489	52239.6	41344	82807	0
118407	63383	122429	70519.7	48307	95671	1
84501.4	47828	115787	40335.1	32160	82195.3	1
146971	78065	123383	97416.5	70225	90911.9	0
129021	71777	117803	69715	50353	90736.2	0
176810	98880	117187	86885.4	64660	88062.5	0
115070	67109	112373	59117.5	47958	80785.8	0
106734	66022	105949	51419.8	37078	90885.3	1
99255.9	57280	113562	44676.2	33988	86145.2	1
151925	83244	119607	99202.3	71820	90522.5	0
233895	118629	129214	110330	68741	105186	1
162454	93892	113392	85982.4	66308	84981.3	0
155156	91171	111530	86709	58999	96316.2	1
148894	85342	114339	103457	73802	91869.5	0
148019	76433	126916	102220	65493	102287	0
126371	68348	121172	67168.9	48616	90546	1
175669	99797	115361	77983.1	56721	90102.4	0
109932	64692	111366	55801.2	43716	83653.3	0
114640	64729	116069	57434.2	43305	86918.5	1
136761	79665	112506	55305.6	42721	84841.4	1
116135	63600	119671	66810.2	50356	86950.4	0
109510	66581	107792	52009.4	42273	80630.4	0
153828	80644	125009	77820.1	55872	91280.4	1
120435	69881	112947	53167.8	41609	83741.6	0
116461	70207	108713	51723	42171	80380.3	1
137897	80461	112318	120354	83721	94212.3	0
125617	66728	123373	84785.4	57356	96877.3	0
153974	85089	118592	76739.9	59505	84517.7	0
116911	63750	120187	49602	37942	85676	1
86380	49804	113666	66268.4	46216	93971.1	1
82827.2	49857	108875	36787.8	28129	85709.6	1
125674	62216	132381	89982.5	60492	97485.5	1
207916	109536	124398	108461	74868	94941.6	1
79529.2	46537	111998	35400.1	25865	89695.8	1
48402.1	23657	134086	51900.2	35437	95982.6	1
127703	71605	116879	82536.7	57105	94722.5	0
146191	80812	118556	92468	68764	88127.3	0
98292.4	55576	115908	44533.4	31496	92663.9	1
217528	76916	185344	92857	43408	140192	0
160588	91060	115575	103046	73808	91497.3	0
104013	63083	108057	40498.1	31387	84559.9	1
109460	59312	120946	79941.1	56436	92831.2	1
187413	97676	125745	125440	88328	93071.5	0
114461	71404	105054	48048	40044	78635.3	0
104544	66840	102504	79019.6	55548	93228	1
95948.7	59105	106389	39064.2	29361	87194.3	1
135599	72321	122877	74341.7	53569	90949.2	1
142312	84453	110435	89988.4	65237	90400.8	0
111890	64350	113952	59131.8	46494	83349.7	0
107239	60716	115752	43957.2	33672	85554.1	1
77410.6	43924	115499	37868	28128	88229.5	1
102231	56560	118455	45869	34436	87294.5	1
102338	63736	105228	45801	37608	79813.2	0
175807	96144	119838	119997	88100	89263.3	0
119061	68212	114390	56857.9	43028	86600.4	1
113549	68041	109368	71804	49833	94430.4	1
181163	86167	137787	107728	66579	106041	1
102052	61492	108763	48877.1	38820	82514.4	0
109933	64124	112354	48816.6	37944	84314.9	0
102910	58425	115435	56336.3	39421	93657	0
155044	78932	128731	92663.8	63344	95870.4	1
122030	71925	111190	71085.8	55377	84126.6	0
98212.2	59825	107588	44185.7	32613	88791.4	1
105057	59645	115434	50058.1	38473	85270.4	1
117663	63804	120857	66078.6	48300	89659	1
109440	59984	119570	65268.8	48820	87616.9	0
118480	68540	113287	75738.6	58716	84535.8	0
163484	87141	122951	118451	75729	102508	0
121252	65901	120580	50806.6	37273	89331.7	1
105085	56765	121322	74954	52585	93414.2	1
119259	67832	115222	88228.6	61976	93296.5	0
79265.8	49141	105711	26271.8	20961	82140.7	1
170436	93027	120070	116674	88435	86463.1	0
149035	80227	121744	119692	90279	86887.4	0
107414	67976	103558	44597.3	33516	87203.9	0
112783	59140	124980	66846.4	49584	88352	1
142268	79984	116569	104590	77764	88143.8	0
122477	72388	110884	62283.5	49024	83261.5	0
113581	68437	108766	66397	52085	83544	0
134404	80638	109233	64927	49118	86629.2	0
63645.8	36388	114628	41422.9	32704	83008	1
96450.7	57852	109261	52168.2	39676	86170.4	0
128269	80530	104386	51921.2	41702	81595.9	0
120961	70809	111953	57387.1	42957	87550.9	1
132128	76028	113894	49812.8	40188	81231.6	0
104868	54261	126659	60765.6	39633	100480	1
126018	69873	118196	69310.1	50417	90094.7	1
110711	59088	122792	50172.4	36484	90124.3	1
118153	68410	113189	56514.4	42650	86840	0
147803	83933	115406	68061.8	50985	87486.5	1
149243	84795	115346	67133.6	52027	84565.1	0
125448	74869	109810	81627.8	67237	79562.8	0
105747	62484	110913	55867.6	42372	86409.3	0
178789	90288	129775	106584	65968	105886	1
144621	78161	121261	64228.1	47669	88301.6	1
68577.5	43535	103234	37995.7	30491	81666.3	1
131706	71614	120528	85788.4	63978	87877.5	0
114720	71250	105520	61953.4	50370	80607	0
105835	61825	112188	66494.4	51985	83827.6	0
186398	103829	117653	105339	72865	94744	0
118776	64024	121581	55295.5	39384	92013.2	1
152059	89908	110839	77589.1	56276	90356.1	0
146368	86364	111069	70022.4	55900	82092.8	0
138772	76404	119032	86766.1	63360	89746	0
97953	54093	118674	56737	40733	91285	1
97546.9	55557	115068	51496.2	35937	93910.3	1
166756	97341	112270	89512.9	68637	85468.8	0
81508	42057	127011	72880.9	45401	105203	1
112791	69860	105809	61509.8	48388	83308	0
156278	65113	157293	90360.5	36557	161990	1
156936	82129	125229	96396.7	67185	94030.8	0
168885	97096	113991	99366.1	74168	87801.5	0
132942	75053	116084	80173	55437	94778.1	0
141105	75390	122661	87930.4	66878	86165.9	0
161737	68532	154667	85367.5	33492	167044	1
133570	78877	110979	64969	49289	86384.5	0
127924	68773	121902	66836.3	50305	87072.5	1
203727	107588	124098	136132	100320	88930.9	0
114699	62857	119588	51330.7	38281	87876.8	1
77521.4	48096	105631	43845.5	32384	88730.8	1
161660	85100	124495	105039	75176	91570	0
145697	79228	120518	81381.7	59384	89812.6	1
113742	68029	109574	67649.4	55325	80135	0
104801	66625	103088	37367.4	28917	84687.5	0
89677.3	49380	119018	48974.5	38324	83748.9	0
143855	78557	120010	88578.8	64553	89927.7	1
116977	59859	128071	69543.6	45664	99807.5	1
134233	74944	117383	73484	52244	92180	0
123037	70382	114565	76582	61178	82037.3	0
88706.7	60560	95995.4	34345.1	28836	78056.6	0
80331.5	46627	112909	45635.5	34627	86371	1
114780	69496	108240	64550.6	51912	81491.6	0
113856	64271	116097	65860.2	48971	88138.2	0
115224	62485	120850	56595.8	41365	89666.7	1
105049	64949	105999	49749	40625	80254.8	0
83018.2	54089	100588	53009	41657	83395.4	0
144868	74252	127863	93392	61400	99683.1	1
95343.8	57061	109505	42247	31921	86735.9	1
103306	62424	108457	52653.7	41772	82608.3	0
158809	82357	126373	55452.6	39973	90914.9	1
144802	78597	120739	76505.5	54721	91626	1
110791	61017	118996	49309.7	36137	89425.2	1
112624	63781	115723	62745.5	47633	86328.5	0
180570	81490	145218	112503	54626	134972	0
189909	98225	126708	89272.7	60757	96294.7	1
163130	95568	111867	113702	86596	86049.5	0
132566	74956	115906	61203.2	45640	87883.8	1
94839.7	59833	103879	43591	35661	80109.3	0
91982.6	50794	118679	36594.6	27614	86849.6	1
109169	59708	119825	51712.9	38424	88201.6	1
130127	70672	120671	59127.6	41652	93032.4	1
144043	86097	109644	92558.8	64705	93747.5	0
153383	83269	120718	74414.8	51973	93834.2	1
81229.7	46368	114809	39683.3	29396	88470.7	1
130996	75006	114457	60149	47614	82789.3	0
148785	84708	115110	89671.7	69268	84840.4	0
102982	62009	108839	56049.8	42765	85894.6	1
120891	71900	110191	72544.9	55292	85985.4	0
128098	74477	112720	84428.4	60653	91225.5	1
142470	76556	121962	95787.7	69100	90847.2	0
134453	80812	109038	73103.5	58940	81284.6	0
129899	71872	118447	63526.7	46228	90059.8	1
108399	63348	112143	65204.2	49204	86847	0
136538	71328	125451	76348.4	50976	98155.4	1
102496	57068	117704	64620.4	50860	83267	1
82401.9	46038	117301	45029	32822	89909.9	1
142628	74649	125216	112539	79465	92812.6	1
101680	56965	116979	44442.7	33393	87221.8	1
104911	61856	111152	80364.5	57216	92050.6	0
161269	81055	130392	117912	79227	97536.4	1
131373	79344	108511	63462	49860	83414.5	0
169811	99152	112239	101230	78656	84344.7	0
125629	73825	111523	55700.4	43665	83599.7	0
153632	81409	123677	93891	62981	97700	1
89895.2	53598	109918	40833.2	31566	84776.3	1
81483.9	48348	110452	50441.2	38456	85960.9	0
134577	74089	119041	89891.8	66169	89031.8	0
124585	72656	112376	88429.3	68960	84038.6	0
115425	64417	117430	59190.6	43701	88764.9	1
121335	76241	104298	49359.2	38753	83472.4	1
112302	63577	115762	46644.4	33597	90986.8	1
93750.5	57380	107076	50648.6	38839	85463.3	1
170885	96969	115492	104437	71081	96290.1	0
131329	75649	113772	88384.8	66309	87354.4	0
92417.9	58645	103277	47522.2	38273	81373.6	0
159839	89558	116965	91286.2	68978	86731	0
95455.9	57389	109007	65011.8	47369	89945.2	0
134611	77668	113584	57861.7	44676	84878.4	1
112128	60232	122002	57071.3	40380	92625.6	1
106647	59788	116900	57454.3	39976	94189.7	1
133709	72713	120512	64404.5	47401	89044.8	1
154810	86857	116808	96955.3	67961	93495.7	0
117884	60978	126696	78695.4	52562	98120	1
180832	93815	126323	133241	90599	96381.5	0
156443	80787	126909	92878.8	51479	118241	0
108041	64292	110131	59178.8	45936	84429.3	0
152580	83273	120081	77312.8	55001	92121.4	1
135325	76167	116437	88850.2	63091	92293.4	0
113155	70037	105883	65343.6	52469	81616.9	0
157191	89252	115422	85526.3	63568	88174.1	0
109997	62949	114518	62503.6	44773	91488.9	1
162391	82788	128551	72657.5	48708	97759.7	1
110120	57362	125811	70513	49798	92797.6	1
168591	91097	121286	99052	71529	90753	0
152536	84276	118617	94747	72596	85532.8	0
117104	69819	109920	63934.1	50479	83004.5	0
128350	74992	112166	68722.1	50592	89021.4	0
81809.8	46752	114679	31989.7	23876	87806.9	1
129395	76569	110750	58833.6	46221	83419.2	0
109933	66676	108053	42570.4	34832	80095.6	1
122818	70326	114453	54931	43234	83266.8	1
111492	68932	105999	61781.2	46576	86930.8	0
110476	64508	112237	72119	53656	88087	0
159017	88461	117807	89774.2	61193	96145.6	1
188417	96948	127368	107678	73712	95734.5	1
105063	62512	110145	46723.3	37428	81812	0
149689	83653	117271	107897	79841	88565.4	0
134364	79535	110714	60060.8	47071	83621.5	0
167250	89333	122697	74545	55045	88752.5	1
100645	52365	125959	75668.9	49245	100701	1
173608	88521	128530	99046.1	66569	97509.1	1
152273	82905	120371	86103.4	62077	90901.1	1
191065	106250	117851	123576	87726	92317.7	0
154109	81152	124454	98527.8	67072	96271.4	1
137739	81009	111431	94000.2	68097	90465	0
121441	69677	114224	69468	51673	88105.1	0
122555	66649	120508	74052.7	53613	90521.3	0
110970	62529	116307	53705.4	40513	86876.7	1
135028	73320	120693	80499.7	57356	91980.4	0
122740	75928	105941	53513.9	43896	79895.3	0
105530	63428	109037	68885.9	49012	92110.2	0
123904	74353	109211	50323.6	39553	83381.9	0
160715	92760	113547	89830.4	72968	80680.9	0
126464	76445	108418	60530.4	48685	81481.4	0
130844	71312	120247	70868.3	54112	85829.8	0
167928	91765	119929	79656.4	56433	92505.4	1
75609.3	41033	120760	51638.2	37545	90136.1	1
131755	73145	118049	75280.8	55561	88796.1	0
137107	72135	124564	87030.7	63159	90306.1	0
161754	87910	120586	92010.2	65186	92504.3	1
106956	65248	107428	55085.5	43620	82762.1	0
98672.3	63785	101381	47622.1	36381	85785.5	1
152047	82800	120345	97650.8	74448	85961.3	0
152872	81669	122673	77085.1	55141	91616.9	1
101409	59597	111514	65347.8	51913	82496.4	0
161345	89044	118749	72109.8	50484	93609.6	1
135977	78876	112980	69535.2	53192	85671.9	0
154864	83036	122226	85346.5	65640	85211.3	0
78776.6	53009	97393	39687.5	34385	75642.2	0
155454	79413	128289	103762	67477	100777	1
86532.7	51752	109580	41818.6	33212	82519	1
106666	64652	108125	49210.6	37864	85174.9	0
146241	80604	118903	79580.8	60700	85921	0
124868	69177	118296	73992.2	52233	92837	0
117088	69765	109991	64437.2	51521	81965.8	0
135444	74121	119756	65703.1	48777	88277.7	1
136311	72789	122729	57525.7	41649	90518.5	1
146206	78683	121777	85591.8	56367	99514.7	1
165699	90088	120541	86206.7	58908	95906.2	1
79549.1	47913	108808	57114.1	41165	90927.5	1
109484	57974	123765	66254.2	46194	93995.6	1
96847.5	60392	105097	44450.3	36700	79375.9	0
151872	87033	114360	82496.4	63757	84798.3	0
162841	87235	122336	120654	78099	101246	0
133097	82520	105704	52038.8	38620	88307	0
117990	65684	117724	50784.7	39696	83842.9	1
67504	43340	102075	28594.4	24296	77130.6	1
100881	59965	110253	116714	84825	90173.4	0
127359	75300	110845	67230.2	54052	81514.1	0
130674	73028	117268	64957.2	48036	88621.8	0
131034	72852	117875	62354	45476	89859.1	1
147130	83396	115621	80146.9	59296	88581.2	0
136300	76868	116207	79012.1	59396	87179.9	0
108885	67264	106088	54870.5	43924	81868.5	0
118765	63822	121955	62511.1	43930	93255.8	1
141778	79389	117038	96531.1	68589	92234.4	0
153212	87537	114704	73900.7	54437	88968.1	0
110442	61034	118588	69006	53150	85087.1	1
100768	59708	110604	43134	33576	84192	0
62787.4	33401	123195	57496.3	38073	98969.8	1
92489.6	64537	93921.3	35162.4	30681	75108.5	0
87552.2	49902	114982	41726.2	33166	82450.9	1
82802.3	47157	115074	39741.2	31077	83807.4	1
133975	78809	111411	69528.5	51497	88483.2	0
146559	83716	114732	89752.3	70388	83565.5	0
124388	69620	117092	60013.8	44192	88999.5	1
112216	61937	118736	69491.5	51681	88121.3	1
115294	61933	122001	96101	69837	90182.5	1
97163.5	55921	113870	50232	37585	87588.3	1
103627	57494	118122	59774.4	44326	88376.5	1
172453	94851	119154	82670.3	59095	91680.8	1
154938	79716	127377	63622.4	44564	93563.4	1
106816	64357	108773	49038.4	37745	85144.5	0
104514	55505	123402	72420.6	51301	92515.9	1
113516	61729	120517	54951.1	38661	93150.1	1
158651	83200	124968	114204	76324	98061.8	0
122930	66441	121256	67430.2	49757	88813.7	1
96516	59371	106538	56656.3	45935	80832.2	0
136467	76809	116438	62643.8	50493	81306.8	0
109134	67179	106465	61913.9	46939	86443.9	0
159109	82200	126854	92566.3	60488	100291	1
102736	63493	106042	63977.8	48673	86143.2	0
110364	64844	111542	44170.6	34040	85040	1
125184	68489	119787	72193.8	51961	91054.7	0
103732	61016	111416	94573.9	61580	100650	1
142007	92341	100785	93190.4	65637	93047	1
113303	65885	112703	72538.2	55897	85046.8	0
158730	77808	133695	119487	80772	96947.9	1
120422	68793	114720	60997.4	47005	85044.7	0
130837	70258	122044	68476	48886	91798.1	1
165287	93922	115332	92183.3	70418	85792.3	0
160415	89661	117252	109786	78121	92100.1	0
121469	69180	115071	58301.9	45772	83476.2	1
172817	89310	126814	107936	73194	96642.9	1
153018	80952	123879	103259	69580	97257.3	0
120296	68961	114321	65037	48661	87591	0
103972	63733	106913	49399.6	38353	84411.9	0
105978	66559	104349	57509.8	45023	83711.9	0
100901	57417	115169	64675.8	45213	93747.2	0
110945	61521	118186	48821.6	36145	88520.5	1
134377	77061	114280	58280	43077	88665.4	1
136777	77005	116405	79690	55737	93700.1	0
112271	65692	112004	63556.9	47500	87689.8	0
125493	66640	123414	70808.6	49348	94036.5	1
180098	99314	118844	121169	80866	98198.8	1
139568	77864	117471	65910.6	49496	87270	1
104671	63752	107600	77910	61288	83310.1	0
152770	83664	119668	80653.4	59604	88680.4	0
150475	91669	107578	74606.3	59441	82256.3	0
156762	82277	124865	70338.2	49217	93660.5	1
138133	76044	119045	84166.3	63308	87128.4	0
124167	72536	112184	71035.4	53628	86808.7	1
115200	63117	119615	60723.6	40649	97901.1	1
169123	89254	124181	100537	65574	100479	1
119283	70009	111662	64828.7	50717	83771	0
103025	60238	112086	65191.6	50106	85267.1	1
117598	63872	120662	66189.5	48000	90370.7	1
200538	81765	160735	90802.3	48389	122979	1
91627.6	49768	120658	49479.4	38344	84568.1	1
186947	102590	119424	96399.2	69998	90254.3	1
145002	80209	118476	88216.8	64913	89063.5	0
109989	65204	110549	73144.7	53092	90288.7	0
117837	70505	109532	53432.4	42253	82875.7	1
147965	79347	122211	89774.2	64039	91872.8	1
162918	91970	116092	87436.4	67430	84980.5	0
170107	90289	123471	94846.1	67585	91970.6	0
99387.9	57237	113799	50092.6	37441	87681	1
160237	85177	123288	87077.8	57849	98648.7	1
115264	62785	120315	69790.6	50465	90633	0
146737	75948	126620	89337.4	59688	98090.3	1
138541	71868	126335	92600.8	62600	96943.8	1
113107	67848	109252	66429.7	51020	85330	0
122892	65636	122705	67622.5	48640	91112.4	1
177378	93144	124803	85022.3	54460	102314	1
122785	72976	110267	56797.4	45364	82053.5	0
95786.1	58911	106558	116284	82491	92383	0
122655	70317	114315	55697.9	40633	89833.8	1
149443	79012	123954	53274.5	37168	93935.5	1
135589	76256	116528	53399.6	40916	85531.3	1
89032.6	47844	121956	57541.7	40404	93333.6	1
135702	78347	113513	67704	51535	86097.8	0
58690	43744	87927.7	93839.8	76324	80576	1
177943	92573	125973	107360	74029	95042.7	0
146242	78593	121946	88567.1	63505	91399.6	0
140773	77554	118958	68229	51570	86706.5	1
113587	67197	110780	51518.9	39677	85095.7	0
112228	56765	129569	102006	59385	112572	1
152600	83709	119471	94040.5	65481	94119.5	0
123765	71738	113065	64665.7	48666	87082	0
135081	82052	107891	70930.4	54528	85249.7	0
122986	62212	129557	85847.2	55204	101914	1
101141	54844	120859	54727.7	41596	86225.4	1
119254	68964	113326	68006.4	52848	84333.7	0
138933	81865	111221	70639	53529	86483.9	0
77822.4	45434	112254	47339.9	30670	101156	1
112510	70242	104972	46274.8	37490	80892.6	0
116042	49449	153793	142246	67165	138796	0
99894.2	59757	109555	62869	48665	84664.1	1
93585.1	62310	98430.3	53780.2	39122	90090.9	0
191725	98596	127438	106803	69044	101377	1
96362.6	64656	97674.2	56231.3	46676	78952.2	0
104712	62440	109904	43399.4	34284	82960.7	1
126348	81412	101709	53067.8	41760	83281.9	0
119595	75245	104164	39227.2	31897	80596.6	1
149175	77009	126950	77055.7	55857	90408.1	1
127388	71242	117185	61511.5	43310	93078.3	1
127578	84432	99025.7	45029.9	35824	82377.1	1
67413.8	38525	114680	36245.2	28365	83742.7	1
177692	90506	128668	87516.2	61870	92701.9	1
142214	76780	121388	86592.2	60184	94292.6	0
175547	90614	126963	92227.8	62834	96193.8	1
127588	77196	108316	64636.3	51672	81978.7	0
150918	86133	114829	63409.1	47633	87241.6	1
134958	78522	112639	92309.3	70894	85332.8	0
138770	79457	114457	98131.3	77457	83028.4	0
157899	92773	111542	66162.6	52197	83070.5	1
109176	63615	112473	48085	38747	81330.1	1
126810	72129	115218	57256.1	44929	83517	1
117347	63165	121751	55666.8	41549	87804.3	1
159675	91740	114067	102219	74012	90512.5	0
130272	76984	110900	59941.6	47496	82708.6	0
98136.9	53965	119179	46168.9	36649	82559.6	1
89481.3	49018	119635	48074.9	35549	88628	1
90070.6	52877	111634	65484.7	49309	87035	1
103730	59285	114667	55009.9	43057	83729.2	1
138804	74716	121749	72481.9	48396	98152.2	1
105728	60925	113730	46116.8	36157	83588.6	1
114041	67744	110324	69209.3	47284	95924.6	0
128102	71317	117718	70308.8	50357	91501.9	0
163779	86202	124515	79028.9	56350	91911.9	1
163057	94153	113497	70933.8	52025	89355.5	0
133581	78641	111320	76142.6	58501	85299.1	0
102395	60028	111790	62536.3	48200	85028.6	0
126934	76015	109435	76579.4	54571	91966.6	0
190687	101553	123057	98488.3	68241	94584.3	1
103492	64935	104450	49885.1	38343	85263.8	0
156771	90404	113647	62856.4	47844	86099.7	1
72175	42143	112238	47346.6	36255	85585.6	1
124958	67012	122206	79028.9	56928	90978.7	1
135934	81261	109629	72026.6	56141	84080	0
76667.9	47353	106108	51041.8	34861	95954.6	1
166100	84457	128888	78170.4	53449	95847.9	1
134222	77992	112786	78484.6	56440	91133.3	1
85354.1	46209	121054	52831.8	36881	93879.9	1
87753.9	48869	117683	83941.2	56289	97730.8	1
100148	62808	104498	49434	39228	82586.6	0
119488	87921	89065.9	101655	79665	83626	0
117166	69632	110274	86163.8	63060	89547	0
170844	92486	121061	82406.5	57698	93601.1	1
120111	69896	112619	69687.2	53160	85910.9	1
135962	74675	119323	62908.4	45683	90247.3	1
128246	77412	108571	59384.6	47044	82727.5	0
121411	66289	120032	53630.6	40213	87403	1
75437.5	37229	132796	78986	48457	106825	1
153664	81525	123527	73145.5	53201	90104.8	1
71967	44069	107024	34157.8	26993	82931.2	1
163573	86697	123648	106692	68621	101895	0
160623	72511	145173	179582	113007	104145	1
110362	64126	112789	47037.5	32782	94034.8	1
176936	68488	169310	109869	51208	140610	0
135426	75700	117243	72054.4	53684	87962	1
99194.1	58817	110526	41969.8	31489	87348.9	1
128247	71069	118263	106919	78281	89511.1	0
119002	68025	114647	51290.4	39801	84454.4	0
112618	64789	113917	61834.9	45509	89046.4	1
160977	81430	129556	89554.1	57334	102365	1
72664.2	44820	106250	38662.7	33200	76319.2	1
158864	98017	106219	73399.2	56641	84925.9	0
115487	71276	106187	54034.7	36152	97953.5	1
98751.1	55620	116357	45807.7	36868	81427.1	1
140248	83436	110160	54221.2	43208	82240.3	1
145551	79497	119990	91283.6	69225	86419.1	0
142938	74808	125222	78731.5	55160	93541.5	0
156036	81352	125700	71824.2	52524	89617.5	1
110267	65269	110718	46520.9	34321	88831.7	1
116997	69857	109760	55475.3	42369	85808.7	0
131236	74008	116213	84453.6	61384	90166	0
136456	79048	113131	73504.2	58556	82266.1	1
116331	80332	94904.8	94106.9	76440	80682.7	0
102860	61592	109446	45906	35436	84899.4	1
142182	82549	112879	81560.6	61221	87309.2	0
159872	80936	129453	87691	52156	110187	1
132238	68397	126706	67551.1	47417	93363.8	1
121336	71756	110818	51800.3	41020	82759.2	1
104307	59904	114113	57331.7	43840	85704.6	0
134630	76859	114796	75206	54491	90449.9	0
112445	62640	117643	64541.4	47648	88771.5	1
156950	89541	114873	69985.4	52929	86655.1	0
175855	93003	123919	83832	58648	93677.8	1
136508	79740	112192	79464	61516	84656.9	0
94952.6	53117	117153	52716.7	40041	86282.6	1
158216	89716	115574	76178.8	59840	83430	1
136573	80329	111423	87551.5	66893	85775.4	0
159667	82973	126112	110021	70253	102634	1
162635	83454	127716	87029	58622	97293.4	1
133002	77867	111940	56912.5	43739	85274.5	0
162168	90625	117272	96107.8	67605	93166.5	0
110534	62977	115025	48284.9	36933	85679.4	1
94574.1	55657	111361	46024.4	35209	85667.2	0
153040	77917	128722	80288.9	55897	94134.1	1
155670	83946	121531	89028.2	59482	98089.4	1
128375	68219	123326	74380.3	51019	95544.6	1
114597	69496	108067	61896.2	50200	80805.4	0
128345	72756	115609	85286	64000	87332.9	0
126440	71485	115918	80353.6	64137	82106.3	0
102156	55967	119622	50799	37583	88581.6	1
132375	70121	123720	75202.7	55549	88723.2	1
170081	90373	123338	93889.3	65825	93477.1	0
125541	72771	113060	58029.7	44183	86074.6	0
126651	70733	117346	83779.9	62825	87395.2	0
98633.2	57849	111740	83573.3	60269	90876.9	1
167029	88521	123659	136182	104541	85371.3	0
71793.1	39400	119417	61324.2	40904	98253	1
172672	90497	125045	97187.2	62529	101861	0
117042	69488	110386	59280.5	45940	84566.9	0
160088	83533	125597	66898.4	47389	92516.3	1
179852	97513	120874	89136.6	65149	89666.1	1
80266.2	46551	113001	36901.2	28535	84750.6	1
122516	66635	120496	58492.6	44587	85975	1
117353	90604	84884.2	45860.6	41944	71655.6	0
127841	75861	110441	72148.4	55297	85507.7	0
137979	76997	117441	59760.1	44641	87731.9	1
107537	62008	113655	47158.4	37064	83384.8	1
105030	60945	112941	65178.1	43985	97112.9	1
66902.6	41241	106315	60377.5	48809	81069.1	0
146770	79472	121033	103714	73232	92814.6	0
116796	68550	111661	41175.1	32978	81825.8	1
114666	69616	107946	65315.9	50848	84183.1	0
121947	68352	116923	59746.7	42848	91382.5	0
249681	128184	127653	101845	45996	145111	1
128590	75660	111384	69407.5	50696	89724.9	0
87871	47529	121162	43063.4	32365	87199.3	1
172262	92040	122657	90511.7	57256	103601	1
80923.7	46752	113437	36942.4	27664	87516.4	1
111216	66113	110245	55030.1	43169	83542.6	0
133065	76981	113282	82440.1	61493	87860.3	1
133004	76857	113412	65031.1	49229	86572.5	0
151053	82381	120166	84282.2	63257	87318.7	0
151641	81133	122490	92696.5	67133	90491.4	0
133577	76669	114181	55529	39033	93232.7	1
164922	85728	126077	91268.5	65200	91738.9	1
117682	67900	113585	59374.6	46856	83045.3	0
138615	75638	120102	89460	61510	95315.4	1
158331	88396	117386	92977.1	66680	91381.9	0
149857	79352	123765	101779	73852	90318	0
102128	62557	106991	63622.4	47177	88381.2	0
109486	62737	114370	53208.1	39665	87912.5	0
113050	59338	124858	70930.4	50570	91922	1
143184	79761	117647	83793.4	60993	90034.6	1
122408	68257	117528	50603.3	35285	93987.1	0
116578	71952	106182	45990.8	37472	80434.9	0
133116	77187	113023	66710.3	52003	84070.6	0
147799	85133	113777	72730.6	55677	85609.3	0
84629.2	50284	110299	78516.5	59756	86111.1	0
145908	78840	121286	106751	78040	89647.1	1
136151	79517	112212	68016.5	48921	91116.9	0
114315	65740	113960	63472.9	49080	84754.7	0
97803.2	58065	110387	58186	48181	79144.8	0
106850	60233	116257	55319	43261	83802.7	1
179267	94792	123939	111229	80200	90891.2	0
136627	80824	110784	61497.2	48024	83922.3	0
132325	72231	120060	85606.9	66087	84893.2	0
132989	76304	114222	77050.7	59712	84565.8	0
83699.1	48348	113455	41218.8	32488	83148.1	1
201284	103435	127533	93287	60632	100832	1
144635	75153	126127	76658.4	51057	98397.6	1
116710	70625	108300	53462.6	42645	82160.3	0
127219	70911	117576	59977.7	42261	93010	1
177520	91070	127747	95699.5	67994	92240	0
138418	76644	118357	63957.6	48656	86146.1	0
119345	70571	110830	84906.4	64671	86042	0
100098	55441	118324	51223.2	37365	89842.5	1
116990	66716	114921	51781.8	38172	88902.1	1
142065	75993	122516	79448	59101	88098.5	1
86632.8	47504	119518	82766.9	60416	89781	0
188740	97626	126701	103322	67978	99610	1
116689	65493	116766	69394.9	51253	88733.6	0
137367	78620	114506	83522.9	54840	99813.2	0
130766	78107	109719	67026.1	51099	85963	0
163434	91773	116710	78129.2	59273	86384.7	0
85355.5	51600	108408	33538.7	26464	83055.9	1
133069	77660	112295	97546.7	67336	94939.1	0
159544	90456	115591	105482	60520	114225	1
106959	59621	117570	53435.8	37429	93562.9	1
138478	78913	115004	74282	56673	85898.9	0
118426	64528	120276	55137.6	42692	84641.1	1
150621	84387	116974	65504	47123	91099.3	1
136097	99804	89367.7	104317	88312	77413.3	0
122595	69049	116358	58617.7	45001	85366.3	0
90520	51690	114767	44795.5	32762	89607.5	1
197173	107808	119861	90380.6	65060	91041.9	1
148682	81723	119232	95766.7	68159	92081.3	0
128744	80065	105382	68581.8	56789	79145.2	0
148732	70600	138063	99031.8	60520	107240	1
124273	82277	98986.8	45771.6	36497	82190	0
183102	95114	126162	129620	90094	94287.6	0
129011	76860	110003	62160	49660	82032.2	0
126195	70801	116811	72409.7	56225	84400.9	0
184449	98970	122139	104513	76734	89261	1
181725	91374	130338	101922	65902	101356	1
122971	68217	118138	80738.3	59625	88742.4	0
113229	69936	106105	74322.4	52672	92474	0
134532	76320	115523	56782.3	43364	85815.1	1
137507	81349	110778	80782.8	62613	84554	0
95683.1	56183	111612	54500	44055	81074	0
96442.1	52524	120334	58180.9	42556	89598.3	1
115915	62747	121067	112293	70923	103764	1
121813	68425	116670	64163.4	47897	87792.8	0
145606	81307	117363	85962.2	65403	86137	0
143546	77492	121398	75761.3	53876	92157.8	0
86925.3	54224	105059	45869.9	37280	80636.5	0
141982	82353	112989	94541.2	67877	91280.5	0
100326	59854	109850	37649.6	29438	83817.1	1
105654	60568	114320	65699.8	47064	91486.1	1
168673	87149	126842	123368	81741	98910.7	1
122499	66195	121280	91714.6	66371	90560.7	1
140149	71469	128515	106738	67949	102947	1
110049	63105	114289	49644	36209	89852.5	1
122574	67557	118907	71850.2	53089	88695.9	0
131554	68461	125933	91196.3	61725	96826.9	0
86639.9	45960	123543	60482.5	45112	87865.4	1
120396	70101	112556	47919.5	37061	84737.4	1
177171	92525	125491	92771.3	69053	88046.3	0
125905	68948	119674	82187.3	61328	87826.5	0
119175	70884	110184	57340.9	41952	89576.1	1
199418	102648	127319	80317.4	52188	100860	1
142652	74455	125563	84441.8	59459	93072.2	1
127809	70133	119432	72517.2	53013	89647.6	1
126341	72376	114401	77505.1	57144	88887.3	0
105752	60916	113772	70457.5	49140	93966.3	1
128014	71585	117197	54820.1	40373	88987.4	1
153425	81053	124053	105943	68457	101423	0
96220.6	61520	102502	44318.4	34544	84079.7	0
108036	67769	104477	61923.1	43481	93332.6	0
129740	74864	113574	67908.1	51952	85664.2	0
148467	76084	127884	129671	82240	103333	0
93636.2	61688	99477.1	44814	38172	76939.4	0
153600	79388	126799	75788.2	52152	95238	1
134938	81816	108087	58773.1	46680	82514	0
94471.9	59761	103601	71671.3	49413	95057	1
116386	64912	117505	63244.4	48148	86084.3	0
162384	84024	126654	82722.4	55656	97407.2	1
148617	78896	123451	86139.5	54192	104171	1
134348	77490	113623	72562.6	55154	86221.5	0
131777	77841	110946	70779.2	52289	88710.6	0
163929	84181	127621	87345.7	61781	92654.5	1
142219	75009	124258	91889.3	61473	97962.6	1
175445	91156	126135	85117.2	58704	95023.2	1
100234	58110	113043	48594.8	36010	88439.6	1
172914	93603	121066	82785.4	62087	87384.2	0
103837	66871	101764	42340.2	34311	80872.2	0
90726.6	61297	97000.9	29511.7	23169	83477.1	1
127946	73613	113907	57561.8	44957	83910.7	1
158351	83193	124743	93592	70521	86976.1	0
118479	69941	111017	62277.6	50149	81386	0
140761	70624	130620	119463	72336	108233	0
112470	68777	107170	50220.2	42093	78189.6	0
124185	76393	106536	45869.9	36253	82920.8	1
97640.6	53676	119215	59201.5	44012	88153.9	1
158479	87536	118649	85139	65732	84885.2	0
103970	60202	113182	51542.4	39166	86245.3	0
139290	78164	116787	77721	59216	86016	0
153573	82564	121900	101906	65188	102450	0
128989	70234	120361	70406.3	52606	87711.4	0
99488.8	58804	110878	48129.5	39328	80202.7	0
117476	66724	115384	58089.4	43488	87540.1	1
148377	67281	144529	121936	62225	128424	1
136356	69753	128113	90984.6	61017	97723	1
130456	65756	130020	110359	72476	99791.7	1
120442	70445	112049	65618.3	51113	84134.4	0
109677	63436	113308	56219.5	41372	89055.5	1
123007	67800	118899	68689.3	49688	90597.8	0
228587	71249	210258	103244	43413	155857	1
182936	99396	120618	91754	66388	90576.5	0
143742	79217	118917	91639.8	61589	97512.6	0
105936	62565	110967	53081.3	39365	88371.3	1
220282	75605	190945	140020	57445	159742	0
137705	77176	116936	78577	57880	88970.6	0
125358	75361	109015	53734.8	44453	79219.9	0
109455	58204	123243	71207.6	51036	91438.7	1
154106	86784	116375	89122.3	72032	81085.1	0
103242	63321	106853	37644.6	31001	79580.5	1
150159	79357	124007	88870.3	63549	91649	0
103948	63865	106668	54022.1	43737	80947.3	0
135220	74753	118547	54850.3	42149	85284.8	1
145705	79076	120756	74040.1	53588	90548.1	1
151154	80868	122496	72315.6	49280	96170.4	1
118837	66044	117923	56238	42876	85959.8	1
128685	81057	104044	67231.1	53109	82962.5	0
145776	77265	123647	85622.9	66277	84665.6	0
134949	83008	106544	70212.2	55200	83359.2	0
85643	53176	105550	37930.2	29404	84539.3	0
106549	67060	104128	44328.5	35456	81935.7	0
104652	65749	104313	35228.8	27669	83441.8	1
213190	109405	127705	97768.4	41369	154883	1
121371	72793	109271	50841	39481	84392.9	1
148430	84342	115334	73804.1	56818	85128.4	0
137527	80769	111589	68754.8	51521	87457.9	1
135285	77905	113806	76978.4	55825	90369.2	0
127741	81956	102148	64046.6	51328	81775.3	0
102640	65661	102444	60329.6	50649	78062	0
119991	61201	128490	94830.1	64805	95899.8	1
108935	67380	105953	55240.1	44228	81853.4	0
142967	76489	122495	58907.5	44909	85964.1	1
77074	61749	81800.9	96574	77973	81170	0
148002	77841	124606	106603	75841	92117.9	0
102435	61868	108508	39192.7	30140	85220.1	1
100507	63360	103959	41199.5	33296	81092.3	0
87268.9	51365	111345	38551.8	27925	90475.6	1
113077	60005	123500	51936.4	37717	90243.2	1
119409	68749	113829	80677.8	56141	94179	0
102891	53412	126246	73040.5	51168	93550.3	1
148702	85273	114284	89200.4	65581	89139.2	0
147517	76477	126413	104840	77613	88526.7	0
121401	64773	122832	67964.4	49509	89965.8	1
129165	71665	118118	62755.6	46513	88421.5	0
99620.1	64348	101459	62688.4	48876	84056.5	0
105213	57371	120187	47249.2	36347	85193.3	1
119021	66376	117515	77907.5	55436	92101.6	0
112476	64972	113452	57314	46107	81465.6	0
98812.8	58685	110348	44454.5	32365	90016	1
75066.9	41938	117306	65349.5	50226	85269.5	1
147925	83133	116613	85377.6	64957	86138.6	0
123314	65648	123103	82866.8	58484	92858.9	1
95911.8	57629	109071	60430.4	41485	95465.1	1
139493	75009	121876	61835.8	44529	91007.4	1
178862	92096	127279	98097.7	69972	91878.6	0
179844	95236	123759	76744.1	55088	91299.4	1
118926	73453	106108	111197	72073	101111	1
100549	53675	122768	69520.1	49643	91776.6	1
72120.4	40292	117306	44501.5	33392	87339.8	1
76751	50433	99735.4	46269.7	36209	83745.3	1
73592.9	43053	112024	36996.1	28137	86170.4	1
80500.5	42879	123036	69720.8	48063	95067.4	1
164736	93002	116085	81679.9	60298	88775.3	0
95553.9	59761	104788	44890.4	34213	85988.9	1
130649	72117	118726	75345.5	55189	89471.5	0
83019.6	46190	117791	39310.3	28762	89571	1
94939.1	59484	104598	46431	38232	79590.4	0
132761	70885	122743	80419.9	55429	95083.8	1
133368	76790	113822	67849.3	52918	84027.6	0
118601	70225	110682	47916.1	38117	82384	1
105348	61613	112055	45391.1	34253	86846.4	1
87890.2	58652	98205.9	33207.7	27912	77970.1	0
120376	71273	110686	55889.4	45789	79992.3	0
118039	68951	112193	64693.4	49607	85466.8	0
109832	63080	114108	85300.3	54284	102981	1
115669	68083	111342	49566.7	36663	88601.7	0
101961	53369	125206	75690.7	52457	94562.5	1
155937	90756	112604	92862	68160	89287	0
118880	69392	112274	46116	36036	83867.8	1
134875	74475	118687	61747.6	47083	85948	1
153844	83840	120256	92397.5	65968	91792.4	0
117498	65864	116913	65733.4	48648	88552.5	0
163233	88456	120937	74857.4	53960	90916.6	1
128932	77524	108994	60830.3	47236	84396.9	0
148541	79633	122245	80193.1	53185	98816.1	1
106298	60573	115007	43791.7	33561	85514	1
133427	75889	115225	85984.1	66661	84533	0
96922.8	55409	114637	37949.5	29329	84798.7	1
94255.3	55688	110924	38640	31580	80187.2	1
138721	74648	121787	83508.6	60376	90645.6	1
133094	71945	121238	77248.9	55817	90699.7	0
127175	76297	109238	78010.8	58541	87332.2	0
87653	53840	106694	34632.4	27492	82557.3	1
117381	65248	117899	72620.5	55168	86268.4	0
149476	81038	120883	80900.4	61450	86279.7	0
186128	99337	122795	101325	73209	90705.2	0
156551	82276	124699	75894	46944	105952	1
62778.2	49242	83551.3	88331.9	76398	75773.2	0
110981	65345	111305	40745	31141	85747.6	1
103894	56776	119924	62192.8	47212	86331.1	0
117707	73956	104306	54991.4	42512	84774.1	0
124624	74737	109281	68376.8	53793	83303.5	0
125094	73383	111718	83689.2	63031	87015.2	0
151456	83125	119409	89975.8	65589	89903	0
118726	66221	117498	82141.1	56189	95805.2	0
99722.3	55440	117882	52416	37568	91437.8	1
117604	60768	126831	86819.9	56820	100138	1
95480.1	58913	106214	45258.4	35697	83089.7	0
80257	46621	112819	44421.7	33721	86332.6	1
160671	94761	111119	101608	75401	88314.3	0
121054	61284	129453	97435.8	67492	94612	1
85864.6	49912	112743	41942	32124	85565.7	1
168516	91551	120630	70796.9	49275	94160.2	1
169126	95237	116381	108374	73217	97005	0
137633	78833	114418	86275.6	65825	85896.8	0
115240	63164	119568	71991.4	50204	93977.1	1
126905	70843	117399	62227.2	45051	90522.3	1
123211	73033	110563	72220.7	57165	82796.4	0
107835	66734	105899	47486	38766	80277.7	1
123984	76118	106747	50224.4	38854	84714.8	0
75399.2	43889	112588	63555.2	30389	137061	1
113406	71148	104461	54318.6	45688	77915.9	0
79221.8	48081	107982	86236.9	56625	99807.9	0
123685	78440	103338	63745.9	50060	83452.9	0
89334.3	48000	121971	49928.8	35348	92569.1	1
114776	66942	112365	58835.3	46190	83477.6	0
146736	83714	114873	84143.6	63218	87228.9	0
100949	61797	107056	37359	29493	83014.9	1
127328	71783	116247	72172.8	53863	87813.8	0
148374	75635	128563	86863.6	59783	95222.6	1
124095	73912	110032	64501.1	52092	81147.6	0
120683	65248	121216	71067.4	51620	90226.1	1
152734	77934	128437	107595	76090	92670.9	0
143201	82064	114359	89547.4	69572	84352.6	0
97324.7	59433	107319	51433.2	39117	86170.4	1
116009	64824	117283	57461	42600	88398.3	1
131978	79021	109456	60394.3	45853	86319.4	1
121558	69556	114533	60614.4	45236	87815.6	0
145651	78452	121671	84646	59908	92598	0
144046	82229	114804	68073.6	51797	86129.9	0
127718	72564	115349	58388.4	44404	86175.6	0
128225	73197	114804	73746.1	55117	87686.7	0
151220	85020	116565	80755.1	60968	86805.6	0
100709	57759	114268	54885.6	40335	89177.7	1
180111	95304	123854	89455.8	65836	89048.2	0
124545	70897	115127	76322.4	51509	97106.6	0
109172	65309	109551	68909.4	52285	86373.6	0
112595	61948	119116	52321.9	40204	85289.3	1
116245	68541	111148	54188.4	42537	83487.1	0
124950	67552	121221	67937.5	48576	91657.5	0
123593	62224	130172	95545	62544	100116	0
83608.2	44388	123442	58101.1	37220	102303	1
135631	74041	120051	95860	72201	87011	0
134368	66184	133052	123521	73064	110794	1
137430	78157	115238	64978.2	44649	95375.3	1
116210	64189	118649	71560.4	51721	90674.7	1
93229.4	52184	117083	47699.4	35500	88057.1	1
146628	79208	121319	66780.8	47340	92449.3	1
183818	96051	125420	78133.4	53059	96506.8	1
121422	62049	128246	72717.1	48085	99107.6	1
75528.4	45040	109898	59668.6	42848	91263	1
133879	68772	127579	63242.8	40656	101945	1
190434	58617	212912	102964	42541	158620	1
140411	75792	121411	79671.5	54596	95636.1	0
140389	81333	113122	61514	46885	85984.5	0
102851	56087	120178	47539.8	34167	91186.5	1
153535	89541	112374	83451.5	63777	85753.1	0
109466	63142	113616	59839.9	45138	86881.8	0
141308	79625	116305	80271.2	60653	86733.6	0
101261	61391	108098	39449.8	31164	82960.4	1
168394	101196	109054	79626.1	61896	84308.8	0
104543	60780	112723	55266.1	41192	87927.8	0
122640	67585	118922	58481.6	43201	88716.8	1
191912	99365	126575	118264	86981	89105.9	0
100415	54997	119658	53601.2	36353	96630.6	1
119619	70126	111789	55267	44286	81786	0
99747.2	58669	111422	48396.6	37229	85194.9	0
109197	57680	124070	69636.8	46832	97448.7	1
140883	81128	113807	82117.6	61624	87330.5	0
145761	80893	118089	83576.6	65661	83417.5	0
123034	74724	107906	75046.4	58160	84564	0
172078	93137	121083	81882.4	56865	94368.1	1
135269	69201	128105	84159.6	56257	98040.8	1
114331	62684	119533	54919.2	38136	94377.6	1
143182	72921	128682	110303	67865	106518	1
131482	72281	119213	77694.1	56557	90028.9	0
140519	75629	121766	84192.4	63309	87154	1
171078	89099	125835	104171	70047	97462.4	1
114241	60614	123518	54551.3	39462	90595.3	1
180706	96052	123295	85930.3	59908	94003	1
134143	73801	119120	66853.9	50025	87583	0
112279	66636	110426	48616.7	35928	88681.3	1
139102	74525	122324	67968.6	50057	88986.4	1
146107	79841	119929	81248.2	56545	94167.1	1
108254	62127	114194	65533.4	49839	86173.5	0
112370	61004	120718	72882.6	49100	97279.7	1
138515	82396	110172	75387.5	61004	80988	0
97895.5	61508	104306	46853.5	36960	83078.8	0
114001	70908	105364	55471.1	41864	86837.2	0
113006	62756	118012	63084.8	45712	90443	1
49966.3	29712	110211	40376.3	32272	81993.7	1
152994	87512	114574	86917.3	64060	88920	0
124604	73484	111127	71438.6	52056	89937.8	0
89230.7	50920	114843	46175.6	37528	80637.6	1
102130	57920	115559	72334.1	48852	97037.7	0
123786	74676	108635	66109.7	51636	83905.9	0
106120	57768	120390	58390.1	42012	91084.7	1
128139	75365	111427	68217.2	53889	82961	0
115972	65193	116582	69378.1	51917	87577.6	0
76211.4	50280	99335.5	29316.8	23884	80443.3	0
112179	67397	109082	53253.5	43393	80428.2	0
101051	55856	118564	68738	44612	100978	1
149173	81448	120030	73446.2	52936	90928.1	1
138304	75626	119852	71951	54030	87273.4	0
197724	102797	126055	127479	84669	98672.2	1
111028	71261	102109	41987.4	33741	81553.2	1
118368	69179	112135	57408.1	44731	84109.4	0
95476.5	62905	99469.9	51703.7	42057	80568.1	0
157022	91136	112915	81359	63952	83374.2	0
119753	63293	123997	83198.6	57485	94850.9	0
141549	75900	122221	81948.7	59384	90438.4	0
143524	81436	115502	72124.9	53848	87780	0
170506	90324	123713	123488	90916	89015.5	0
85672.1	56229	99852.6	37262.4	30709	79521.6	0
114948	68612	109795	51726.4	39104	86690.3	0
120246	65873	119630	59414.9	43893	88711.5	0
146244	77207	124137	97484.5	64931	98392.8	0
108891	69632	102485	80867.6	64932	81619.9	1
146474	86712	110704	66726.2	50952	85825.3	0
137900	80972	111612	69993	53580	85611.4	0
105822	59983	115619	49142.5	37467	85958.4	0
159729	91585	114298	79900	55953	93584.3	0
130858	73569	116570	58714.3	44065	87323.3	1
115291	70475	107211	47838.8	39755	78862.2	0
172536	89941	125720	88454.5	68017	85228	1
113973	69441	107564	54846.1	43013	83565.3	0
129783	72913	116652	72377.8	51333	92403.5	0
100168	53586	122506	50030.4	38054	86161.6	1
165297	86568	125137	96856.2	65100	97504.9	1
160750	86408	121921	94369	62268	99321.7	1
152320	87444	114158	81849.6	61360	87420.1	0
120153	69729	112928	56059.9	41893	87698.3	1
88657.7	51145	113604	47742.2	34041	91913.7	1
148392	82329	118124	91174.4	69961	85407.7	1
148002	78399	123719	61562.8	44655	90349.9	1
131062	75045	114455	89073.6	68145	85663.3	0
120101	64356	122304	48148	35380	89186.7	1
120741	63932	123770	73714.2	54008	89448.5	1
148461	78492	123956	74513.9	51624	94594.4	0
138670	74931	121283	79475.8	57139	91155.3	0
118694	59366	131030	104210	72546	94140.7	1
117717	65949	116979	56599.2	44649	83076.6	1
96460.6	55897	113094	49770.8	37901	86060.6	0
145000	79432	119633	77668.9	57724	88180.1	0
158193	89526	115803	93361.8	64278	95189	0
107689	64684	109107	69398.3	53448	85093.7	0
118437	63224	122768	88364.6	61852	93627.8	0
145035	74824	127032	85768.2	56732	99078.2	1
194517	98973	128801	103519	72813	93173.3	1
159688	86100	121549	84608.2	59552	93109.9	1
117887	66520	116143	59375.4	45484	85551.5	1
64720.8	55109	76966.4	83359.9	72273	75589.4	1
148484	82228	118342	69557	49824	91491.9	1
141122	78273	118158	102990	76869	87805.8	0
118279	74862	103544	64761.5	48890	86811.4	0
125864	73917	111593	87431.4	58841	97379.5	0
81108.3	46613	114035	52453.8	33425	102846	1
161137	84508	124962	94787.3	62588	99251.9	1
132349	75668	114627	51791.9	40512	83783.4	1
158118	88319	117330	86203.3	62543	90328.6	0
121553	71179	111917	63268.8	49807	83249	0
144070	77635	121618	75308.5	54963	89795.3	1
144765	82048	115631	96505.1	70416	89817	0
79750.8	47948	109004	41186.9	29000	93076.7	1
118402	67857	114352	70248.4	51893	88717.1	0
136652	70436	127146	92559.6	62128	97636.9	1
119881	68596	114534	63020.2	47252	87405.6	0
109364	63528	112821	67131.1	53416	82363.1	0
129932	67221	126675	73999	50545	95946.1	1
147253	77808	124028	99494.6	68596	95056.3	0
101916	58732	113723	73440.4	58584	82155.3	0
128086	70800	118563	74630.6	56180	87059.3	0
181027	94736	125230	134387	96532	91235.6	0
146065	83452	114707	87595.2	67272	85334.7	0
114478	70637	106211	65206.7	51629	82771	0
115736	67264	112762	55150.2	43184	83695.9	1
101829	61324	108823	51676	41948	80734.1	0
184680	104457	115867	106021	81069	85706.8	0
131510	76096	113260	75037.2	59696	82378	0
154810	88049	115227	95656.7	69989	89570.6	0
136544	73537	121687	84005.9	59893	91920.7	0
189507	95324	130287	113839	70556	105740	1
134045	69893	125689	74760.8	54325	90189.2	1
125071	72226	113487	61970.2	50502	80418.1	0
101186	58980	112434	38488	29232	86287.2	1
126205	64705	127825	77030.5	50997	98991.5	1
148574	82781	117623	99634.9	71337	91532.8	0
128078	73537	114142	71693.2	53093	88495.3	0
104647	62172	110309	70828	53768	86329.8	0
68605.2	36876	121925	54414.4	39020	91391.6	1
155345	80044	127189	72462.6	51192	92766.6	1
136431	75996	117653	93597	64312	95378.4	0
143581	79237	118754	98235.5	66049	97472.5	0
128015	69253	121144	76436.6	55585	90120.6	0
124461	74464	109538	59252.8	45636	85090.5	0
90517.2	49085	120854	58238	43209	88330.9	1
253080	82327	201463	128150	49959	168107	1
150145	88582	111083	90427.7	68437	86594.5	0
130256	72947	117023	77808.4	60320	84536.6	0
120878	73588	107652	57758.4	45396	83383	0
128825	66312	127317	103859	70456	96606.7	1
140196	75473	121737	89854.8	65269	90222.4	0
119854	67306	116702	70430.6	52253	88334.5	0
127057	71750	116053	69020.3	52678	85867.2	0
136249	78723	113426	63042	45975	89864.5	1
118574	67637	114891	62641.3	45413	90398.4	0
119526	63520	123319	79433.8	53728	96891.2	1
110727	59585	121786	68759	49797	90491.3	1
227243	113356	131379	152530	101512	98473	1
121438	68451	116267	76483.7	57575	87059.2	0
136746	73273	122307	71602.4	49901	94037	1
104134	61677	110649	67116.8	48157	91338.1	0
106928	63425	110487	51568.4	41509	81418.2	1
133317	74364	117490	51220.7	34828	96382.2	1
153124	82397	121790	98220.4	69081	93180	1
107644	66366	106298	61212.5	44190	90781.2	0
151082	86328	114694	60103.7	46812	84144.1	1
58561.5	35585	107851	83709.4	64401	85184.7	0
89163.9	54579	107064	39058.3	30531	83840.2	1
132125	71677	120805	80755.1	56441	93768.1	0
122082	73092	109461	61160.4	42896	93440.1	1
138891	82599	110199	71107.7	45539	102332	1
116267	75464	100971	60958	46412	86075.6	0
142391	74064	125996	121477	83108	95792.8	0
132333	67489	128504	73477.3	49697	96895.4	0
181458	93122	127704	85281.8	61117	91448	1
132197	75101	115360	96952.8	64169	99018.2	1
148914	84009	116169	88414.2	67053	86413.9	0
110350	55028	131423	106176	41104	169286	1
121569	71169	111947	58298.5	45921	83200.5	1
119188	72677	107477	60154.1	46149	85424.5	0
120980	70425	112581	68365.1	55101	81312	0
76880.2	43212	116598	50955.2	39624	84277.3	1
153756	80640	124957	96901.6	67248	94434.6	0
134198	73460	119722	61317.5	46196	86988.1	0
148023	88526	109582	82647.6	55614	97392.6	1
138091	79245	114202	79396.8	57753	90096.6	0
151622	85991	115555	66834.6	50087	87449.3	0
205310	105516	127518	135986	85180	104625	1
134807	71768	123101	85625.4	64652	86796.2	0
118008	64664	119599	50920	37932	87975.6	1
183525	94713	126989	80669.4	56153	94149	0
100887	61484	107536	47677.6	35836	87191.5	0
97847.9	60304	106337	52447.9	42656	80580.2	0
125410	71065	115653	57748.3	43385	87232.8	1
126747	71932	115477	84344.4	55912	98862.4	1
98389	51377	125504	71702.4	46929	100132	1
110173	65797	109736	67372.2	50677	87126.4	0
168667	90300	122411	94836.8	58680	105917	1
159843	84032	124661	111570	80336	91015.6	0
108695	65265	109146	44110.9	35025	82536.8	0
142013	77677	119816	96979.7	63689	99792.1	1
118831	68942	112960	55219.1	42292	85567.9	1
52161.6	26881	127170	66336.5	42641	101954	1
177540	101979	114095	95629	73903	84802.2	0
85718.3	56230	99904.6	34713.8	28709	79243.7	0
119752	69057	113646	81195.2	60081	88567.3	0
166431	90436	120607	79033.1	51764	100060	1
106349	59084	117963	48795.6	32524	98323.3	1
106601	64372	108528	61978.6	48132	84389.3	0
120740	67426	117355	75175	52230	94326.4	1
196328	106429	120894	99751.7	70233	93080.5	1
135833	79617	111810	67020.2	52069	84354.2	1
120794	68488	115588	61930.7	46812	86701.9	1
163339	91958	116407	85159.2	65526	85172.2	1
101472	60581	109771	55057.8	43777	82423.8	0
99223.9	59342	109581	57021.7	43518	85872	0
154509	86233	117425	81747.1	64845	82618.2	0
109165	66756	107170	73517.6	57616	83623.5	0
136007	80944	110117	80128.4	59440	88346.2	0
191284	99609	125852	95524.8	67529	92705.6	1
159958	82376	127258	85022.3	56252	99054.6	1
125310	68904	119185	64763.2	47128	90059.4	0
110531	63765	113601	69734.3	51029	89559	0
93393.4	55869	109553	41941.2	32329	85021.4	0
81025.2	46588	113979	39700.9	31240	83285.5	1
142651	80348	116354	82949.2	58172	93449.7	0
59926.8	41593	94423.7	36863.4	28137	85861.3	1
127820	68112	122986	71550.4	52208	89816.2	1
155750	82245	124108	89503.7	63957	91713.4	0
110076	58664	122971	70076.2	47512	96660	1
104839	66026	104061	50798.2	42398	78520.4	0
149309	81776	119658	96532.8	71824	88081.6	0
91389.8	51200	116979	49025.8	35056	91652	1
107140	63816	110028	51054.4	37880	88328.9	1
122949	75057	107353	69064.8	50117	90313.3	0
141881	75441	123253	71681.4	53025	88594.3	1
112171	68376	107512	45579.2	36216	82479.6	0
177454	93668	124158	94644.5	65536	94644.5	0
177325	70765	164222	90900.6	36813	161825	0
168435	86145	128140	93954	68177	90314.5	1
139727	80216	114156	79792.4	59068	88529.8	0
172977	91048	124508	102797	68232	98735	1
74349.8	41429	117613	42236	32085	86270.3	1
119345	66392	117806	55658.4	41944	86964.3	1
99149.4	58721	110656	44724.1	34945	83875.8	1
137862	74727	120906	70445.8	50131	92093.4	1
138951	78400	116151	74432.4	59424	82088.1	0
112029	64001	114716	75190.9	59745	82479.1	0
95766.9	51536	121782	54736.9	38080	94202.7	1
130297	73084	116840	62616.1	44172	92900.7	1
111415	60348	120993	73950.2	48040	100883	1
142840	83509	112098	69537.7	50213	90757.8	1
100290	60468	108696	48268.1	37776	83738.3	0
147751	86886	111445	69815.8	52850	86574.2	0
94435	50878	121642	64953.8	44714	95200.9	1
157416	82073	125698	82241.9	59001	91351	1
148874	87024	112114	55363.6	43108	84167.8	0
127459	81440	102568	62861.4	52388	78637.9	0
91844.9	56711	106137	57788.6	44643	84833.8	1
125653	70956	116055	69132.8	53768	84263.7	0
181448	93832	126730	87111.4	62812	90889.2	1
107598	64590	109174	48762	38362	83302.9	0
126876	68752	120941	116747	87088	87854.8	0
155364	81120	125517	66988.3	48996	89602.1	1
146605	84497	113707	71783.9	56293	83570.4	0
195593	97589	131351	116369	71601	106511	1
121737	65380	122028	72417.2	54548	87004.8	0
190302	100910	123592	113861	79566	93783.8	0
143172	77616	120889	70167.7	51376	89507	1
134365	72546	121381	63838.3	47250	88544.1	1
86181.2	45812	123286	66485.2	45632	95485	1
115597	69409	109146	55324.9	43669	83028.6	0
157403	80704	127820	92689.8	65732	92413.4	1
162761	87373	122082	76718	55117	91220.4	1
115472	68942	109767	60992.4	44346	90136.6	0
118271	68563	113050	46101.7	34727	87002.1	1
124756	70573	115852	77658.8	55177	92238.6	0
100052	54836	119575	55478.6	41556	87492.7	1
136193	73693	121118	97649.2	64653	98982.8	0
99633.6	60309	108269	50934.2	40145	83149.2	0
98303	53273	120932	116693	79337	96393.6	1
109784	64726	111158	57818	45366	83524.3	0
146542	76452	125618	107218	69648	100888	1
114911	71388	105492	66792.6	52092	84030.6	0
105717	62409	111014	54416	43721	81567.4	1
164587	94292	114393	79975.6	58576	89478.3	0
138608	82552	110037	58825.2	45500	84729	1
202204	101422	130659	134728	90525	97537.3	0
137968	87110	103798	88473.8	69110	83898.4	0
161850	91337	116131	111614	73261	99845	0
133287	77764	112328	62667.4	41988	97812.9	1
83216.3	48509	112426	34084.7	25961	86043.4	1
128194	74577	112653	78761.8	57989	89012.2	0
107013	63941	109682	61208.3	46517	86234	0
149164	78148	125091	69357.1	51668	87973	1
128834	75121	112396	88521.7	70929	81791.1	0
58138.3	47659	79946.2	76619.8	65823	76285.7	0
137002	76145	117914	86217.6	63077	89578.7	1
121936	70364	113570	104342	82552	82834.8	0
78715.6	43101	119689	96041.4	66665	94414.9	0
109422	69266	103530	54058.2	40294	87922.7	0
49029.8	27548	116641	52852.8	37596	92131.1	1
138263	81586	111063	64215.5	47810	88024	0
179617	95621	123104	86578.8	57825	98124.1	1
137805	75829	119100	72947.3	52485	91086.5	0
119568	70128	111739	62227.2	46964	86835.1	0
146669	75742	126906	74660.9	51326	95331.3	1
105641	65040	106447	54458.9	41376	86258.1	0
92414.3	56628	106952	41378.4	32720	82878.2	0
117920	71105	108685	78519.8	61377	83840.5	0
117640	66993	115081	68302.1	46321	96635.3	0
102014	56564	118195	41501.9	31136	87354.4	1
121635	67964	117290	69232.8	52780	85965.2	1
137763	73925	122130	66239	44881	96723.4	1
119458	61400	127504	85742.2	61016	92093.8	1
124413	69728	116933	60767.3	45028	88443.7	1
155491	89200	114240	81730.3	58400	91717.1	0
115305	61620	122632	60659.8	41440	95931.4	1
117267	66145	116187	63682.9	48069	86823.6	1
106623	61749	113162	44865.2	35333	83216.5	1
100003	57293	114391	42147	33849	81602	1
79115.3	41517	124886	112743	81917	90197.8	1
98533.1	62264	103711	42880.3	35400	79384.3	0
120951	66944	118407	66902.6	52496	83521.3	0
165847	91104	119302	97922.2	69728	92035.1	0
166513	87964	124057	101511	66652	99811.8	0
107774	62640	112757	46265.5	34468	87967.3	1
153216	87223	115120	76481.2	58759	85302.1	0
133381	72922	119871	67911.5	47322	94050.3	1
161966	80499	131860	120801	76392	103634	1
131139	81520	105426	74634	58784	83206.6	0
96117	57106	110306	45259.2	35682	83126.1	1
119120	77241	101069	59857.6	46877	83683.4	0
112042	60352	121665	63296.5	44916	92354.6	1
141869	79452	117020	89395.3	63912	91666.8	0
153911	82047	122938	157783	93515	110576	1
130898	78021	109952	61324.2	49249	81604.6	0
111757	66972	109361	46812.4	37228	82408.3	0
101841	62745	106371	44885.4	35437	83009.5	0
123219	72888	110790	58246.4	46664	81802.6	0
94347.6	55133	112150	54391.7	39497	90250.2	1
174378	94277	121218	93404.6	64417	95027.2	1
127899	74364	112716	93964.9	74092	83114	0
129642	76617	110892	73264.8	58313	82339.8	0
162642	82884	128600	96190.9	68004	92700	1
194500	98001	130068	97262.8	65877	96759.3	1
141446	79143	117127	92109.4	64691	93312.5	0
115484	65705	115187	95258.5	71353	87492.6	0
143093	76966	121843	93284.5	68434	89334.2	0
113909	67807	110094	56079.2	39515	93008	1
106975	61929	113206	57537.5	44313	85094.1	0
163848	89113	120498	86719.9	64173	88561.8	0
117805	70609	109341	54391.7	43029	82842.1	0
153009	78176	128270	85137.4	60020	92961.7	1
143033	78796	118963	84662.8	55948	99171.7	1
110575	59559	121671	68287	51555	86805.4	1
103679	61389	110683	50680.6	40313	82390.3	0
132591	68564	126735	80521.6	55924	94361.3	1
116836	67301	113772	65625.8	49233	87357.1	0
96743.2	58937	107575	49888.4	39001	83830.9	0
145414	83296	114410	79779	57840	90394.1	0
116349	70181	108648	68119.8	47429	94125.9	0
100453	57125	115243	52904.9	39841	87025.3	1
114365	61664	121547	69917.4	52560	87178.6	0
87491.9	51652	111010	81113.8	49060	108354	1
153798	80701	124897	74206.4	48381	100519	1
137586	78869	114327	63286.4	46913	88409.2	1
148372	84297	115351	84365.4	62717	88157.5	0
183904	97385	123760	87111.4	63609	89750.4	1
74608.2	42528	114972	49192.1	35812	90021.6	1
68557.6	42744	105114	58639.6	40396	95133.2	1
118096	67088	115364	75416	59376	83240.1	0
124258	77378	105241	51872.5	41826	81277.6	0
121926	69897	114319	59900.4	43661	89911.6	1
50941.8	37577	88844.8	18099.5	16269	72909.7	1
185645	94487	128763	112495	76067	96921	1
88042.8	50761	113669	43260.8	34025	83325.3	1
114536	69073	108671	73566.4	56641	85119.3	0
130531	68047	125715	80519.9	56479	93432.1	1
183316	98633	121803	113854	76621	97382.8	1
121499	68876	115608	58678.2	43484	88435.6	1
74050.2	45884	105766	35926	29484	79855	0
113242	66957	110839	68873.3	54285	83147.8	0
136445	71121	125730	85603.6	56293	99659.2	0
132243	78781	110010	65875.3	51577	83704.1	0
97328.2	58432	109161	49954.8	38132	85855.4	1
104164	56609	120590	64291.9	44677	94308.8	1
132768	68739	126581	78065.4	56439	90648.2	1
119083	71901	108541	60378.4	46205	85639.1	0
174397	101117	113030	121027	79961	99193.8	0
138185	75964	119216	68539	48296	93005	1
101529	67033	99261.9	45838	34377	87385.1	0
133063	72440	120381	76277.9	54696	91395.1	0
125843	72884	113156	69410	51284	88699.3	0
131503	69742	123572	69704.9	50586	90305.2	1
56515.3	30240	122480	91445.8	65364	91686.4	1
115017	70589	106784	48431	38813	81776.1	0
85640.2	45868	122362	52937.6	35560	97562.5	1
135139	80732	109702	60436.3	47100	84092.4	0
125718	66452	123985	74180.4	51232	94891.6	1
121578	66444	119916	78119.2	56392	90786.2	1
129741	67810	125390	76647.5	54690	91848	1
71838.5	50109	93955.3	85997.5	65401	86175	0
143643	79988	117690	80239.3	64816	81130.6	1
121017	67806	116966	58422.8	45849	83508.9	0
118797	63677	122265	55100.6	39693	90975.1	1
121170	72245	109918	73184.2	54977	87240.1	0
125424	72896	112761	69385.7	52756	86194.2	0
163597	83749	128020	74973.4	52933	92824	1
99729.4	63328	103207	39495.1	32196	80393.6	0
158713	89120	116712	101533	72580	91679.4	0
140945	80084	115341	90563.8	66948	88653.7	0
160204	86897	120822	107183	75925	92517	0
178787	94610	123845	100272	68246	96290.7	1
116612	71108	107474	63875.3	48064	87094.9	0
127049	70832	117550	61587.1	47524	84929.2	1
112060	61853	118733	66554.9	49677	87802	1
190663	95550	130773	109572	73386	97851.3	1
138995	73181	124475	69007.7	48797	92679.6	1
170469	86146	129685	84034.4	57154	96358.6	1
116185	67821	112271	52555.4	41129	83743.2	1
123307	65168	124003	71384	48992	95489.6	1
93807.3	57708	106532	45919.4	37160	80984.3	0
97937.4	53232	120575	62214.6	43248	94277.1	1
122444	73893	108596	64073.5	51493	81547.4	0
146721	78296	122810	100511	69848	94306.1	0
148504	81681	119151	89764.1	64789	90799	0
118353	61370	126387	71030.4	51818	89834.6	1
98341.4	55460	116208	56786.5	40208	92557.7	1
106259	64036	108748	51837.2	41280	82296.6	0
81235.4	48409	109976	52144.7	42301	80786.6	0
103546	63236	107312	51334.1	41888	80314.9	0
87720.5	48165	119357	48378.1	34613	91598.8	1
130712	74518	114957	74299.7	54786	88878.6	0
138118	72971	124045	81044.9	58443	90881	1
95563.9	51716	121101	101577	73696	90329.9	0
137702	78480	114990	61441.8	46256	87051.4	1
132165	78604	110192	67490.6	50472	87634.1	0
138644	82320	110376	61065.5	48560	82413.2	0
133126	76152	114567	70203.8	56072	82053.1	0
145241	84188	113063	77412.7	59800	84838.1	0
96767.3	56677	111893	54192.6	40629	87414.6	1
122790	65640	122595	87356.6	60668	94366.1	0
99148.7	64024	101490	42985.3	34860	80811.4	0
127282	69508	120009	78407.3	57476	89402.5	0
167119	85145	128631	82512.4	55833	96851.9	1
92219.8	52886	114278	67174.8	52114	84475.7	1
140875	78733	117262	76355.2	54985	91006.8	0
113692	64452	115604	48869.5	37876	84557.8	1
117549	66872	115201	74701.2	54872	89218.9	0
178658	90576	129267	100780	66292	99630.5	1
132240	75177	115281	75815.9	54649	90919.7	1
135208	72641	121983	103543	79285	85587.7	0
96489.7	57728	109540	42027.7	33024	83403.9	0
143008	76906	121865	68347.4	50473	88744.8	1
126269	70713	117025	59162.9	46141	84031.5	1
100645	54825	120307	59743.3	41949	93335.7	1
110193	67222	107430	49297.1	39494	81803.1	0
127324	70810	117841	65139.5	46750	91315.1	1
120333	66092	119321	63770.3	45832	91186.3	1
109877	66729	107912	64731.2	51469	82422.9	0
139167	71581	127414	80537.5	54137	97495.4	1
108205	66077	107319	51900.2	40669	83634.6	0
153334	82228	122208	81056.6	58048	91512.7	0
110557	64816	111785	65368	49104	87242.5	0
97585.9	56977	112245	56773.9	43361	85808.3	1
125807	65184	126486	65321.8	46148	92765.2	1
171204	94512	118716	84557.8	64640	85729.9	1
116681	70064	109141	51499.6	40896	82528.2	0
102181	62028	107960	47254.2	37804	81918.6	0
132152	75625	114521	62553.1	45133	90831.1	1
96469.1	58615	107860	40874.4	31667	84591	0
143877	76581	123126	78334.2	57733	88921.6	1
94392.4	59765	103507	51843.1	40117	84692	0
99448.3	63464	102695	50024.5	40412	81124.6	0
142307	84908	109839	71755.3	57756	81421.1	0
120993	72959	108682	81170	64479	82500.7	0
45059.4	31717	93105.1	36589.6	28769	83351.3	1
110646	68453	105931	33304.3	26257	83125.7	1
152515	89256	111984	58495.1	45144	84917.9	1
72113.3	46824	100931	31169.9	25768	79274.7	1
114121	62446	119768	66485.2	52298	83314.3	0
123456	71205	113627	65541	50437	85161.6	1
125436	76788	107056	69659.5	54884	83179.2	0
171298	89481	125459	107978	75405	93845.7	0
162141	87592	121313	96270.7	69144	91247.2	1
148994	84188	115984	82234.3	61596	87494.5	0
144919	80380	118156	81259.9	63788	83486.7	0
96954.8	59273	107199	37774	27321	90609.9	1
134696	76063	116054	69022	52895	85517	0
129437	69941	121285	74017.4	55925	86737.7	1
74652.2	48382	101120	61661	51338	78714	0
88037.2	49016	117709	55847.4	42056	87027.2	1
108504	58321	121927	62703.5	45685	89949.3	1
113664	67300	110685	61588.8	46692	86444.9	0
145257	75580	125954	86521.7	58380	97127.2	1
126560	73089	113481	94033	59573	103445	1
148903	77152	126484	59739.1	40276	97205.8	1
111239	68862	105866	54114.5	41822	84798.6	0
127013	70052	118825	60275	44336	89096.6	1
122464	72992	109955	61267.9	48308	83117.8	1
100590	63391	103994	47602.8	37983	82134	0
95876.3	55073	114091	48590.6	35969	88532.8	0
169236	85792	129279	125274	80404	102109	1
164726	91637	117807	97183.8	68101	93523.4	0
116689	70730	108120	58686.6	45694	84170.5	0
91249.2	57958	103180	56691.6	45490	81673.8	0
54689.9	23669	151428	28409.6	14885	125083	1
116240	66768	114096	60197.8	44944	87778.6	0
142018	79817	116608	93807.8	69353	88644.9	0
134333	76792	114643	68062.7	54764	81450.5	0
139114	79690	114405	51263.5	37198	90316.9	1
120145	70756	111282	51963.2	38688	88023.8	1
105135	59317	116157	46027	35557	84833.4	1
114784	66289	113480	62340.6	47637	85764.3	1
108047	70013	101138	39977.3	33981	77100.5	0
89312.3	50729	115381	45287.8	36809	80631.9	1
136849	78673	113998	60444.7	46049	86023.7	0
148807	79777	122243	78726.5	55093	93649.3	1
107140	65020	107990	62055	47400	85798.2	0
154869	82133	123574	92378.2	61105	99076.9	0
121923	71573	111639	60750.5	45889	86760.3	1
121640	70901	112436	58427	43109	88823.1	1
102570	56397	119191	60337.2	43773	90335.6	1
111823	62588	117090	70595.3	54012	85657.5	0
98518.2	55761	115789	80356.1	49281	106861	1
118005	68133	113507	49769.2	37925	86003.2	1
133764	68573	127840	110978	51597	140959	1
130213	74784	114111	69212.6	50596	89649.8	1
155391	84604	120369	88169.8	61432	94060	1
136745	75757	118296	75264	54333	90782.8	1
100156	63182	103888	58324.6	44718	85477	0
121736	71940	110899	56751.2	43364	85768.1	0
81685.5	43297	123642	58896.6	41105	93902.1	1
109130	61556	116186	55065.4	44144	81749.8	0
139981	71000	129209	60813.5	40524	98348.4	1
101830	63812	104581	41577.5	34868	78146.8	0
146099	90192	106159	81852.1	59472	90198.1	0
115872	63370	119833	62150.8	44714	91092.5	1
151848	84657	117551	77059.9	55205	91480.8	0
196639	99461	129568	134679	91537	96423.5	1
128344	67972	123744	85389.4	60916	91865.5	1
116420	59610	127994	79572.4	54462	95752.2	1
116894	73925	103629	60456.5	47957	82617.3	0
130012	77750	109588	76056.1	54258	91865	0
59975.8	36664	107205	26915.3	20888	84446.6	1
98856.8	56987	113687	48295	34587	91510.1	1
90756.5	54656	108823	43830.4	33792	85004.3	1
116444	61949	123187	62065.9	46733	87038.1	1
106183	64685	107580	44698.1	34585	84699.5	1
119118	66528	117342	64748.9	46944	90392.4	0
143864	87314	107982	73911.6	61506	78754.5	0
133420	77474	112862	71290	53298	87659.2	0
117477	62652	122884	69405.8	48088	94588.7	1
112154	66142	111126	62023.9	44074	92226.7	1
92937.6	53697	113428	51895.2	39013	87176.2	1
91483.5	50834	117942	53306.4	36082	96820.8	1
143455	77496	121315	97427.4	73468	86908.6	0
131863	70918	121856	78105.7	55670	91947.9	1
102199	61945	108123	48858.6	37869	84554.6	0
114097	64549	115842	77521.1	54085	93934	0
167299	89245	122854	83270	60285	90523.1	1
112925	58853	125748	70594.4	46965	98509	1
124026	67941	119636	59430	43813	88896.1	1
149667	80557	121759	103338	67469	100378	1
120853	68892	114965	68311.3	52204	85756.9	0
120889	73495	107797	76637.4	58419	85973.9	0
150587	78917	125054	74899.4	53589	91597.3	1
102541	59363	113204	57587.9	43827	86113.1	0
95123.7	58118	107265	41837.9	32962	83183.3	0
112201	63916	115044	86327.6	55880	101245	1
93980.6	52570	117160	71921.6	52698	89442.8	1
179882	97916	120397	100761	67084	98436.2	0
134926	76664	115341	87718.7	64844	88654.8	0
114095	68909	108510	67269.7	52045	84707.2	1
100645	56189	117387	61816.4	45369	89294.5	1
146417	74556	128703	78898.7	50984	101418	1
133759	75669	115847	85014.7	65233	85409.6	0
163426	90984	117716	114379	74824	100181	1
135419	71284	124499	94737.7	60880	101983	1
110038	64133	112445	62879	46577	88473.7	0
118155	67931	113989	64971.5	47983	88739.2	0
137743	79248	113910	71745.2	51764	90833.3	1
126338	73596	112502	66705.2	50252	86993.4	1
166046	90020	120884	96587.4	73652	85944.1	0
136095	76780	116165	69868.7	51320	89222.8	0
130533	76287	112137	97292.2	74159	85979.3	0
76237.7	44968	111108	39789.1	30748	84806.2	1
118289	70560	109866	57537.5	44340	85042.3	1
87455	53600	106930	34624	27508	82489.3	1
130504	68920	124096	90951	58648	101633	0
181024	96394	123074	103605	73294	92638.4	0
92684.1	55061	110317	44037	32549	88666.6	1
116689	64313	118907	56129.6	37625	97767.8	1
128157	68960	121794	66544.8	47680	91465.6	1
144239	83227	113579	49683.5	39611	82200.8	1
123515	74097	109244	60065.9	44869	87732.7	0
109553	60776	118133	62170.9	48204	84524.8	0
95378.6	52012	120179	52201.8	34936	97924.7	1
121585	71444	111530	66928.7	50320	87166.9	0
185002	95262	127273	96148.9	63438	99328.7	1
137305	75965	118455	66270.1	46429	93542.4	1
142456	85260	109500	95823	63580	98770.9	0
83197.1	48205	113109	96373.2	71645	88155.7	1
124347	72152	112945	66741.4	46764	93532.7	0
121962	72700	109943	80169.6	61484	85453	0
100199	58381	112479	48626.8	40121	79429.8	1
107043	65561	107002	50495.8	41321	80087.4	0
171904	94216	119575	89657.4	64056	91728.9	0
122505	73470	109276	67581.4	51306	86325.4	0
120086	70892	111013	60695.9	47500	83742.4	0
158552	87040	119380	78534.1	56708	90759.9	1
118831	72844	106910	64690.1	50840	83389.6	0
143284	78951	118938	68994.2	52051	86868.8	1
152505	82788	120725	81956.3	57264	93795.2	0
119185	65205	119790	56562.2	41585	89139.4	1
114419	65496	114489	46808.2	35512	86382.6	1
129349	71112	119206	86722.4	55528	102353	0
83457.7	50656	107973	51655.8	36452	92870.5	1
138643	76800	118309	75096	55936	87984.3	0
172061	89965	125340	116686	84861	90113.7	0
114550	70680	106213	50244.6	40168	81976.5	0
76728.3	43119	116618	75679.8	56811	87302.7	0
101359	60901	109073	57576.1	45345	83213.3	0
154820	82844	122475	86312.5	65576	86259.9	1
127613	72148	115918	77406.8	52004	97548.9	1
135153	82077	107916	70899.4	53801	86363.8	0
123267	68596	117768	80068.8	56868	92273.1	1
80359.9	57832	91065	106239	85836	81113.7	1
113642	64756	115011	75502.6	55764	88733.5	0
126589	73652	112640	52837.7	40772	84930.1	1
126779	76113	109161	70963.2	53713	86583.2	0
120398	63985	123317	69525.1	50805	89684	1
139308	75457	120992	74510.5	51889	94107.1	0
113321	61004	121740	62995.8	44028	93769.7	1
141480	81696	113494	58143.1	42736	89162.9	0
122105	70251	113910	69510	51051	89232.5	0
119997	70947	110845	70425.6	53411	86413.1	0
142799	76970	121586	88674.6	65886	88203.5	0
96842.6	62605	101376	44859.4	36525	80490.2	0
190103	93216	133653	100630	68016	96961.1	1
174496	91805	124566	142557	100297	93149.7	0
184773	99862	121260	83502.7	59874	91399.2	1
136172	74186	120294	68476	46010	97536.2	1
114353	66957	111926	57807.1	44713	84728.1	0
105769	63678	108856	68227.3	51150	87416.3	1
103833	62877	108223	48062.3	36569	86133.3	0
140742	90965	101398	59387.2	47253	82365.1	0
174326	93616	122037	80766.8	59248	89338.6	1
63221.2	34853	118878	45471.7	32849	90719.2	1
85960.4	53701	104905	38331.7	31061	80876.6	0
124379	70221	116080	54979.7	41421	86988.4	1
109551	62745	114424	40160.4	30317	86814.4	1
153465	80897	124325	63141.1	45969	90017.5	1
106807	62481	112029	47716.2	34914	89566.6	1
119293	69404	112645	53340	41544	84144.3	1
104114	59497	114682	48027.8	36365	86554.4	1
130852	73672	116402	66756.5	47928	91281.8	0
113883	70745	105498	53566	42061	83462.1	0
175022	91579	125250	100326	65679	100108	0
142518	73776	126601	71389.1	49748	94045.1	1
185868	95889	127033	90244.6	63253	93501.8	1
175085	88632	129461	108660	72424	98325.6	1
134238	75088	117161	89281.9	66436	88072.4	0
126200	67006	123431	77533.7	54186	93774.2	1
133848	71471	122734	63824	44591	93803.1	1
101224	60918	108897	40374.6	31430	84186.8	0
102916	58444	115404	51245	38632	86933	1
178003	93096	125307	112618	75004	98401.8	1
131199	75336	114133	65883.7	50428	85622.2	0
150894	83472	118471	69671.3	52564	86865.1	0
158382	84395	122990	84214.2	57311	96300.2	1
141744	83960	110640	103507	82088	82636.4	0
122329	73073	109712	55183.8	43013	84079.8	1
228157	115057	129957	155466	99365	102537	0
131013	65364	131358	98497.6	62180	103814	1
133628	78381	111729	50168.2	39273	83717.1	1
111207	64708	112630	49549.1	38996	83271.3	1
178741	91644	127820	105648	68540	101018	1
105693	59503	116410	51640.7	36363	93070.5	1
127897	75579	110902	61141.1	48923	81903	0
120428	83901	94067.7	57472.8	48397	77825.8	1
93580.1	57577	106516	47917.8	37709	83278.3	0
121015	74345	106676	56234.6	40073	91967	0
155459	86280	118082	95201.4	66680	93568.1	0
178931	91057	128781	98280.8	66865	96327.4	1
143074	75536	124133	67097.5	50320	87386.8	1
126239	70000	118189	58935.2	45776	84375.6	1
106144	58984	117935	65184	50620	84391.5	0
196294	104369	123258	99971.8	72209	90733.1	1
135399	74241	119523	55730.6	42481	85976.4	1
85337	48989	114161	48849.4	37289	85853.5	1
125702	70300	117184	55658.4	39864	91501.8	1
154829	82335	123239	102309	71263	94087.4	0
168648	87091	126908	119661	79047	99207.7	1
129092	70381	120206	130015	87881	96957	0
100016	60804	107799	36944	29216	82871.2	1
127553	72169	115830	61400.6	43757	91961.3	1
112837	61840	119581	67880.4	54340	81866.2	0
106506	60488	115395	46383.1	35880	84720.3	1
136196	76945	116002	77000.3	58017	86979.5	0
134042	73528	119473	89608.7	66236	88661.7	0
133834	73069	120037	70791	52157	88949.9	1
174733	93004	123127	100405	72440	90835.9	0
123920	69732	116463	61426.7	44768	89922.7	1
145723	82232	116136	112246	80684	91172.3	0
185761	97641	124681	160363	110141	95418.9	0
112928	68012	108817	61821.5	47612	85094.8	0
97883.4	53797	119243	44625.8	33605	87028.7	1
91373.4	55196	108491	41431.3	32664	83126.5	0
123575	70430	114988	64713.6	49102	86372.7	1
136564	77105	116074	63184.8	46993	88116.9	0
91964.2	49617	121470	54014.5	38929	90932.1	1
103980	61236	111282	47493.6	35460	87776.1	1
148567	87300	111529	73889.8	54532	88800	0
214078	120417	116510	126727	95413	87044.3	0
143916	75545	124848	79275	57049	91068.5	1
99784.1	57857	113028	52515.1	39253	87678.2	0
158056	84425	122693	126127	85321	96879.4	0
113766	68948	108136	52066.6	40640	83962.5	0
160860	81238	129768	87588.5	56610	101399	1
169001	95256	116272	94421.9	74012	83608.5	0
99361.7	54193	120159	52874.6	40085	86446.1	1
143136	83224	112715	70184.5	55276	83211.7	0
117609	72417	106434	59136.8	47317	81907	0
94410.1	52029	118919	44500.7	33549	86929.5	1
119956	69348	113362	65599.8	50672	84842.7	0
98714.8	60144	107565	44201.6	35284	82099.5	1
153841	85341	118139	93489.5	59933	102230	0
110029	66453	108510	52064	39669	86013.5	0
98430.8	55921	115355	60947.9	47205	84615.6	0
92250.3	52768	114572	58466.5	45168	84831.3	1
180092	101206	116619	110826	82822	87695.4	0
92635.8	59037	102834	50543.6	36349	91128.4	1
108081	63906	110838	68071.1	52658	84718.5	0
131742	78687	109724	74227.4	57979	83902.3	0
105918	62804	110525	65882.9	45348	95212.6	0
98497.6	64040	100799	37939.4	31788	78218.2	0
88575.3	56329	103053	109007	81545	87606.5	0
92797	52708	115382	45008	34192	86267.2	1
167723	97497	112741	94708.3	73337	84634	0
160116	86858	120811	87407	61342	93383.1	0
110018	68215	105697	45721.2	36051	83115.2	0
127827	75444	111040	78352.7	61696	83229.4	0
142807	78272	119570	60422	46528	85106.1	1
110139	63185	114238	52538.6	41777	82417.9	1
110960	58816	123637	62151.6	44836	90845.9	1
133462	78715	111116	82552.7	61867	87448.4	0
115104	64813	116388	76009.1	58713	84842	1
132204	73064	118583	52995.6	37336	93023.3	1
135755	77180	115274	91917.8	66956	89968.4	0
124313	72049	113076	57944.9	45169	84072.6	0
130928	76963	111489	70065.2	55075	83373.5	0
178966	95915	122283	123244	84331	95776.4	0
122927	68632	117381	57269.5	42216	88905	1
140038	81044	113242	94915	72292	86044.7	0
186321	93849	130110	99164.5	66845	97222.6	1
118680	58912	132024	102765	67280	100101	1
212825	109257	127659	106535	76477	91293.5	1
121593	66239	120303	55879.3	43067	85032.8	1
116789	70692	108271	58176.7	46276	82389.8	0
124971	67837	120732	72894.4	49417	96671.3	1
139471	77165	118452	58542.1	44157	86885.8	1
166261	86295	126266	85953.8	62535	90078.7	1
112898	70364	105151	54773	42028	85409.9	0
153001	81064	123693	119338	72648	107655	0
120890	69168	114542	78493.8	55824	92149.8	0
89790.9	56130	104838	42966.8	35766	78730.5	0
125510	76564	107432	63955.9	49860	84063.7	0
109060	59212	120707	58017.1	45404	83741.7	1
125953	69925	118047	67489	50817	87037	0
143755	80261	117381	79722.7	58753	88926.7	0
153382	88045	114169	70593.6	54557	84799.8	0
97198.3	55700	114362	43238.2	31968	88640.4	1
89241.3	47559	122974	51195.5	37700	88995.9	1
142082	83918	110959	76956.6	62782	80332.4	0
112211	65646	112023	52355.5	39101	87751.5	1
63960.3	37882	110652	45502	35406	84223.5	1
166609	97561	111918	91892.6	74301	81052.4	0
136259	72348	123429	75392.5	54648	90413.6	1
112806	70547	104794	67861.9	57719	77052.6	1
134439	77445	113766	82780.3	62005	87494.4	0
145438	81615	116785	52110.2	39483	86495.4	1
154308	89124	113468	87302	63124	90637.9	0
140620	80757	114116	61760.2	46961	86188.8	1
140993	81840	112905	77731.9	59008	86331.3	0
112700	66523	111028	57595.4	45759	82488.1	0
123176	66381	121609	62136.5	47277	86134.4	1
105004	68041	101138	50171.5	41517	79197.5	0
133936	75985	115518	73142.2	54081	88634.5	0
134419	73697	119533	79391.8	59825	86970.6	0
121031	67376	117726	48433.6	36416	87163.4	1
104085	63960	106650	39742.1	31608	82401.2	1
128820	75453	111889	83587.6	61625	88892.4	0
179301	98181	119684	83039	57985	93852.7	1
109711	64897	110792	58571.5	45681	84029.3	0
93857.7	57472	107027	48951.8	36656	87519.3	1
133511	75617	115712	66593.5	48401	90169.1	1
125934	73417	112416	61651	48953	82535.4	1
90757.9	52360	113596	51620.5	40908	82697.8	1
124084	71929	113055	68467.6	53001	84660.5	0
86142.2	49821	113314	43696	30989	92408.9	1
125004	67441	121473	70643.2	52741	87781.2	1
84940.1	46497	119720	46824.1	33025	92919.5	1
141185	82059	112757	88880.4	63743	91380.5	0
112681	68496	107811	51854	40896	83096.3	0
149342	79185	123600	98758.8	70129	92290.7	1
128830	76912	109775	89586.8	66176	88720.4	0
111257	63727	114415	97181.3	58540	108795	1
102679	62795	107161	48268.1	38792	81545.1	0
126300	68950	120046	64400.3	48114	87719.5	1
128290	73698	114082	75427.8	54610	90518.9	0
46634.2	38389	79611.9	57246	48261	77737.2	0
98381.9	57753	111640	52599.1	40957	84164.8	0
109414	61123	117313	53167	40739	85528.6	1
115788	63797	118944	52640.3	40757	84643.9	1
117866	63589	121475	53361.8	39877	87697.7	1
141778	80868	114898	66168.5	46800	92658.5	1
162578	85297	124913	94872.1	67553	92039.4	0
132238	77313	112094	64219.7	50401	83504.3	0
132408	73495	118069	67327.7	47267	93350.3	1
92468.3	57896	104670	36620.6	29868	80352.6	0
103003	59608	113247	72353.4	51800	91539.6	0
92505.2	53000	114385	50140.4	38920	84429.7	1
103559	56404	120326	75167.4	54148	90976	1
108649	66272	107443	58763	44148	87231.5	0
132807	77072	112929	70464.2	53984	85542.8	0
162864	87000	122683	72278.6	52012	91072.3	1
159066	79217	131595	109191	72241	99056.3	1
101733	55837	119404	55734.8	42665	85612.1	1
184725	93596	129345	140276	98700	93142	1
112023	60729	120890	64420.4	44237	95437.3	1
98183.8	59318	108476	50408.4	39110	84468.5	0
96285.9	56008	112666	48100.9	37912	83148.9	1
147700	79245	122149	75423.6	52429	94279.1	1
233510	127524	120004	99410.6	67588	96392.5	1
139275	75268	121267	103239	75056	90143.9	0
65722.6	52164	82570.3	15860	14752	70458.5	0
88481.6	49207	117844	57253.6	41191	91092	1
98315.8	60745	106070	46541	36153	84366.8	0
106655	60444	115640	67659.5	51896	85442.6	0
167578	95224	115332	77345.5	55960	90581.1	1
122691	66705	120541	57021.7	42417	88100.9	1
138412	84832	106929	72052.7	54336	86904.5	0
126287	78563	105347	61343.5	48471	82940.5	0
130568	71521	119642	74117.4	56373	86164.6	0
135107	77476	114285	87055.9	63296	90136.8	0
81468.9	45020	118595	45099.6	33624	87902.9	1
205210	96985	138667	152050	69065	144281	1
130130	75469	113003	63641.8	49785	83776.8	0
93297.5	52268	116981	55641.6	42616	85567.1	1
117186	64505	119059	56600	43401	85466.7	0
127561	71674	116637	76446.7	55966	89518.9	0
120711	72805	108659	61621.6	45909	87966	0
204430	101256	132314	134737	88392	99897.2	1
126097	75278	109779	71770.4	55194	85218.5	0
114054	58479	127818	85087.8	56591	98537.1	0
182494	96318	124171	105799	74522	93041.4	1
77319	45788	110666	38829.8	29276	86922.8	1
111829	67152	109138	52400.9	40752	84269.3	0
114167	66864	111899	64748.9	47780	88810.9	0
99400	54565	119386	47218.9	35377	87473.2	1
126913	79308	104874	56284.2	45244	81527.8	0
166786	95528	114422	96500.9	63132	100176	0
92803.4	54389	111823	36501.4	26869	89030.2	1
132022	79105	109376	63355.3	50289	82563.9	0
86300.5	48885	115696	39711.8	30581	85103.7	1
110175	60717	118919	78934	53609	96495.3	0
107929	67695	104487	45607	37291	80150.6	1
103601	59953	113249	52326.1	39205	87469.6	0
126956	71224	116817	76450.1	60492	82824.7	1
84625.6	46697	118766	51880.1	37961	89565.9	1
84490.7	49935	110888	43123.9	31499	89722.5	1
99631.5	58381	111842	42662.8	31757	88041.9	1
150377	84894	116087	59442.6	44861	86837.8	1
132421	75211	115386	90694.8	65391	90895.9	0
97724.4	58648	109202	46237.8	37164	81537	1
143123	81668	114851	98886.5	70832	91492.9	0
92252.4	57861	104489	35226.2	28049	82305.5	0
142289	80865	115316	57961.7	45637	83234.6	1
107018	61125	114741	69713.3	44177	103419	1
141495	74872	123852	64961.4	47896	88886.6	1
111110	65923	110458	55445	42343	85814.6	1
125071	72868	112487	63294.8	50500	82140.4	0
105534	61849	111825	79149.8	54809	94640.7	0
112618	66024	111786	83698.4	64184	85461.5	1
112022	66426	110521	46557.8	36378	83875.3	0
108146	63414	111765	48374.8	38374	82615.5	1
114003	68673	108795	62972.3	47521	86844.8	0
126648	71453	116161	73365.6	55801	86164.9	1
131284	79481	108250	69472.2	53801	84625.4	0
125270	72225	113668	85242.4	66005	84636.7	0
116739	63085	121274	72371.9	51485	92123.2	0
116036	65521	116063	67241.2	49877	88351.7	1
101972	61365	108903	48764.5	36293	88056.4	1
88102.5	49485	116679	43716.1	32841	87237.9	1
117591	64685	119138	63989.5	47641	88025.4	0
123297	74395	108615	62689.2	48399	84886	1
156127	96809	105692	63302.4	50969	81394.3	1
143534	78874	119262	106771	73674	94976.9	0
122792	65653	122574	57240.1	38609	97161	1
94459.1	53277	116194	43270.1	32745	86600.9	1
134589	76270	115647	80075.5	58510	89691.1	0
161142	87424	120797	97519	72304	88390.7	0
102008	59187	112950	55377	42659	85074.4	0
127001	70693	117736	60505.2	44609	88889.4	1
148423	85325	114000	88305	65741	88029.6	0
140924	72525	127343	75337.1	51737	95430.6	1
130373	76381	111862	66041.6	52057	83141.7	0
122065	74453	107445	64565.8	51137	82746	0
176542	91911	125881	108339	76147	93242.1	0
125047	77309	106005	62678.3	48937	83938.2	0
129729	73081	116336	79693.3	57721	90483.2	0
105857	61153	113444	74970	54945	89421	0
95101.7	50763	122778	47941.3	35467	88586.1	1
160694	82860	127097	85565.8	55452	101126	1
142028	74658	124675	90901.4	63154	94330	0
114817	60145	125108	58123	43573	87419.9	1
118858	69929	111391	60513.6	47325	83799.7	0
112343	72677	101304	53122.4	42705	81522.8	0
152776	82429	121466	111045	82733	87962.7	0
183896	100304	120153	116403	80740	94483.4	0
124959	71426	114655	51845.6	38310	88691.1	1
135144	78512	112808	74044.3	58100	83521	0
110602	62444	116078	65030.3	50828	83848	0
97020.8	52956	120069	39170.9	28092	91382	1
150685	81985	120453	69716.6	48453	94296.5	1
101816	63937	104362	47356.7	37073	83715	0
120261	69633	113185	50836	40005	83279.2	1
125023	71702	114272	74896.9	57025	86075.3	0
126329	65965	125507	61305.7	43773	91785.6	1
71851.3	42549	110669	42441	33189	83805.3	1
103004	61285	110149	51642.4	39089	86582.8	0
120318	74462	105895	52996.4	40666	85407.3	1
137430	77017	116944	82433.4	57517	93926.2	0
130044	70469	120940	64120.6	47537	88398.6	1
158444	91912	112976	106950	72796	96283.5	0
233655	95841	159773	108773	44661	159615	1
94921.3	53964	115276	52661.3	39836	86635.5	1
146009	84085	113799	73653.7	55377	87165.6	0
111912	70179	104508	42882	35799	78502.6	0
94585.5	56890	108960	47199.6	34366	90009.7	1
140589	78800	116925	85700.2	63924	87861.3	0
134471	73479	119935	78860.9	52147	99108.8	1
130178	71205	119814	87460	63413	90388	0
132225	78693	110118	91691.9	66529	90323.3	1
154651	84746	119595	72497.9	50169	94704.3	1
80661	43760	120800	71080.8	53536	87013.4	1
144902	74817	126927	79448	51685	100739	1
116499	65232	117042	60433.8	43472	91106.7	1
129325	72224	117349	66089.5	45808	94552.1	1
114975	66367	113535	49959.8	36475	89764.7	1
112583	57385	128574	110387	71513	101161	1
92879.4	47359	128528	76560.1	52811	95007.6	1
107463	64697	108856	54708.4	43385	82640.7	0
127850	73304	114302	87695.2	65784	87364.5	0
112218	62126	118377	60782.4	42666	93363.2	1
107314	65505	107364	57256.1	46705	80341.2	0
112201	70181	104775	43922.8	33857	85020	0
120594	71806	110064	54217.8	41258	86121.9	1
95906.8	54520	115285	51666.7	38072	88937.5	1
124331	73369	111057	44466.2	33261	87614.3	1
103667	59158	114844	50370.6	37878	87150.5	1
93164.8	55608	109798	45738	34732	86303.3	1
133053	74228	117472	59734.9	43700	89583.2	1
151384	78258	126774	90023.6	62306	94690.5	1
141729	84359	110105	78256.9	57735	88830.8	0
98396.1	57953	111271	45383.5	34961	85073.5	1
144851	82273	115384	79345.6	60913	85367.5	0
138617	83485	108815	69500.8	54601	83419.8	0
166176	92432	117822	96761.3	71936	88152.6	0
117217	63585	120814	56285	41589	88694	1
117024	68753	111549	52183.3	39557	86454.6	1
114694	68556	109642	48140.4	37452	84239.3	0
127780	67319	124396	59637.5	42835	91243.2	1
113371	63204	117554	65896.3	46096	93686.7	0
108985	66633	107191	63165.5	51533	80329.4	0
142761	73497	127298	79649.6	57193	91268.5	1
112695	62388	118381	48523.4	38656	82264.9	1
107368	60025	117226	43860.6	35373	81261.1	1
107513	61717	114166	57973.4	44725	84949.1	0
127654	78896	106038	54084.2	42688	83031.9	1
88170.6	46695	123747	55773.5	38263	95527.6	1
88803.3	50230	115863	55202.3	37718	95915.4	1
93022.8	57640	105766	57089.8	44124	84793.6	0
110347	67502	107134	63712.3	52254	79906.8	0
103507	57526	117919	61319.2	45158	88990	0
90635	51339	115699	40435.1	30527	86806.9	1
144599	75916	124828	127063	91723	90786.7	0
117346	67720	113562	59572	45624	85571.4	1
107926	67459	104850	45570	36199	82501.6	0
152169	92351	107985	139495	108044	84613.4	1
161761	93472	113415	122284	89088	89955.9	0
161052	92335	114309	84500.6	65695	84296.1	0
102493	67637	99309	50698.2	38225	86921.1	0
114454	77356	96965.5	46794.7	40888	75003.4	0
58881.7	31920	120892	83254.1	52772	103391	1
141143	80470	114949	96597.5	73654	85950.7	0
145148	75854	125404	87620.4	58282	98526	1
100458	54344	121147	68935.4	47020	96081.5	1
109183	61469	116407	49284.5	36137	89379.5	1
142263	79398	117425	73310.2	55469	86615.1	1
94877.3	55835	111362	39511.1	29771	86977.2	1
118946	70708	110245	63781.2	46980	88973.3	0
167089	94589	115767	113802	84109	88672.5	0
101384	64414	103150	41822.8	33594	81588.9	0
165233	84584	128023	92048.9	55884	107947	1
112231	59201	124241	66492.7	48997	88937.4	1
116701	70796	108031	55204	45112	80197	1
130813	75129	114109	71360.5	51437	90920.6	0
108668	67221	105944	59849.2	49889	78620	0
145933	80289	119118	84877	63509	87586	0
195814	102625	125046	152875	91397	109619	0
133384	83465	104732	66322.2	54957	79089	0
153268	83773	119903	81536.3	62333	85726	0
104846	60652	113288	60192.7	46648	84565	0
131479	74908	115029	80446.8	62152	84826.9	0
152677	84085	118997	104000	75158	90685.2	0
97184.1	65528	97196	39583.3	32168	80643.3	1
116267	66741	114168	62435.5	46549	87902.5	0
144068	80824	116817	93276.1	70792	86350.8	0
119076	70001	111480	62084.4	47681	85333	1
114581	70238	106910	50965.3	39902	83706.7	1
126464	69585	119106	73044.7	55025	86997.9	0
137525	77848	115775	86170.6	63692	88665.4	0
141248	79949	115784	89963.2	67757	87014.3	0
117036	70034	109519	61933.2	46038	88163.1	0
147370	77661	124362	107171	77817	90257.7	0
152517	78208	127805	85409.5	58676	95395	1
151644	85429	116332	93463.4	67909	90197.5	0
178143	92996	125540	95143.4	66340	93990.4	0
135016	77828	113692	80802.1	53840	98355.3	1
180610	101617	116481	101349	75797	87628.5	0
109240	68725	104171	39599.3	32021	81046.1	0
56937.7	32737	113983	61294	33809	118813	1
96680.7	57104	110957	50815.8	37684	88373.4	0
128546	71196	118326	61326.7	47132	85273.4	1
157442	82088	125696	83463.2	55052	99357.8	1
113665	64152	116118	57828.1	42844	88456.3	0
107067	60887	115242	77595	56723	89650.9	0
155865	79173	129018	92941.8	56693	107439	1
169683	95417	116545	96025.4	63753	98711	1
119392	74122	105562	72697.8	55898	85232.4	0
98917.9	51360	126220	63823.2	44016	95027.2	1
110710	62113	116811	82734.1	63877	84882.9	0
109474	66553	107801	40791.2	32605	81990.3	1
180429	95805	123423	83635.4	59305	92422.8	1
137281	72961	123310	64036.6	47781	87832	1
106445	60188	115903	61373.8	44776	89829.2	0
105992	62793	110622	63761	49033	85221.1	0
100133	49657	132153	90082.4	60013	98372.7	1
[truncated: 73,666 more rows]
