# Supplementary material for: Machine learning-based approaches for identifying human blood cells harboring CRISPR-mediated fetal chromatin domain ablations
Source: Sci Rep. 2022 Jan 27;12:1481. doi: 10.1038/s41598-022-05575-3 (PMC8795181; doi:10.1038/s41598-022-05575-3)
Supplement: Supplementary file 5 — Supplementary Table 5. [file 41598_2022_5575_MOESM5_ESM.xlsx]

## Sheet: s_training1
FSC-A	FSC-H	FSC-W	SSC-A	SSC-H	SSC-W	STATE
0.176154	0.34948	-0.27284	0.111778	0.378053	-0.52783	0
2.99977	0.922267	5.12549	3.48653	0.719185	7.29826	1
-0.117417	0.0988719	-0.497928	-0.58494	-0.526407	-0.387863	0
0.490955	0.600531	-0.0161369	1.05736	1.2229	0.0574103	0
2.09797	3.07729	-0.868908	1.709	2.18035	-0.281599	1
-0.671511	-0.934508	0.450529	-0.861118	-0.796884	-0.586784	1
-0.122512	-0.0556439	-0.167701	0.444174	0.783658	-0.523081	0
1.05549	1.54993	-0.523241	0.311559	0.282448	0.248366	0
0.568762	0.169261	1.14638	1.9242	1.89979	0.6211	1
-0.631033	-0.877192	0.417968	-0.470717	-0.882259	1.20469	1
-0.992858	-0.861829	-0.790762	-0.982288	-0.858413	-0.862718	0
1.18969	0.999968	0.799872	1.62688	1.5382	0.69267	0
1.53712	1.61685	0.360935	0.832908	1.14371	-0.302973	0
0.641191	0.464333	0.644212	0.462761	0.340591	0.523749	1
-1.19327	-0.881402	-1.38841	-0.69265	-0.516398	-0.790168	0
-0.426945	-0.318291	-0.408544	-1.00851	-1.0104	-0.482955	1
0.824297	0.767677	0.434984	0.673867	0.508912	0.678942	1
-0.651732	-0.583523	-0.4285	-0.621993	-0.297587	-1.12415	1
0.0347648	-0.110818	0.393391	0.152984	0.00299173	0.512225	1
-0.119716	-0.174411	0.118307	-0.0254933	-0.0954104	0.23704	0
0.37582	0.0627542	0.896188	1.48711	0.816557	1.99101	1
-1.20621	-0.769651	-1.69521	-1.2448	-1.23995	-0.697455	0
-0.314676	0.0973947	-1.01753	-0.73102	-0.728952	-0.308493	0
-1.39249	-1.4273	-0.604012	-1.24069	-1.32562	-0.364131	1
-0.269704	-0.470148	0.426791	-0.625836	-0.628268	-0.232285	0
-1.01523	-1.36844	0.59327	-0.840942	-0.953135	-0.000828372	1
0.488585	0.602968	-0.0268504	1.63686	2.13913	-0.354149	0
-0.322885	-0.198933	-0.392159	0.377596	0.656773	-0.428639	0
-0.42507	-0.508555	0.064109	-0.837215	-0.931497	-0.0598933	1
1.95987	2.37414	-0.0888204	1.85131	2.55247	-0.585804	0
-1.08274	-1.19494	-0.180515	-1.13403	-1.11763	-0.642764	1
0.967845	0.778904	0.749666	1.5042	1.30879	0.890842	0
-0.573253	-0.877266	0.604824	-0.325529	-0.233188	-0.333756	1
1.89533	1.7498	0.851864	0.952022	0.924085	0.428216	0
-0.79337	-0.841444	-0.203307	-0.805903	-0.616713	-0.911074	1
0.933169	0.806749	0.609445	0.943717	0.89023	0.482037	0
0.453733	0.843605	-0.584161	0.0818657	-0.106597	0.598911	1
-0.79153	-0.722898	-0.507381	-1.39985	-1.51749	-0.364561	1
-0.00734071	-0.0973011	0.244978	0.133778	0.166897	0.0302741	0
1.37584	1.39209	0.437295	1.39362	1.65721	-0.0258492	0
-1.3182	-1.84543	1.10037	-0.676548	-0.883216	0.405608	1
1.37885	1.11844	0.982106	3.48131	3.99082	0.0983734	0
-0.0530907	0.453475	-1.05818	-0.520108	-0.531338	-0.147758	0
0.670983	0.451112	0.74788	-0.43704	-0.535754	0.155125	1
0.50479	0.151534	1.02181	0.316136	0.174625	0.534579	1
0.123151	-0.143685	0.718681	0.153141	0.153944	0.118403	1
-1.1172	-1.41224	0.3623	-0.6367	-0.747425	0.100599	1
-0.923154	-0.957626	-0.310232	-0.892934	-0.990671	-0.0805181	0
-1.18498	-1.18563	-0.562524	-1.17555	-1.29206	-0.195166	1
-0.736049	-0.716398	-0.350985	-0.950588	-1.0338	-0.166146	0
0.426311	-0.155798	1.59172	1.40124	1.16961	0.954292	0
-1.42284	-1.76942	0.392445	-1.32225	-1.50874	-0.0164512	1
0.217659	-0.224267	1.18944	1.1277	1.00247	0.678744	1
-0.280991	-0.224415	-0.215071	0.330921	0.530403	-0.277357	0
-0.343265	-0.0676831	-0.743602	0.34058	0.653608	-0.516867	0
-0.219637	-0.61484	0.968347	0.0139298	-0.160104	0.539085	1
-0.109526	0.314618	-0.926887	0.103048	0.267654	-0.299965	0
-0.0370623	0.490701	-1.09011	-1.29885	-1.20757	-1.04779	1
0.0766581	0.141415	-0.0791573	0.635728	1.09749	-0.673074	0
-0.852636	-0.869732	-0.31811	-0.4448	-0.351683	-0.40223	1
0.191652	0.444021	-0.430181	-0.0491979	0.213191	-0.603597	0
0.686198	0.742417	0.160635	0.678176	0.902668	-0.190319	1
0.127185	0.14112	0.0543409	0.0965726	0.283773	-0.35567	0
0.536245	0.828021	-0.362014	0.566859	0.580524	0.228347	1
-0.345211	-0.282173	-0.260341	0.258634	0.278253	0.110636	0
0.515299	0.467361	0.325223	0.385199	-0.150978	1.67315	1
0.512433	1.01393	-0.764189	0.889901	0.795213	0.56144	0
-0.235631	-0.25418	-0.0159269	-0.643957	-0.748677	0.0775944	1
0.33428	0.317646	0.197397	0.390284	0.610111	-0.296296	0
-1.194	-0.977716	-1.1505	-0.645351	-0.52523	-0.60135	0
0.371149	0.654006	-0.413375	0.326265	0.720657	-0.691209	0
-0.775572	-0.390674	-1.2505	-0.88164	-0.686559	-0.988417	0
0.628948	0.402068	0.753552	0.324713	0.359801	0.0972056	1
2.28522	1.68613	1.76976	2.4085	1.75443	1.89196	1
-0.14314	-0.227886	0.181747	-0.512385	-0.382447	-0.54288	1
-0.273596	-0.346136	0.100136	-0.0140474	0.0573079	-0.1271	0
-0.345742	-0.609448	0.569007	-0.59464	-0.688178	0.066015	1
0.158074	0.394535	-0.41243	0.0385674	0.0920467	-0.0593975	0
0.314749	0.268751	0.255901	-0.248396	-0.279114	0.0395619	1
1.48068	1.4319	0.585603	2.4782	2.67633	0.344857	0
-0.233012	-0.288969	0.0759779	-0.154344	-0.277863	0.340395	0
0.185672	0.107514	0.285101	0.467338	0.297388	0.645537	0
-0.268395	-0.288525	-0.0261152	0.124624	0.328742	-0.381264	1
-1.46785	-1.33801	-1.13611	-1.57611	-1.55341	-1.10379	0
-0.159593	0.0580271	-0.521455	-0.108561	0.173595	-0.682163	0
1.63421	1.52556	0.73244	1.00261	1.22879	-0.0786011	0
-0.774475	-0.679468	-0.564309	-1.26354	-1.37	-0.299029	1
-0.576296	-0.868403	0.569533	0.25177	-0.0692091	1.01392	0
-0.596146	-0.309945	-0.913127	-0.038334	0.0730581	-0.238047	0
-1.26753	-1.23054	-0.724276	-1.11595	-1.18019	-0.34604	1
-0.262097	-0.139845	-0.358653	-0.80024	-0.715115	-0.606451	0
-0.31181	0.196367	-1.21121	-0.0239413	0.216061	-0.538428	0
0.79645	0.787102	0.329215	0.327776	0.648089	-0.538175	0
0.862368	1.08986	-0.116024	0.725318	0.894131	-0.0580534	0
-0.139531	0.140381	-0.64529	-0.312919	-0.172984	-0.4515	0
-0.794502	-1.23534	0.951436	-0.712978	-1.1626	1.32698	1
-1.63891	-1.92401	0.0532905	-0.919585	-1.18173	0.511531	1
-0.967418	-0.536327	-1.49218	-1.52765	-1.61656	-0.601647	1
0.86573	0.978031	0.106648	1.26506	1.35744	0.259604	0
-0.242389	-0.169536	-0.235343	-0.349857	-0.242756	-0.38621	0
-0.630609	-0.636998	-0.228936	-1.30471	-1.30177	-0.744919	1
1.32291	1.31845	0.463238	0.957842	0.961768	0.360998	0
1.42149	0.900182	1.54383	1.56877	1.29981	1.05443	1
0.000266595	0.181965	-0.368001	-1.02287	-1.18549	0.0775172	1
-1.08223	-1.07012	-0.532379	-0.776997	-0.796001	-0.270868	1
-0.377303	-0.333285	-0.230196	0.0246366	0.288851	-0.568198	0
0.0111999	0.360633	-0.713247	0.723803	1.02359	-0.324027	0
0.0522793	0.109286	-0.0716999	0.116822	-0.0202656	0.466634	0
-0.8503	-0.272645	-1.71947	-1.15359	-0.907504	-1.38464	0
0.951498	0.986156	0.286046	0.893629	0.783143	0.598073	0
1.13032	1.52201	-0.318425	0.360677	0.392699	0.117279	0
0.475033	0.0764183	1.12705	-0.217241	-0.703045	1.50051	1
-0.381797	-0.984363	1.55538	0.857855	0.447016	1.32643	1
-1.34657	-1.06635	-1.43473	-1.50693	-1.61479	-0.501608	0
0.213059	0.0193243	0.565226	0.267096	0.253671	0.194678	0
-0.933309	-0.499175	-1.47327	-1.21858	-1.12911	-0.963143	0
-0.702683	-0.675406	-0.352561	-1.0595	-1.0695	-0.493763	1
0.442021	0.140308	0.884004	0.0679349	-0.374719	1.36664	1
-0.435791	-0.182019	-0.746543	0.121751	0.48698	-0.737625	0
1.26775	1.29696	0.384673	1.29617	1.40344	0.238715	0
-1.44559	-1.609	-0.2407	-0.456167	-0.52074	0.0431095	1
0.0834516	0.285074	-0.372937	-0.430754	-0.361177	-0.329713	0
-0.130544	0.191123	-0.728477	0.124	0.103381	0.161945	0
-0.945162	-1.21902	0.371649	-0.0842744	0.0397913	-0.291493	0
-0.168014	0.0879406	-0.608529	1.32789	1.07629	0.98881	0
-0.524991	-0.457887	-0.358968	0.439518	0.598041	-0.142304	0
0.00557401	0.422085	-0.850422	0.0466737	0.387695	-0.726696	0
0.695999	0.752462	0.163366	0.258907	0.159905	0.408164	1
-0.465902	-0.275083	-0.620607	-0.180225	-0.0240928	-0.420122	0
-0.585779	-1.38831	2.22571	3.09664	0.626818	6.64878	1
-0.718429	-1.13622	0.90039	2.5825	2.26933	1.22485	1
-0.148872	-0.467858	0.778235	0.365333	0.241895	0.501196	1
-1.29795	-1.42472	-0.263387	-1.29788	-1.37339	-0.44641	1
0.348009	0.568328	-0.297838	-0.948375	-0.903824	-0.589429	1
1.52293	1.17708	1.18136	2.56781	2.28641	1.16624	0
-0.26422	-0.00756082	-0.659785	0.0163732	0.120014	-0.193624	0
-0.843436	-0.517123	-1.16437	-1.39864	-1.41784	-0.752312	1
-0.470785	-0.314967	-0.542147	0.686906	0.752526	0.14955	1
-1.88862	-1.90215	-1.07362	-0.781034	-1.33099	1.76967	1
3.00313	2.52563	1.58647	2.34444	2.13406	1.01819	1
-0.554819	-0.198047	-1.04431	-1.05484	-0.905885	-1.00129	0
-0.522974	-0.593864	-0.0115154	-0.361533	-0.285223	-0.310189	1
0.742421	0.850844	0.0738772	0.899874	1.06635	0.0058152	1
0.0463704	0.00344437	0.153913	-0.278854	-0.0633211	-0.622437	0
-0.1131	-0.106386	-0.0244346	0.205909	0.225556	0.091179	0
0.119684	0.236547	-0.175789	-0.353349	-0.31032	-0.215119	0
-0.964693	-1.0628	-0.156147	-1.19681	-1.26152	-0.405568	1
0.900547	0.842202	0.459562	-0.0728655	-0.34182	0.796499	1
0.391742	0.0552204	0.957213	1.7921	1.41551	1.30241	0
1.08383	1.57733	-0.510742	2.11284	2.2407	0.387782	0
2.14751	1.5777	1.70306	2.28975	1.81508	1.52342	1
0.768356	0.669664	0.507983	1.24647	1.10573	0.734184	0
-1.72432	-1.52229	-1.56749	-1.79595	-1.84538	-1.08387	0
0.643243	0.977588	-0.399721	0.0243271	0.184046	-0.325581	0
-0.504894	-0.142282	-1.02625	-0.547073	-0.295379	-0.885998	0
2.25114	-0.347466	7.39243	1.21911	-0.77186	7.15459	1
-0.0420512	-0.155577	0.289092	-0.00826446	0.147688	-0.332313	0
-0.0916933	-0.127362	0.0839605	-0.551304	-0.482468	-0.397118	1
-0.368882	-0.130538	-0.67533	-1.65251	-1.67205	-1.02749	0
1.51872	1.53619	0.47038	2.07875	1.90443	0.922462	0
-0.364247	-0.853704	1.20887	-0.155744	-0.50499	1.03452	1
-1.3377	-1.38779	-0.52072	-1.05434	-0.910595	-0.984958	1
-0.739128	-0.540094	-0.798115	-0.757209	-0.643798	-0.659092	0
0.913921	0.784	0.611966	0.81409	1.19493	-0.443821	0
0.300985	0.280347	0.194771	0.0714268	0.24057	-0.325438	0
-0.83958	-1.05121	0.231743	-0.470675	-0.677359	0.483755	1
1.06281	1.24393	0.0382707	1.12604	1.35089	-0.0360624	0
1.58803	1.79921	0.141204	1.97025	2.49182	-0.280167	0
-0.202654	0.434789	-1.39502	-0.498149	-0.260861	-0.815552	0
0.121594	0.618258	-0.945583	0.00306591	0.302908	-0.659919	0
0.0466888	0.175391	-0.232507	-0.823441	-0.8788	-0.181802	1
-0.696315	-0.552945	-0.638253	-0.623042	-0.477317	-0.657649	0
0.520181	0.499564	0.26777	0.420936	0.556752	-0.0992149	0
-1.43017	-1.79062	0.438345	-1.42103	-1.66499	0.171783	1
0.183868	-0.257726	1.1823	0.255844	0.0308858	0.743284	1
-1.21098	-1.16709	-0.704425	-1.02908	-0.959759	-0.731268	0
-0.906665	-0.635226	-1.0794	-0.729158	-0.607881	-0.661946	0
0.570354	0.610354	0.155909	-0.18973	-0.343808	0.417298	0
-0.971557	-0.473176	-1.64416	-1.4383	-1.45206	-0.812401	0
-0.0366023	-0.641652	1.60559	1.4169	1.5513	0.218233	1
-1.18325	-1.24088	-0.398566	-1.06664	-0.966457	-0.860559	0
1.84873	1.45709	1.3179	0.781729	0.471377	1.05949	1
-0.871353	-0.932218	-0.20982	-1.10706	-1.17702	-0.318937	1
-0.28368	0.219338	-1.1839	-0.925484	-0.779662	-0.881834	0
0.829569	0.975224	0.0296579	1.79404	1.36045	1.42548	0
-0.0431127	0.326657	-0.78194	0.445648	0.794551	-0.541491	0
-0.999793	-0.99692	-0.456544	-1.65817	-1.70664	-0.913785	1
1.11327	0.84331	0.952907	1.68226	1.87138	0.185544	0
-0.590485	-0.734494	0.151497	-0.746115	-0.938489	0.32594	1
-1.46682	-1.17862	-1.55909	-1.64087	-1.71606	-0.779767	0
-0.318143	-0.671934	0.826131	-0.475331	-0.385391	-0.411242	1
1.32203	1.27347	0.547896	1.01433	0.919596	0.588808	0
-1.10572	-0.758277	-1.40532	-1.53494	-1.54097	-0.94492	0
-0.895767	-1.09966	0.183638	-0.454888	-0.392383	-0.323598	1
-1.80356	-2.04108	-0.229146	-1.67955	-1.79827	-0.62994	1
0.32133	0.482724	-0.187973	0.177081	0.168148	0.151665	0
1.58973	1.13506	1.41716	1.46651	1.20678	1.02321	1
0.12722	-0.245022	0.988408	0.891416	0.71948	0.739318	1
-1.03656	-1.08238	-0.343843	-1.37983	-1.3137	-1.04457	1
0.954222	0.947084	0.370283	-0.115739	-0.100415	-0.0275128	1
-0.127607	0.218821	-0.778263	-0.317302	-0.0512509	-0.769025	0
-0.912751	-0.6952	-0.953775	-1.30285	-1.23671	-0.966107	0
0.915513	0.677641	0.843356	0.84373	0.793668	0.45013	0
-0.143812	-0.522884	0.942508	0.340695	0.384898	0.0813183	1
-1.41876	-1.51416	-0.437953	0.117912	0.303571	-0.342008	0
1.77372	1.67483	0.742313	0.937703	1.03345	0.16222	1
1.17986	1.4952	-0.167176	0.982364	1.20148	-0.071605	0
0.288176	0.893904	-1.06101	0.0393434	0.420373	-0.817018	0
0.0603112	0.189055	-0.22673	-0.259375	-0.074729	-0.53466	0
0.18263	0.0505672	0.409566	0.952913	1.18382	-0.104525	0
-0.328546	-0.566462	0.505252	-0.589596	-0.56409	-0.294578	1
-2.0801	-2.34443	-0.340797	-1.61022	-1.80703	-0.196191	1
0.588046	0.578151	0.26651	0.146116	0.485508	-0.669603	0
-0.576402	-0.342517	-0.78215	-0.633093	-0.707461	-0.0140053	0
-1.53578	-1.65206	-0.452973	-1.42305	-1.52309	-0.45702	1
0.908685	1.77173	-1.18653	0.941934	1.64896	-0.958846	0
0.436218	0.759848	-0.465262	0.571205	0.776372	-0.191211	0
-0.902278	-1.01871	-0.0715949	0.343568	0.266771	0.376996	0
-0.770618	-0.5008	-0.98497	-1.63241	-1.66241	-0.960389	0
0.599191	0.606144	0.234579	1.32346	1.6327	-0.129216	0
1.30221	1.40974	0.246973	1.24193	1.27935	0.362772	0
0.518342	0.582214	0.0884769	0.492479	0.603782	-0.0176081	0
1.02255	0.83068	0.768152	1.29245	1.06716	0.925834	0
-0.141795	-0.014873	-0.312543	-0.177546	-0.0733306	-0.287758	0
0.219746	0.469355	-0.412115	0.028013	0.13363	-0.193183	0
-1.28014	-1.50124	0.0431022	-0.977438	-1.14729	0.130214	0
0.0492364	0.188612	-0.254669	0.00725532	0.215693	-0.448944	0
0.613061	0.796113	-0.119805	0.656523	1.02418	-0.484531	0
-0.891451	-0.949575	-0.228095	0.604337	0.411026	0.734503	0
-1.03779	-0.565502	-1.63881	-1.05387	-0.805422	-1.29292	0
0.132492	-0.405372	1.43491	0.126254	-0.300826	1.32081	1
-1.20242	-1.27611	-0.363589	-1.4312	-1.52117	-0.505376	1
-1.05204	-1.32708	0.328269	-0.83679	-0.962629	0.0485522	1
-0.534651	-1.03917	1.21917	1.25311	0.979726	1.02849	1
-0.997882	-0.884726	-0.748014	0.996369	0.921362	0.541443	0
-1.14496	-0.883692	-1.22644	-0.5676	-0.173941	-1.24973	0
-0.824825	-0.400645	-1.37202	-0.976001	-0.639087	-1.46075	1
1.12586	0.784222	1.11004	0.897897	0.779463	0.617101	1
-0.424185	-0.731318	0.663223	0.263253	0.0391289	0.742645	1
-0.944631	-1.22049	0.378056	0.273766	0.205242	0.334765	1
1.14239	0.899591	0.90081	0.1143	-0.151567	0.828527	1
0.0443889	-0.19945	0.638645	0.467301	-0.173646	2.00302	1
0.981078	1.0561	0.215463	1.82402	1.75458	0.688219	0
-0.826912	-0.85267	-0.280928	-1.2015	-1.26821	-0.401833	1
-2.25067	-2.15099	-1.83795	-0.543581	-0.822938	0.707378	1
0.0287144	0.490922	-0.928042	-0.897201	-0.809028	-0.686647	0
0.396271	0.204714	0.612281	0.674255	0.370399	1.02865	0
0.647206	0.59994	0.364086	1.14874	1.21613	0.278951	0
-0.762162	-0.519487	-0.915963	-1.30812	-1.26387	-0.895286	1
0.754062	0.891541	0.0202048	-0.246027	-0.169893	-0.249406	1
-0.560622	-0.428121	-0.535635	-0.293791	-0.34263	0.0708406	0
-0.244476	0.112831	-0.863866	-0.953535	-0.7645	-1.03156	0
-0.280319	0.0948096	-0.92111	-0.642054	-0.348224	-1.06284	0
0.223638	0.0815886	0.446013	0.57066	0.630719	0.124232	1
0.943254	0.594031	1.09544	1.60258	1.13487	1.49643	0
-1.60432	-1.19043	-2.00648	0.40755	1.07835	-1.17159	0
-0.31181	-0.0411673	-0.715663	-0.455156	-0.209048	-0.808986	0
-0.175197	-0.521481	0.844722	-0.2735	-0.55489	0.78774	1
-1.39038	-1.51357	-0.332814	-0.411742	-0.57432	0.363444	1
0.860316	0.839838	0.370703	2.01007	1.91797	0.759601	0
0.769347	1.26801	-0.646131	0.0372833	0.278547	-0.509419	0
-0.952274	-1.02735	-0.214231	-1.24849	-1.32481	-0.402979	1
0.563242	0.180118	1.10563	0.531708	0.405064	0.552306	1
-1.21337	-0.685746	-1.90802	-0.974177	-0.850464	-0.855535	0
-0.887488	-0.700001	-0.863656	-0.583	-0.56674	-0.263563	0
0.366443	0.507763	-0.128523	0.0229691	0.0882932	-0.0957443	0
-1.53405	-1.77415	-0.0409249	-1.25163	-1.3003	-0.509166	1
0.254563	0.314396	0.00140375	0.177349	0.305705	-0.181714	0
-0.462505	-0.28402	-0.590358	-0.805981	-0.657414	-0.796139	0
1.04597	0.66117	1.19249	2.28758	1.9993	1.1583	0
0.35275	0.507172	-0.161084	-0.232835	-0.144575	-0.274515	0
-0.638181	-0.68161	-0.137136	-0.620871	-0.524862	-0.517242	0
-1.74979	-1.92453	-0.41348	-0.953964	-0.987064	-0.33965	1
-0.866754	-0.911315	-0.251833	-0.844744	-0.777307	-0.584812	1
1.65183	1.52497	0.770463	1.064	0.911426	0.727298	1
-0.331129	-0.441712	0.172189	-0.511221	-0.430655	-0.406339	1
-0.0673146	-0.235789	0.415238	-0.879081	-1.07774	0.287643	1
-0.482355	-0.329149	-0.542252	-0.385123	-0.275508	-0.412663	0
-0.303778	0.0127508	-0.810404	-0.72908	-0.426165	-1.1545	0
0.146256	0.0182903	0.388139	-0.0883484	-0.288755	0.586086	1
0.515829	0.793011	-0.342057	0.345277	0.434945	-0.0234033	0
-0.212419	-0.102841	-0.306136	0.0729419	0.107797	0.00161752	0
1.06833	1.39143	-0.219378	1.28562	1.13988	0.751713	1
-1.27328	-1.26791	-0.638568	-0.245565	-0.133756	-0.342239	1
0.551672	0.118445	1.2261	0.88804	0.365394	1.62743	1
0.0746766	0.477406	-0.787822	-0.223486	0.000342158	-0.610384	0
-1.08567	-1.10003	-0.461271	-1.07079	-0.947394	-0.936833	0
-0.779323	-0.376715	-1.2924	-0.576792	-0.550768	-0.288694	0
-1.02867	-0.974909	-0.611575	-1.12014	-1.10298	-0.633906	1
1.51281	1.44202	0.634654	2.37164	2.66198	0.178779	0
-0.818314	-0.690252	-0.673124	0.230856	-0.0500733	0.895106	1
0.299464	0.722253	-0.717029	0.0648309	0.377096	-0.653991	1
-0.561152	-0.829404	0.506827	-0.966653	-1.07369	-0.092384	1
1.32882	0.961634	1.19732	0.691096	0.607683	0.48824	1
0.186203	0.418244	-0.390898	-0.000116571	0.0862324	-0.158346	0
-0.241292	-0.311127	0.106543	-0.336198	-0.415935	0.141992	0
0.0705722	0.45318	-0.750009	-0.373912	-0.289933	-0.337623	0
-1.4886	-1.6265	-0.35109	-1.4317	-1.57946	-0.264929	1
-0.644903	-0.719205	-0.0593059	-1.13566	-1.25798	-0.145422	1
1.2646	1.40819	0.169563	0.780293	0.914002	0.033987	0
0.710965	0.057584	1.80358	2.58887	1.8889	1.97757	1
-0.56278	-0.510032	-0.343108	-0.49644	-0.246141	-0.84736	0
4.06494	0.492769	9.03811	2.03122	-0.465688	8.37831	1
-0.31181	-0.0369572	-0.724801	-0.189185	-0.202792	0.0181879	0
0.431017	0.230639	0.642216	-0.254216	-0.396284	0.358993	1
-0.609804	-0.583006	-0.30267	-1.40885	-1.60508	-0.0361616	1
-0.802711	-0.66994	-0.67533	-0.534427	-0.789377	0.625011	0
1.72652	1.44645	1.07968	2.01058	2.28869	0.114922	0
1.77928	1.62844	0.84031	2.07025	2.18035	0.409552	1
-1.97388	-1.49415	-2.58203	-2.23691	-2.31634	-1.69043	1
1.84654	2.53744	-0.548134	0.0921476	0.392699	-0.613766	1
0.803315	0.8456	0.226071	1.07358	1.35994	-0.169474	0
-0.36085	0.075532	-1.09505	-0.210839	-0.0338815	-0.488387	0
-0.793688	-1.02107	0.297705	-0.508352	-0.551652	-0.0461655	1
0.878185	0.914363	0.261258	1.64263	1.82648	0.185037	0
-0.846479	-0.432553	-1.36477	-1.04196	-0.916704	-0.917453	1
-1.12276	-0.984659	-0.896952	-0.586067	-0.620467	-0.11335	0
-1.88452	-1.92963	-0.965959	-1.64653	-1.78584	-0.500738	1
1.05053	0.851065	0.790314	1.32156	1.54762	0.0213279	0
0.594202	0.656074	0.118517	-0.0460154	0.0308858	-0.155448	1
-0.916962	-0.833097	-0.621028	-1.5256	-1.60228	-0.650565	1
1.94275	1.68679	1.06655	0.471061	0.391448	0.420845	1
-0.845453	-1.39045	1.28513	0.0228906	-0.107481	0.419292	1
0.406249	0.797516	-0.608003	-0.552002	-0.522654	-0.284177	1
1.81604	1.37939	1.40476	1.68184	1.20501	1.5188	1
-1.07002	-1.2058	-0.104365	-0.964865	-0.923548	-0.5915	1
0.0904927	0.102786	0.0439425	-0.191167	-0.00436819	-0.501839	0
-0.0910918	0.311294	-0.873109	-0.29732	0.0588535	-0.968321	0
-0.847081	-0.86434	-0.314538	-0.624594	-0.691049	-0.034542	0
0.820617	0.799658	0.3602	-0.139564	-0.122495	-0.0426178	1
-0.0505431	0.35273	-0.853363	-0.493761	-0.258138	-0.808358	0
1.55007	1.70873	0.222815	1.0801	1.48521	-0.384602	0
1.29673	1.20663	0.622995	1.6017	1.60458	0.510054	0
0.0269806	0.336259	-0.623548	-0.809164	-0.739477	-0.566435	1
1.09926	1.24363	0.118517	0.124	0.255143	-0.211627	1
0.640908	0.783483	-0.0291611	0.641705	0.802573	-0.0711422	1
0.689948	0.823072	0.00676048	0.542803	0.954776	-0.62128	0
1.82938	1.65134	0.9006	0.496207	0.663471	-0.139286	1
-1.27814	-1.66307	0.593585	-0.735445	-0.770388	-0.195321	1
-0.926197	-0.964643	-0.301199	-0.706345	-0.606409	-0.584823	1
0.129131	0.554221	-0.804207	-0.154889	0.279725	-1.04965	0
-0.243839	-0.208461	-0.148165	0.603834	0.534819	0.431731	1
0.768781	0.656148	0.537707	-0.0277058	-0.351756	0.976272	1
-0.174489	-0.480414	0.736011	0.294912	0.622697	-0.569663	0
0.695751	0.869087	-0.0706496	1.10994	1.55174	-0.438455	0
0.182276	-0.0368834	0.617638	-0.0358906	-0.0329247	0.0388568	0
0.588399	0.371564	0.720781	-0.110034	0.0432505	-0.376537	1
0.00196497	0.00521701	0.030078	0.571866	0.373269	0.741158	0
0.0979939	-0.211563	0.819828	-0.207809	-0.347046	0.367212	1
0.793549	0.471276	1.00658	0.368127	0.102498	0.877819	1
-0.481789	-0.169315	-0.903149	-1.14986	-1.13897	-0.637013	0
-0.469405	-0.351085	-0.453288	-1.087	-1.07958	-0.574246	1
2.74919	2.7153	0.806594	1.81723	2.15378	-0.0309613	1
-0.701905	-0.816996	0.0230407	-1.27363	-1.42137	-0.142613	1
0.0187364	-0.151884	0.449164	0.525695	0.375404	0.609542	0
0.65269	0.722253	0.122403	-0.617919	-0.59559	-0.30175	1
0.872806	0.675204	0.746305	0.823208	0.992312	-0.0249457	1
-0.386963	-0.0651719	-0.868383	-0.67228	-0.540317	-0.652812	0
-0.348183	-0.187041	-0.490365	0.570623	0.613276	0.163465	0
1.43175	1.46595	0.417758	2.34254	2.57543	0.262689	0
-0.343654	-0.517714	0.330895	0.324866	-0.194033	1.61939	1
-0.659587	-1.07469	0.909212	-0.923738	-1.04462	-0.0176081	1
0.906668	1.22192	-0.263177	0.714334	0.0933715	1.91719	1
-0.508113	-0.215699	-0.874264	-0.772383	-0.697084	-0.557698	1
-0.779004	-1.42789	1.6601	0.532946	0.148129	1.23058	1
0.384064	0.634433	-0.343423	-0.0174978	0.265152	-0.632507	0
-1.21189	-1.30854	-0.301619	-0.911631	-1.03299	-0.00892625	1
-1.29954	-1.48816	-0.0713848	-1.40889	-1.63474	0.0967318	1
-0.91544	-0.928303	-0.364535	-1.18726	-1.15163	-0.753744	0
0.370017	0.277983	0.377005	-0.204474	-0.19131	-0.0613697	1
-1.10122	-1.29886	0.0646342	-0.608104	-0.672134	-0.0335725	1
0.334776	0.84006	-0.854728	-0.361261	-0.158779	-0.639393	0
-1.54681	-1.94211	0.510293	-0.700525	-1.02224	0.817267	1
-1.164	-1.02344	-0.932558	-1.12142	-0.993247	-0.997198	0
1.80061	1.47267	1.18503	1.68046	1.12722	1.69464	1
-0.202335	-0.0689387	-0.355502	-1.27173	-1.26505	-0.728128	1
-0.646425	-0.287491	-1.10702	-0.770013	-0.547825	-0.973918	0
-0.666133	-0.162224	-1.43178	-1.0957	-1.14133	-0.397426	0
-0.340116	-0.0603709	-0.75085	-0.390827	-0.45163	0.0621588	0
-0.412403	-0.36017	-0.266748	-0.493493	-0.392972	-0.451049	0
-0.0852182	-0.0890287	0.011487	-0.44243	-0.362723	-0.364164	0
0.831656	0.591372	0.830332	0.72687	0.344713	1.24071	1
-0.278868	-0.391782	0.198973	0.35063	0.0963155	0.843544	0
-0.13111	0.268972	-0.89002	-0.385395	-0.0904792	-0.882605	0
-1.14496	-1.8506	1.83677	1.02376	0.626892	1.30164	1
0.860033	0.703418	0.655135	0.0192046	-0.211329	0.703511	1
-2.54625	-2.67946	-1.36698	-1.54988	-1.41902	-1.46856	1
-0.757456	-0.535367	-0.864286	-1.04219	-1.03358	-0.543353	0
-0.524036	-0.682053	0.217354	-0.646673	-0.585066	-0.434687	1
0.302259	0.526671	-0.325252	0.20098	0.266992	-0.0236346	0
0.509496	0.582731	0.0657896	0.375929	0.729416	-0.583666	0
1.08461	0.956242	0.650199	2.16185	2.14936	0.639114	0
-0.339231	-0.644606	0.685175	-0.01238	0.0754869	-0.167645	1
1.25522	1.12671	0.689796	0.388538	0.358844	0.274654	1
-0.250951	-0.0160548	-0.605378	-0.643259	-0.551136	-0.520591	0
-0.781339	-0.493857	-1.03297	-1.28069	-1.36286	-0.406648	0
0.373484	0.112758	0.769412	1.37501	1.71189	-0.161805	0
-0.943393	-0.609596	-1.25197	-0.948103	-0.828753	-0.821072	0
0.471176	0.458424	0.234894	-0.350517	-0.363606	-0.0569627	1
-0.585531	-0.174337	-1.18149	-1.17915	-1.101	-0.889138	0
0.261887	0.167414	0.348016	0.398312	0.726251	-0.520712	1
1.4435	1.29068	0.778445	0.389896	0.247856	0.555237	1
0.473264	0.63399	-0.127368	0.0730989	0.391007	-0.661935	0
-0.549794	-0.519191	-0.281663	-0.549752	-0.50786	-0.31918	0
1.25349	0.818567	1.33397	0.820764	0.667372	0.681917	1
-0.900898	-0.815223	-0.615881	-1.28124	-1.27506	-0.734981	1
0.447045	0.419204	0.259787	0.771993	0.891187	0.0617512	0
-0.560798	-0.173525	-1.11427	-1.00165	-0.887338	-0.849585	0
-0.960447	-0.664548	-1.17508	-0.230821	-0.412181	0.485353	0
-0.0930025	-0.215404	0.292558	-0.161444	-0.0564764	-0.28161	1
-0.675545	-0.62976	-0.385121	-0.659282	-0.676623	-0.206052	0
0.408832	0.569584	-0.152156	0.51126	1.06871	-0.911019	0
0.668011	0.616189	0.379946	1.25749	1.18433	0.592829	0
-0.91399	-0.69232	-0.964699	-0.944999	-0.940329	-0.458485	0
-0.228129	-0.372948	0.29886	-0.54323	-0.452514	-0.45388	1
-0.0599903	-0.557303	1.29017	0.268219	0.0538488	0.717029	1
1.1714	0.922045	0.920346	1.349	1.49823	0.172356	0
-0.550219	-0.499766	-0.330924	-0.467571	-0.469368	-0.14778	0
1.04523	0.772995	0.944504	1.41616	1.55873	0.202621	0
-0.617659	-0.23963	-1.13044	-0.700682	-0.351756	-1.2476	0
0.528886	0.945902	-0.602016	-0.610395	-0.616198	-0.213345	0
0.319773	0.0389712	0.804283	0.202417	-0.0417566	0.785118	0
-0.67459	-0.917372	0.39129	-1.05771	-1.18372	-0.080419	1
0.0147735	0.175982	-0.317164	-0.387917	-0.358895	-0.194164	0
-0.374437	-0.786196	0.976749	-0.118418	-0.130664	0.0448503	1
0.063248	-0.390379	1.19165	0.0888496	-0.562912	2.08862	1
-0.37143	-0.0571211	-0.843385	-1.1504	-1.01628	-1.04276	0
-0.599578	-0.567643	-0.310337	-0.528099	-0.654764	0.202081	1
-0.666275	-0.591796	-0.451923	-0.612026	-0.721224	0.107606	0
0.958822	1.04236	0.192145	0.458142	0.448193	0.249314	0
-0.541019	-0.404782	-0.533954	-0.37818	-0.291111	-0.348299	0
1.47647	1.29659	0.838419	0.4207	0.138341	0.93283	1
0.486851	0.603485	-0.0321021	1.43755	1.50581	0.348923	0
-1.56753	-1.80436	-0.0729603	-1.36101	-1.46082	-0.404048	1
1.44396	1.47533	0.426056	1.50434	1.91591	-0.248657	0
0.244443	0.169852	0.296759	0.484526	0.622991	-0.0807495	0
0.442339	0.531472	0.00865109	1.15087	1.42964	-0.129414	0
0.702934	0.347855	1.06508	0.638056	0.332863	1.02716	1
0.751974	0.722548	0.357679	0.288357	0.301436	0.137199	1
0.620739	0.665971	0.161686	1.80415	1.68172	0.786693	0
-0.528034	-0.025435	-1.3361	-1.00565	-0.945849	-0.682064	0
-1.58701	-1.05327	-2.27662	-0.644769	-0.268442	-1.26943	0
-0.127571	-0.224562	0.217564	0.353305	0.292678	0.339613	1
-0.0229799	0.64108	-1.33704	-0.949775	-0.784519	-0.959111	0
0.0653002	0.230343	-0.30309	1.15432	1.19787	0.328662	0
0.0864945	0.216753	-0.218852	0.14406	0.292016	-0.242299	0
-0.279541	0.0847646	-0.898002	0.122684	0.381586	-0.505927	0
-0.038336	0.206929	-0.52177	-0.445109	-0.403129	-0.260798	0
-0.235595	-0.27656	0.0383757	-0.511687	-0.661462	0.28295	1
-0.184821	-0.442081	0.603669	-0.580907	-0.612077	-0.120424	0
1.70763	1.97263	0.0827	0.799693	1.0322	-0.16153	0
0.454263	0.605849	-0.115919	0.220458	0.24344	0.0883915	0
-0.592572	-0.474506	-0.518514	-0.391372	-0.264026	-0.463322	0
-0.808867	-0.341483	-1.45489	-0.989193	-0.836848	-0.954296	0
1.10969	0.944129	0.732545	0.518517	0.337058	0.68639	1
-0.388909	-0.167912	-0.647496	-0.664987	-0.609427	-0.428507	0
-0.871176	-0.874164	-0.36611	-0.393543	-0.091436	-0.905356	0
-1.71872	-1.77652	-0.780679	-1.49882	-1.56025	-0.686107	1
-0.848178	-1.35795	1.16455	1.89381	1.46048	1.42823	1
0.351122	0.426516	0.00413463	-0.414652	-0.472827	0.0434511	1
1.31513	1.18115	0.713954	0.71996	0.897075	-0.0772019	1
-1.19837	-1.39429	0.00802089	-1.43585	-1.50822	-0.580769	1
0.111439	0.0478344	0.225546	-0.494967	-0.5596	0.0248094	1
0.921918	1.06009	0.0745074	0.881056	1.26279	-0.41858	0
0.167415	0.226502	-0.0304215	-0.0546298	-0.501678	1.37281	1
1.55102	1.77255	0.11274	0.3987	0.606726	-0.267166	0
0.206796	-0.0981135	0.835689	-0.0504773	0.293856	-0.788912	0
-1.92494	-2.03281	-0.789292	-1.97796	-2.13506	-0.81271	1
-1.11886	-1.26747	-0.0929168	-1.31356	-1.47547	-0.113516	1
-0.749707	-0.875789	0.0306032	0.196361	-0.0385918	0.75786	1
-0.607398	-0.718245	0.0551811	-0.271634	0.140475	-1.07745	1
0.147424	0.267864	-0.172112	-0.25181	0.0494328	-0.811784	0
0.42118	0.259813	0.549681	0.00449779	-0.187336	0.58732	1
1.11886	1.44032	-0.198896	0.604416	0.905391	-0.374972	0
-0.161327	0.156852	-0.737195	-0.636155	-0.391205	-0.932757	0
2.3788	2.31232	0.797771	4.06903	4.19307	0.688781	0
0.366514	0.16734	0.621944	0.509473	0.393215	0.521094	1
2.50218	2.44615	0.801448	1.26688	1.18993	0.602646	1
-0.370899	-0.402196	-0.0434458	-0.131568	0.070335	-0.506092	0
-0.713263	-0.316814	-1.23369	0.0385258	0.267581	-0.480818	0
0.832682	1.01119	-0.0329424	1.64457	2.16291	-0.377264	0
1.27638	1.14983	0.690637	1.0025	1.23828	-0.0972537	1
-0.344114	-0.58766	0.51502	-0.350633	-0.389733	0.0173505	1
-0.758199	-0.981261	0.30033	0.259064	0.121266	0.50936	1
-0.455428	-0.316814	-0.493831	-0.559064	-0.430434	-0.568705	0
1.54911	1.57438	0.463343	1.24647	1.64573	-0.31409	0
0.00645858	-0.125442	0.350642	-0.476033	-0.465246	-0.188611	1
0.440535	0.977292	-0.861345	-0.231089	-0.0302751	-0.55858	0
-0.0343732	0.736803	-1.53608	-0.690437	-0.417996	-1.04525	0
-1.44421	-1.26695	-1.24671	-1.03567	-0.946511	-0.799632	0
-1.00701	-1.35167	0.568797	-0.836674	-0.983826	0.123042	1
0.267018	-0.146935	1.126	2.01367	1.97361	0.664586	0
1.4586	1.28418	0.824135	0.464701	0.453051	0.255417	1
0.250317	0.600309	-0.599181	-0.318314	-0.090332	-0.676765	0
0.00822772	-0.302263	0.798717	0.568374	0.575299	0.244301	0
0.22194	0.894347	-1.21478	0.948918	1.13178	-0.0111077	0
-1.86935	-1.92268	-0.924891	-1.55012	-1.58822	-0.83415	1
-1.07158	-0.862198	-1.04316	-0.867945	-0.832874	-0.501233	0
-0.298223	-0.341483	0.017579	-0.0679371	-0.0219584	-0.0864786	0
-0.0892519	-0.312752	0.54653	0.0765493	0.0452377	0.172059	0
1.30971	0.908159	1.26853	0.915435	0.712488	0.816474	1
0.431795	1.13705	-1.16195	-0.465013	-0.178725	-0.915459	0
0.331733	-0.0638424	1.09176	2.07464	0.609449	4.06693	0
0.57322	0.0165176	1.54099	0.77172	-0.424767	3.90762	1
-0.0646962	-0.296576	0.575624	1.30803	1.31136	0.446748	0
-2.22118	-1.94831	-2.3364	0.0704199	0.373858	-0.631593	0
0.763367	0.72698	0.37543	2.15386	1.71277	1.45236	0
0.30056	0.352434	0.0358549	-0.578889	-0.670882	0.0688134	1
-0.20697	0.19489	-0.935184	0.251225	0.554029	-0.538164	0
-1.27755	-1.34997	-0.414741	-1.15929	-1.2153	-0.408345	1
-0.625266	-1.03392	0.899339	-0.573226	-0.63423	-0.0250559	1
-0.435473	-0.488982	-0.0165571	-0.170137	0.148718	-0.802463	0
-0.365202	-0.0836369	-0.768705	-0.868139	-0.969989	-0.0518395	1
0.610761	1.15596	-0.797485	0.667313	1.31711	-0.996052	0
-0.81421	-0.610187	-0.856829	-1.31127	-1.39576	-0.422789	1
2.18087	2.31106	0.427422	1.2921	1.6862	-0.2893	1
-1.11881	-1.14686	-0.44331	-1.17458	-1.433	0.379441	1
-0.667513	-0.440456	-0.820592	-1.16523	-1.19955	-0.491053	0
-0.805754	-1.13725	0.603984	0.113644	-0.0862841	0.639554	0
-0.656686	-0.642021	-0.296158	-0.483987	-0.441842	-0.282624	0
1.15548	0.987116	0.74851	1.179	0.896854	1.03975	0
-0.370828	-0.242732	-0.425769	-0.626261	-0.587715	-0.354623	0
0.379039	0.6803	-0.446251	-1.04906	-1.04602	-0.529934	1
-0.0441034	0.247479	-0.621868	-0.808503	-0.718648	-0.626425	0
1.78013	1.3152	1.45886	1.01166	0.842243	0.755778	1
-1.20842	-1.08481	-0.919429	-1.22249	-1.13949	-0.945449	0
-0.813113	-0.927417	-0.0326273	-1.34491	-1.52905	-0.0424305	1
0.0539069	-0.14664	0.533926	-0.609892	-0.596474	-0.270592	1
-0.412438	-0.102841	-0.856514	-0.747588	-0.584919	-0.792537	0
1.43129	1.18048	0.971918	1.83884	1.77489	0.680264	1
0.287398	0.168079	0.413242	0.777577	0.627113	0.666051	1
-0.657818	-0.751703	-0.013406	-0.531905	-0.468411	-0.370499	0
-0.123538	0.129893	-0.5808	-1.19964	-1.12315	-0.902425	1
-0.430661	-0.514981	0.0637939	-0.480375	-0.509553	-0.074161	0
-0.905179	-0.709381	-0.895586	-1.03893	-0.965573	-0.752202	0
0.195473	-0.0290542	0.634549	0.028632	0.071807	-0.0376489	1
1.508	1.96879	-0.30414	0.871162	1.05458	-0.0378913	0
0.190555	0.195481	0.0983501	-0.935031	-0.809322	-0.829666	1
-0.259479	-0.274197	-0.0353581	-0.25181	-0.287872	0.0530363	1
-0.682197	-0.229733	-1.334	-0.243117	-0.0728154	-0.489687	0
-1.15338	-1.27995	-0.178099	-0.949927	-0.772228	-0.995612	0
-0.385795	-0.27331	-0.39678	0.0730573	0.0456793	0.160556	0
-0.326989	-0.0703421	-0.693186	-0.749061	-0.600816	-0.752984	0
1.16344	0.924335	0.897239	0.601039	0.511341	0.480175	1
0.903129	0.935266	0.276803	0.0800043	0.157476	-0.101319	0
0.180613	0.352656	-0.268218	0.026692	0.324694	-0.642963	0
-1.08226	-0.597188	-1.70288	-1.241	-1.09283	-1.17564	0
-0.561931	-0.765294	0.325223	-0.592935	-0.781943	0.378758	1
-0.795705	-0.43307	-1.21447	-0.929363	-0.762072	-0.948027	0
0.0462642	-0.126254	0.462608	0.836206	0.731844	0.571356	0
-1.4203	-2.07698	1.59918	0.0416714	-0.201614	0.746314	1
-0.252402	-0.304627	0.0588573	0.514364	0.480798	0.322525	0
0.316589	0.457316	-0.146799	0.457717	0.504644	0.11609	0
-0.645859	-0.240147	-1.20901	-0.227209	0.350748	-1.39879	0
0.604003	0.45931	0.56302	-0.188917	-0.0980599	-0.259123	1
0.22562	0.360781	-0.171587	-0.0148234	0.311519	-0.728767	0
0.0757381	0.373337	-0.576073	-0.551341	-0.423663	-0.56118	0
2.24955	2.5565	0.158325	3.3275	3.25203	0.891393	0
0.281454	0.0501241	0.674777	-0.454227	-0.521991	0.0536092	1
-1.25517	-1.32242	-0.415686	-1.40377	-1.4316	-0.724415	1
-0.148058	-0.291332	0.324278	1.32734	0.900902	1.39088	1
1.05517	1.28891	-0.0618267	0.414068	0.761873	-0.553996	0
-1.36852	-1.7048	0.382572	-1.18688	-1.30126	-0.211384	1
0.621624	1.20966	-0.867542	0.928239	1.58258	-0.878319	0
-0.206475	-0.271538	0.108959	-0.632548	-0.704738	-0.0206158	0
0.0985954	0.210327	-0.173478	0.670375	0.928281	-0.261393	0
1.39318	1.22893	0.790734	0.336894	0.179556	0.581272	1
-0.331589	0.00647264	-0.871849	-1.16899	-1.27086	-0.246023	1
3.4348	0.249547	8.34184	0.700408	-1.08753	6.94206	1
-0.255905	0.250507	-1.17403	-0.366887	-0.101814	-0.798145	0
-0.674342	-0.483073	-0.740451	-0.710382	-0.537521	-0.79366	0
-0.789407	-1.09995	0.546215	-0.692299	-0.660284	-0.3757	1
-0.356852	-0.561661	0.407045	0.115155	0.126933	0.0763935	0
1.00829	1.15722	0.0816497	1.42286	1.56094	0.212801	0
-1.28193	-1.38579	-0.323151	-1.03253	-0.910963	-0.897985	1
0.795813	0.575788	0.777605	1.4126	1.18382	0.94962	0
1.62455	1.14865	1.46579	2.43853	1.90126	1.65024	1
-0.532245	-0.891816	0.779916	-0.32588	-0.624809	0.832868	1
-0.966356	-0.537213	-1.48693	-1.42805	-1.47348	-0.67996	0
-0.493394	-0.617795	0.140889	0.126291	0.149896	0.0510311	0
1.16213	1.07981	0.575519	0.524064	0.418091	0.499588	1
-1.73784	-1.48824	-1.71275	-1.08864	-0.957404	-0.977025	0
1.95435	1.22989	2.019	3.48542	2.72498	2.03585	1
1.34697	1.76191	-0.282398	1.44503	1.52318	0.331769	0
1.47944	1.46351	0.523318	-0.0552534	0.071807	-0.284783	1
-0.00387319	-0.287935	0.727189	-0.388499	-0.618921	0.589072	1
-0.458967	-0.602358	0.205275	-0.569771	-0.547162	-0.274658	0
-0.70056	-0.667503	-0.366215	-0.421012	-0.218763	-0.675872	1
-3.02656	-3.20512	-1.92846	-2.05928	-2.13624	-1.35771	1
-1.22618	-1.49614	0.229327	-1.08728	-1.05831	-0.646874	1
0.904332	1.21483	-0.255299	1.33995	1.88124	-0.521065	0
1.0436	0.715753	1.0655	0.370843	0.321161	0.317964	1
0.913992	0.730821	0.724878	1.97824	2.65867	-0.513298	0
-1.35503	-0.717358	-2.279	-0.960209	-0.709448	-1.21247	1
2.62372	2.43286	1.04891	2.35146	2.49881	0.401895	1
2.2447	2.26652	0.622575	0.976156	0.97531	0.375916	1
-0.743161	-0.677769	-0.471774	0.23105	0.149307	0.355126	1
1.35493	1.54026	0.120092	1.09496	1.35354	-0.110045	0
-0.787885	-0.442376	-1.17036	-0.896813	-0.688031	-1.03974	0
0.0540838	0.072356	0.0163186	1.1537	0.812877	1.17483	1
-0.168368	-0.517714	0.85491	0.0673945	-0.10071	0.537741	1
0.50157	0.723804	-0.239859	1.33052	1.58125	-0.021354	0
0.386753	0.44018	0.063899	0.855023	1.06076	-0.0882965	0
-0.381797	-0.603613	0.443492	-0.0534289	-0.0985751	0.159587	1
0.141232	0.209958	-0.0619317	0.343374	0.474247	-0.118617	0
-0.131322	-0.253294	0.277538	-0.524297	-0.559674	-0.0780502	1
-2.31624	-2.66077	-0.202467	-1.03905	-1.18725	0.013836	1
-0.989461	-1.05512	-0.261181	-0.340739	-0.242314	-0.358171	0
-0.412049	-0.680059	0.558399	-0.172696	-0.108217	-0.182739	1
1.04675	1.39948	-0.279877	0.642555	0.903846	-0.27923	0
-1.35737	-1.32988	-0.761248	-0.550408	-0.979778	1.26297	1
-1.7566	-1.87726	-0.603907	-1.56296	-1.69833	-0.435723	1
0.84542	1.01356	-0.00857448	-0.416592	-0.325113	-0.381671	1
-0.91445	-1.37501	0.981266	-0.285371	-0.699439	1.23719	1
-0.190694	-0.393333	0.459667	-0.111083	-0.266749	0.448026	1
0.713938	0.723139	0.265984	0.976775	0.825757	0.707367	1
-0.109809	-0.462023	0.878017	0.317535	0.409333	-0.0389931	1
1.38384	1.59388	0.0843806	1.02349	1.31276	-0.192236	0
-0.469865	-0.83295	0.808905	0.236519	-0.0512509	0.915697	1
-0.613554	-0.0399116	-1.53881	-0.928084	-0.669705	-1.2048	0
-0.814635	-0.496811	-1.1253	-1.3155	-1.38936	-0.467531	0
1.69542	1.89205	0.195822	0.526586	0.458791	0.407712	1
0.184009	-0.214074	1.06813	0.652569	0.301657	1.15004	1
1.36505	0.945311	1.31538	0.890137	0.431265	1.45501	1
-0.660578	-0.296502	-1.1275	-0.330415	-0.287725	-0.202449	0
-1.49312	-1.18068	-1.645	-1.68766	-1.70812	-1.06719	1
0.0527039	-0.110818	0.442862	0.0966095	-0.0973975	0.618456	1
0.387567	0.337884	0.288146	0.0879582	0.216945	-0.222622	0
0.71415	1.07567	-0.421883	0.496553	0.723675	-0.267386	0
0.818918	0.668483	0.631713	1.4236	1.58236	0.174372	0
-0.00974674	0.175022	-0.379134	-0.215805	-0.261818	0.0964013	0
-0.657747	-0.827041	0.191515	-0.849825	-1.03248	0.243144	1
0.129732	0.659545	-1.00388	-0.851571	-0.736386	-0.733295	0
1.14593	0.797295	1.12863	0.677243	0.356783	1.07238	1
0.411875	0.0912643	0.922867	2.05704	2.05906	0.59598	1
-0.0368146	-0.028094	0.00203395	-0.29872	-0.16923	-0.416597	0
-1.70033	-2.19951	0.853965	-0.713796	-0.77267	-0.106696	1
1.86505	1.94774	0.435824	0.389351	0.242851	0.566541	1
0.562499	0.737394	-0.122326	0.404834	0.678927	-0.4057	0
1.55485	2.04731	-0.339852	0.465823	0.62645	-0.136619	0
-0.845028	-0.80444	-0.465997	-0.427959	-0.81418	1.11721	0
0.54594	0.947601	-0.566095	0.207419	0.430014	-0.383996	0
-1.69279	-1.69231	-0.943587	-0.620483	-0.797767	0.327946	1
-1.20759	-1.10284	-0.868383	-1.50189	-1.61082	-0.492309	1
-1.6271	-1.72459	-0.580169	-1.545	-1.72755	-0.206217	1
1.23431	1.15567	0.585708	1.59321	1.55733	0.583178	0
-0.8503	-0.724818	-0.686044	-0.2709	-0.226123	-0.178266	0
0.159277	0.187283	0.0351197	-0.797408	-0.883142	-0.065975	1
-0.881013	-1.03326	0.0408965	-1.05267	-1.09989	-0.360396	1
0.22746	0.446385	-0.345839	-0.219181	-0.0237984	-0.538495	0
-0.298895	-0.656867	0.843251	0.204897	-0.0527228	0.823679	1
0.62541	1.22015	-0.877416	0.645506	1.13406	-0.718389	0
-0.407025	-0.028611	-1.00136	-0.662386	-0.373174	-1.06671	0
1.42258	1.19592	0.921501	2.14462	2.12	0.657744	1
-0.930513	-1.13075	0.156644	-0.299376	-0.129266	-0.520988	0
2.24835	2.0784	0.956268	2.29026	2.04198	1.08319	1
0.889436	0.927954	0.259997	0.678717	0.996581	-0.377859	0
-0.806638	-0.42236	-1.27045	-1.42468	-1.34461	-1.1419	1
2.79282	0.406795	6.16784	2.18559	-0.105346	7.08771	1
0.698794	0.690641	0.297389	1.13108	1.22084	0.229284	0
1.36311	0.942061	1.318	1.75713	1.49257	1.06481	0
0.318499	0.867388	-0.942852	0.357614	0.690408	-0.549898	0
3.07765	2.7269	1.37399	3.39128	3.34557	0.852909	0
1.64833	1.75674	0.337828	1.97099	1.69673	1.10486	0
0.806181	1.07981	-0.223054	0.59848	0.913855	-0.406339	0
1.17222	1.10315	0.551572	2.15589	2.4612	0.105964	0
0.302223	0.254643	0.255166	-0.916638	-0.909049	-0.44792	1
0.311671	0.352139	0.0646342	-0.333325	-0.166875	-0.531289	0
-2.23947	-2.56483	-0.220953	-1.34479	-1.95011	2.16277	1
-0.808938	-1.01959	0.242562	-0.076242	-0.194843	0.353649	1
-0.531254	-0.397248	-0.523346	-0.206142	-0.154069	-0.166201	0
-0.138009	0.0521922	-0.451083	0.26147	0.480724	-0.351737	0
-1.02626	-0.767436	-1.13296	-1.37249	-1.34461	-0.900663	0
1.1886	1.07242	0.649778	1.60291	1.55181	0.614655	0
-0.721719	-0.922985	0.253485	-0.912333	-1.12543	0.325841	1
0.666348	0.569953	0.474792	0.242768	0.1641	0.350895	1
-0.671193	-0.397395	-0.931088	-0.34873	-0.446258	0.189345	0
-0.549051	-0.783833	0.417233	-0.116205	0.0212443	-0.340565	1
3.57074	2.39268	2.88144	2.23612	1.3751	2.37012	1
-0.631281	-0.576137	-0.384911	-0.782198	-0.783047	-0.331376	0
-1.41753	-1.73161	0.280689	-0.739168	-1.12249	1.04964	1
0.975381	0.716122	0.90249	0.490697	0.332422	0.621342	1
-0.774404	-0.450575	-1.11206	-0.753565	-0.636144	-0.668094	0
-0.543001	-0.316223	-0.746438	0.0602951	0.440097	-0.802552	0
0.507939	0.337367	0.594846	0.524955	0.496695	0.313138	0
-0.595615	-0.589728	-0.242695	-0.379691	-0.0314527	-1.00538	0
0.575025	0.823663	-0.262967	-0.195472	-0.0782618	-0.330054	0
2.636	-0.395032	8.70368	0.730944	-0.856058	5.75052	1
-0.283433	-0.649481	0.87014	-0.243505	-0.279408	0.0562094	1
1.23828	1.10374	0.698094	0.619857	0.500817	0.555336	1
-0.0826707	-0.479011	1.00448	0.272487	0.331759	0.0202702	1
0.58571	0.921528	-0.425979	-0.644654	-0.571008	-0.468368	1
1.1978	1.63664	-0.375353	1.11859	0.887286	0.914695	0
0.172935	0.0891223	0.293818	1.06527	1.45076	-0.354843	0
-0.72363	-0.538912	-0.754421	-0.937627	-1.08893	0.0837421	0
0.010563	-0.128027	0.368287	0.599838	0.626156	0.209772	0
-0.173888	-0.156389	-0.0754811	0.0415928	0.208113	-0.333458	0
0.122196	0.194964	-0.0785271	-0.126409	-0.528394	1.21405	1
-0.332969	-0.569712	0.50063	-0.616755	-0.868791	0.587485	1
1.41565	0.99561	1.32263	0.905306	0.412203	1.54711	1
0.831373	0.571209	0.874341	-0.16967	-0.526775	1.05811	1
1.84555	2.34895	-0.262967	2.44975	2.95307	-0.121206	0
-0.85582	-0.459143	-1.33284	-1.13198	-0.971756	-1.10651	0
-0.819128	-0.722972	-0.593404	-0.43983	-0.548119	0.183197	0
0.351405	0.515592	-0.181776	-0.00465703	0.0996274	-0.204807	0
-0.295711	0.00669422	-0.775638	0.0889282	0.453051	-0.753193	0
0.36057	0.646694	-0.424299	1.15451	1.2112	0.302087	0
-0.20927	-0.282543	0.127865	-0.217278	-0.152818	-0.204311	0
-1.28054	-1.79328	1.05668	-0.424971	-0.680892	0.662195	1
0.131537	-0.0688649	0.557139	0.149455	0.242336	-0.109329	1
-0.869336	-0.864857	-0.384911	-1.16472	-1.37839	0.196914	1
-0.917457	-0.819064	-0.65884	-1.27099	-1.45493	0.00786446	1
0.372777	0.418613	0.0751376	0.28851	0.501994	-0.326826	0
-0.590874	-0.896396	0.603038	-0.620326	-0.871367	0.582748	1
-0.345459	-0.0387299	-0.812399	0.601275	0.644482	0.17207	0
-0.62194	-1.11709	1.17022	-0.654044	-1.15516	1.54898	1
0.776884	0.911114	0.0342794	0.814944	1.03691	-0.134923	0
-0.15563	-0.140362	-0.0623519	-0.623199	-0.558717	-0.428396	1
-0.468308	-0.531304	-0.007104	-0.0917988	-0.0438909	-0.102112	0
-0.173746	-0.243175	0.132591	-0.668012	-0.675298	-0.241925	1
-0.158921	-0.342517	0.421855	-0.473585	-0.743966	0.696834	1
-1.14335	-0.78723	-1.45542	-1.51318	-1.46384	-1.13081	0
1.03921	1.12649	0.209161	0.607755	0.341842	0.92016	1
-1.18182	-1.46549	0.295499	-0.428541	-0.410709	-0.183752	0
-0.181707	-0.733386	1.42787	0.76881	0.379157	1.26418	1
-0.642639	-0.285349	-1.10093	-0.186202	-0.168274	-0.0658648	0
0.000797337	-0.372578	0.96215	0.451237	0.0904276	1.15467	1
-0.468166	-0.914787	1.05647	0.097113	0.0202875	0.298672	1
0.597281	0.547056	0.355368	1.13244	1.11809	0.442671	0
-0.714183	-0.522146	-0.766185	-1.0233	-0.99597	-0.590784	0
0.030802	-0.062439	0.266404	0.271983	0.570515	-0.518994	0
0.550292	0.27621	0.843566	0.0962585	0.201121	-0.160979	1
0.211254	0.102417	0.364506	0.555492	0.343535	0.77182	0
0.951781	0.762728	0.7462	0.888234	1.01505	0.083026	0
-0.503549	-0.329444	-0.602542	-0.221818	-0.325555	0.258359	1
-1.56349	-1.8797	0.209791	-1.3844	-1.4673	-0.491813	1
-0.233331	-0.314155	0.136898	-0.755463	-0.628563	-0.696761	1
0.59307	0.70556	0.014428	-0.163116	-0.17004	0.0113901	1
-1.13534	-1.42767	0.345285	-0.831861	-1.18674	0.912568	1
-1.04397	-1.10409	-0.307921	-1.41125	-1.43926	-0.731059	1
-0.570387	-0.123743	-1.24714	0.517039	0.122002	1.25779	0
0.0542607	0.755712	-1.35994	-0.562944	-0.209857	-1.14918	0
0.872099	0.726389	0.634864	1.50013	2.42315	-1.03902	1
-1.21025	-1.07868	-0.942011	-1.00906	-0.919059	-0.780307	1
-1.32936	-1.35315	-0.592668	-0.706424	-0.619069	-0.54841	0
-0.491059	-1.00312	1.25204	0.158998	-0.256445	1.28688	1
-0.064767	0.105741	-0.373463	-0.330651	-0.295527	-0.181813	0
0.863324	0.59056	0.909107	0.55642	0.549981	0.271547	1
-1.26256	-1.2637	-0.61273	-1.60583	-1.5933	-1.09976	1
-1.66571	-1.88937	-0.182721	-1.87235	-2.03688	-0.633102	1
-0.137939	-0.0210773	-0.288175	0.176305	0.143051	0.212868	0
0.783996	0.786142	0.301906	0.621409	0.949477	-0.421907	0
-0.874608	-0.651549	-0.941906	-0.890412	-0.767812	-0.785067	0
-0.19487	-0.296207	0.202649	-1.25442	-1.32901	-0.414338	1
-0.54385	-0.195092	-1.02005	-0.49159	-0.502267	-0.134394	0
2.03552	-0.729471	8.34971	0.877097	-1.24466	8.74982	1
1.03497	1.25936	-0.0512183	1.72	1.8323	0.331791	0
-0.690724	-0.740107	-0.147534	-0.68155	-0.857235	0.296281	1
-0.34238	0.0129723	-0.914703	-0.553281	-0.526039	-0.27879	0
-1.87932	-2.05489	-0.511477	-1.6972	-1.76464	-0.87887	1
-0.392553	-0.208387	-0.56599	-0.218521	0.0997746	-0.830756	0
0.304629	-0.194206	1.35445	2.16661	1.76164	1.37931	1
0.145407	-0.0077824	0.447693	-0.590954	-0.527879	-0.404555	0
-0.328829	-0.181502	-0.448982	-0.450541	-0.176958	-0.874265	0
0.447081	0.78821	-0.494252	-0.794032	-0.717691	-0.575833	1
-0.690653	-0.590097	-0.530173	-0.0723621	0.0882932	-0.375413	0
-0.560055	-0.125663	-1.21457	-0.556501	-0.347414	-0.782533	0
0.627037	0.502223	0.525628	0.335305	0.462251	-0.11291	0
-0.593138	0.162466	-1.87977	-1.6494	-1.56644	-1.42521	1
-0.466963	-0.359653	-0.425874	-1.02384	-0.963292	-0.698976	0
-1.85287	-2.16613	0.0216753	-0.805515	-1.03822	0.446362	1
-0.362938	-0.551985	0.363141	-0.350476	-0.35183	-0.0901364	1
0.0333141	0.371638	-0.679637	-1.17252	-1.21875	-0.454001	1
0.0958355	0.286772	-0.344893	-0.117642	-0.107481	-0.0146554	0
-0.683364	-0.351307	-1.07099	-0.670493	-0.618185	-0.422414	0
-0.801861	-1.10151	0.508508	-0.247038	-0.389218	0.361924	1
-0.729539	-0.588029	-0.653168	-1.00731	-0.831402	-1.03997	1
1.17575	1.31373	0.153703	0.672666	0.813687	-0.0179937	0
0.561756	0.438038	0.504937	0.0328214	-0.125144	0.499279	0
-0.419833	-0.216881	-0.623338	-0.864337	-0.745659	-0.753325	0
1.38274	1.15485	0.91646	2.31289	2.11176	0.998109	1
0.271511	0.29992	0.0761879	-0.421091	-0.371996	-0.267684	1
-0.862048	-0.633527	-0.946738	-1.1404	-1.04631	-0.905973	0
0.564339	0.2963	0.832643	-0.41946	-0.495716	0.0950682	1
-0.711494	-0.866335	0.12776	-0.672705	-0.713055	-0.142348	1
-0.219779	-0.384692	0.352952	-0.221158	-0.102402	-0.347319	1
0.0769057	0.501263	-0.829205	-0.277842	0.180439	-1.18311	0
1.69004	1.50303	0.892722	1.90748	2.05714	0.307321	0
1.04194	0.875735	0.718576	1.26692	0.939247	1.15456	1
-0.978209	-1.3287	0.598837	-0.985082	-1.21883	0.371079	1
0.227813	0.122507	0.361775	0.639377	0.649708	0.258117	1
1.42591	1.48287	0.374064	1.23851	1.46033	0.00441597	0
-0.777377	-0.818251	-0.214231	-1.24519	-1.26954	-0.592976	1
0.735097	0.762137	0.235945	0.61625	0.953231	-0.44175	0
-0.272464	-0.414531	0.275227	-0.853977	-1.04977	0.289021	1
-0.0931794	0.196367	-0.642034	-0.184723	-0.196388	0.0148385	0
-2.36269	-1.64386	-3.70739	0.664015	1.48204	-1.27954	0
-0.82019	-0.70495	-0.642139	-0.451123	-0.368537	-0.377022	0
-0.567203	-0.0561609	-1.37937	-0.523327	-0.379135	-0.588294	0
-0.582064	-0.25743	-0.990432	-0.781034	-0.645932	-0.738881	0
-0.877404	-0.81995	-0.528808	-0.357769	-0.200804	-0.521175	1
1.44672	1.56441	0.26819	1.5466	1.81832	0.00412951	0
-0.622117	-0.718614	0.0101216	-0.536792	-0.740139	0.448643	1
0.12071	0.359156	-0.433332	-0.605079	-0.58617	-0.284111	0
0.720165	0.685101	0.360095	0.796515	0.84791	0.214124	0
-1.58683	-2.22618	1.49299	0.56321	0.0830676	1.50436	0
-0.685134	-0.800082	0.0304982	-0.918615	-0.790702	-0.823132	1
1.4884	1.1194	1.22442	1.99132	1.621	1.30054	1
-0.452315	0.035352	-1.2568	-0.882264	-0.686265	-0.991513	0
-0.944348	-0.878448	-0.591093	-0.429123	-0.429845	-0.131078	0
-0.249677	-0.00977663	-0.615671	-0.844277	-0.779809	-0.575425	1
-0.517596	-0.513504	-0.199631	-0.244013	0.0565719	-0.805405	0
-1.43695	-1.96102	1.05122	0.440955	0.134145	1.00302	1
0.606692	0.82743	-0.19627	0.252195	0.370031	-0.125613	0
-0.632519	-0.875493	0.408305	-0.0536598	-0.153701	0.30959	1
-0.80862	-0.948467	0.0407915	-1.07618	-1.09194	-0.486745	0
-0.0897119	-0.106977	0.0413167	-0.480066	-0.54753	0.0405094	1
-0.46392	-0.104687	-0.994213	0.145303	-0.0954104	0.762741	0
-0.541833	-0.180689	-1.04578	-0.523484	-0.317459	-0.752179	0
-0.0291365	0.23507	-0.557272	0.217354	0.546963	-0.612026	0
-0.699853	-0.590836	-0.556222	-1.02272	-1.00171	-0.569542	1
2.89822	2.00166	2.36897	1.64748	-0.676108	8.19828	1
0.294581	0.31218	0.108223	-0.569226	-0.455163	-0.535002	1
1.33621	1.6506	-0.113924	1.7503	2.18889	-0.216298	0
0.573185	0.406426	0.603879	0.581718	0.369148	0.778573	0
-0.0706405	-0.0679785	0.00234905	-1.0451	-1.07656	-0.409579	1
-0.524496	-0.734568	0.358309	-0.532251	-0.524346	-0.210591	1
-0.37656	0.168005	-1.3236	1.48845	1.86351	-0.191905	0
1.14193	0.901586	0.895558	0.0566092	-0.073625	0.429527	1
-0.131039	-0.121823	-0.037879	2.58148	2.27213	1.21791	0
-1.60575	-1.67496	-0.654533	-1.09356	-1.32481	0.307563	1
-1.64757	-1.51202	-1.307	-1.35542	-1.3541	-0.786962	1
3.49729	3.13187	1.43543	1.73238	-0.388041	6.96828	0
2.96676	2.42909	1.69109	3.46449	3.20986	1.17979	0
0.98773	1.07826	0.187314	0.819018	0.932623	0.0886339	0
-0.646319	-0.43861	-0.762613	-1.03699	-0.893888	-0.967759	0
-0.360496	-0.356846	-0.124637	-1.03106	-1.06295	-0.3979	1
1.04933	0.889177	0.707652	0.966336	0.44628	1.62005	1
-0.227351	0.245189	-1.08979	-0.638095	-0.44773	-0.789595	0
0.446054	0.505473	0.0724067	-0.124044	-0.21339	0.254282	1
-0.53918	-0.612034	-0.0138262	0.473001	0.737659	-0.356133	0
0.710329	0.301249	1.19406	0.384192	0.082994	0.978696	1
0.963245	1.15182	-0.00804931	-0.179952	-0.118079	-0.179411	0
-0.232941	-0.238817	-0.0452313	-1.24527	-1.21736	-0.779007	1
1.25066	0.680522	1.63899	1.6036	1.29878	1.13462	1
0.674097	0.681113	0.258212	1.4278	1.61614	0.120838	0
0.972444	0.471349	1.44982	2.10342	2.10219	0.609642	1
-0.902349	-0.754732	-0.774272	-0.23889	0.0123388	-0.685446	0
-0.992858	-1.04323	-0.305926	-0.961724	-1.00649	-0.305507	1
0.969508	0.489224	1.40056	1.53413	1.25565	1.07118	1
-1.03543	-1.08252	-0.339642	-1.5673	-1.70804	-0.415969	1
-0.351721	-0.191178	-0.490785	-1.41273	-1.50344	-0.485721	1
-0.380523	-0.251226	-0.433437	0.431061	0.460116	0.148558	0
-0.226537	-0.281878	0.0771332	-0.546801	-0.578442	-0.100956	1
-0.379214	-0.120346	-0.726587	-0.363358	-0.258506	-0.387742	0
1.30122	1.31594	0.42112	-0.079309	-0.162386	0.253368	1
2.01992	-0.275821	6.45595	3.3578	-0.0648667	10.4839	1
-0.139248	0.146512	-0.657474	0.387217	0.759002	-0.615419	0
0.558536	0.247774	0.931585	0.346866	-0.226123	1.79203	1
0.944633	0.736729	0.784852	0.753678	0.92909	-0.0617994	0
-0.460417	-0.822609	0.809115	-0.526394	-0.521402	-0.198857	1
-0.746417	-0.375237	-1.20008	-1.37633	-1.3427	-0.92532	0
-0.616809	-0.824899	0.316296	-0.627739	-0.733294	0.0882593	1
0.58709	0.204049	1.10983	0.152869	-0.0589052	0.682655	0
-0.230429	-0.257726	0.00739069	-0.782471	-0.81786	-0.221928	1
-0.211323	0.295636	-1.14893	-1.04398	-0.986255	-0.706126	0
-1.16704	-0.922395	-1.20176	-1.33117	-1.32709	-0.773884	0
1.35635	1.18809	0.791154	1.20911	0.596643	1.85946	1
-0.701304	-0.469188	-0.853153	-0.813122	-0.757729	-0.525835	1
-0.873229	-1.2377	0.682234	-0.487747	-0.604128	0.187406	1
1.00118	1.28448	-0.171062	1.1433	1.70659	-0.633686	0
-1.0813	-1.23386	-0.0607764	-0.878615	-0.975951	-0.0734669	1
-1.15132	-0.978159	-1.00829	-1.37998	-1.44213	-0.569586	1
0.13274	0.44018	-0.569141	-0.473627	-0.250778	-0.762382	0
-1.2758	-1.16938	-0.922265	-1.07572	-1.25408	0.107209	1
4.1224	0.068146	10.8661	3.12292	0.202519	8.4638	1
-0.585779	-0.359874	-0.769231	-0.193453	-0.0494109	-0.396908	0
-0.396198	0.0909688	-1.22046	-1.04374	-0.939078	-0.855094	0
-0.309545	-0.451166	0.259997	-0.178867	0.0109404	-0.502467	0
-0.822171	-0.529827	-1.07141	-1.33467	-1.32864	-0.784296	1
0.760112	0.282415	1.36685	0.759577	0.55263	0.798295	1
0.504188	0.454583	0.325329	0.166874	0.200164	0.042757	0
1.52024	1.74633	0.0960394	1.30937	1.21061	0.656488	0
-0.624098	-0.166804	-1.30511	-1.28345	-1.23178	-0.897258	0
0.262665	0.657921	-0.681632	-0.0711611	0.11869	-0.445187	0
-0.585956	-0.335722	-0.825214	-0.566898	-0.155173	-1.2917	0
-1.20018	-1.30625	-0.266643	-0.915396	-0.87409	-0.554778	1
-0.866824	-0.2999	-1.70981	0.976932	0.349202	1.91664	1
-2.5185	-1.70915	-4.17267	-1.13935	-1.26615	-0.130901	0
-1.01852	-1.28645	0.321127	-1.11277	-1.32628	0.225428	1
-0.206829	0.0500502	-0.630481	-0.0412856	0.0523032	-0.195155	0
-0.458011	-0.280622	-0.585421	-0.379381	-0.345206	-0.204102	0
-0.998201	-1.19368	0.109904	-1.14901	-1.21	-0.382431	1
1.0315	0.807118	0.83905	0.287891	0.330066	0.0668743	0
0.624738	0.505399	0.513024	1.06788	1.30327	-0.0748772	0
-0.796554	-0.81249	-0.290591	-0.798766	-0.868128	-0.121041	1
1.78406	1.51706	1.06319	1.22517	1.15173	0.586879	1
-0.432394	-0.191473	-0.715978	-0.887151	-0.925241	-0.278624	0
1.21333	1.30346	0.254431	0.903287	1.00394	0.141771	0
-1.41191	-1.89565	0.90291	0.0568401	-0.306787	1.11337	1
0.9642	1.1067	0.0798641	0.578536	0.577949	0.264716	0
0.466612	0.486565	0.163366	0.657225	0.912383	-0.260985	0
0.712558	0.988962	-0.263282	1.09927	1.6288	-0.594442	0
-0.932176	-0.84979	-0.626594	-0.88983	-0.967413	-0.147758	0
0.716238	1.10876	-0.477971	0.232717	0.605622	-0.694965	0
0.815699	0.963333	0.0211501	0.881486	1.3698	-0.612687	0
0.120108	0.739093	-1.17403	-0.229809	0.0553207	-0.760465	0
0.144027	0.200578	-0.0339927	-0.326032	-0.352051	-0.00872794	1
-0.0720205	-0.380408	0.771408	0.279082	0.388872	-0.0959757	0
0.742562	0.682664	0.418704	0.959546	0.660306	1.05389	0
-1.14933	-1.3044	-0.0903959	-0.811298	-0.794529	-0.405381	1
-0.752042	-0.635521	-0.604957	-0.820028	-0.853114	-0.252403	1
-0.311668	0.184845	-1.18769	-0.694045	-0.527585	-0.764189	0
-0.240938	0.234258	-1.10313	0.595146	1.35604	-1.22287	0
0.666737	0.623871	0.360515	0.752436	1.00151	-0.212144	0
-1.19124	-1.12329	-0.757047	-1.44966	-1.45663	-0.849971	1
0.931188	1.33293	-0.409909	0.667543	1.06127	-0.530011	0
2.25026	2.13003	0.868564	2.26956	2.30304	0.577063	0
-1.37106	-1.24376	-1.05156	-1.39112	-1.41799	-0.715899	1
-0.282513	-0.0638424	-0.585946	-0.524648	-0.311718	-0.770898	0
-0.0687299	0.193561	-0.572502	-0.747898	-0.831549	-0.0452731	1
0.984864	0.914585	0.506512	0.216809	0.449224	-0.401459	1
-0.255763	0.112536	-0.893066	-1.32543	-1.32209	-0.765764	1
-1.06156	-0.853926	-1.03171	-1.126	-1.03071	-0.896972	0
-0.569149	-0.617647	-0.090711	-0.917996	-0.916777	-0.42822	0
-0.964375	-0.908509	-0.577018	-1.09857	-1.12043	-0.482834	1
0.597988	0.865246	-0.290066	1.28907	1.16019	0.716335	0
1.89477	1.59912	1.13546	1.47972	1.47843	0.493109	1
0.540633	0.476741	0.367657	1.30872	1.66479	-0.217102	0
-1.04317	-1.03466	-0.498243	-1.06396	-1.16959	-0.159503	1
-0.565044	-0.859392	0.579826	-1.13873	-1.21044	-0.335728	1
-0.0100652	0.390472	-0.826789	-0.600072	-0.513454	-0.477424	1
0.435652	0.392245	0.289932	0.657571	0.647058	0.310846	0
-0.878147	-1.18947	0.514495	0.32669	0.12811	0.687778	1
2.65737	2.44113	1.09701	3.27105	3.68788	0.179551	0
-0.3761	-0.481596	0.140994	0.158107	0.337721	-0.309407	0
-0.126758	0.172215	-0.678901	-0.716936	-0.719752	-0.284794	1
-0.124564	0.0797421	-0.47545	0.168892	0.599439	-0.847779	0
0.16975	-0.252703	1.12905	0.0291354	-0.259978	0.87988	1
0.537094	0.256637	0.855435	1.09228	1.03066	0.533643	1
-0.483593	-0.771202	0.588649	0.0567246	0.126859	-0.0931773	0
-1.96187	-2.34856	0.246553	-1.09775	-1.33099	0.313524	1
-0.0813615	0.0560329	-0.308236	-0.0504404	0.191921	-0.558018	0
-1.15886	-1.13275	-0.620187	-0.748867	-0.687957	-0.498809	1
2.11577	2.19399	0.500105	0.902784	0.9207	0.316421	1
-0.0873766	0.302209	-0.845275	-0.810406	-0.608765	-0.949305	0
-1.8738	-1.56948	-2.00544	-2.02401	-2.07788	-1.41064	1
1.73558	1.56603	0.867619	0.38101	0.0723958	0.998847	1
-0.541762	-0.51018	-0.279982	-1.16829	-1.04293	-1.03191	1
-1.24502	-1.23438	-0.634367	-1.04984	-1.00237	-0.67758	1
0.90044	0.915841	0.309573	1.04929	1.30305	-0.116083	0
0.355687	0.686283	-0.513788	-0.635458	-0.507492	-0.61673	0
-0.918023	-1.03304	-0.0835687	-0.293131	-0.275655	-0.114772	1
-0.5919	-0.34237	-0.827209	-0.686169	-0.530382	-0.729021	0
0.829392	0.770188	0.441811	0.874502	1.11846	-0.157398	0
-0.00914523	0.260921	-0.559793	-0.260151	0.00453731	-0.730453	0
0.170599	0.559982	-0.714193	0.662343	1.06208	-0.543772	0
-0.201274	-0.03548	-0.42766	-0.644035	-0.709448	-0.0480164	1
1.32153	1.47858	0.161581	1.68984	1.51582	0.872344	0
0.19979	-0.0775065	0.765106	0.409564	0.551085	-0.11638	0
-0.588326	-0.374647	-0.742447	-0.591342	-0.712098	0.154563	0
-0.31181	0.206117	-1.23054	-1.00262	-0.811383	-1.0808	0
1.31449	1.35487	0.37585	0.365841	0.680399	-0.508185	0
0.76588	0.488337	0.899234	1.58027	1.50883	0.650473	1
0.355298	0.827504	-0.78362	-0.814323	-0.691785	-0.72706	1
-0.0441388	0.08506	-0.273365	-0.184959	0.0745301	-0.673349	0
1.41154	1.11726	1.05742	1.81455	1.9689	0.278268	0
0.468841	0.570101	-0.00699897	0.488715	0.188094	0.993371	0
2.10186	1.886	1.01624	3.26865	3.63577	0.246174	0
-0.440355	-0.485511	-0.0397696	-1.25442	-1.27123	-0.628287	1
-0.739269	-1.17795	0.960364	0.159155	-0.470693	2.00037	1
-0.597101	-0.0924263	-1.38631	-0.779949	-0.607808	-0.843316	0
-1.06909	-1.17773	-0.183246	-0.662077	-0.816388	0.232479	1
2.68547	3.31756	-0.207929	1.78064	0.440833	3.82675	0
1.40426	1.52061	0.259052	0.897509	1.01984	0.0951673	0
2.05438	1.68384	1.30109	0.938207	0.616956	1.10544	1
-0.520568	-0.238522	-0.858509	-0.348577	-0.0583164	-0.847239	0
-0.167908	-0.048184	-0.308446	-0.70289	-0.638793	-0.477942	0
-0.747407	-1.23357	1.11109	-0.287002	-0.542305	0.699655	1
-2.20495	-1.59814	-3.20373	-0.96995	-1.62274	2.32693	1
3.48678	3.6079	0.690217	1.64863	1.45113	0.91453	1
0.819555	0.757041	0.445908	0.85312	0.427365	1.36554	1
3.39638	3.27324	1.04208	3.22251	3.45604	0.423523	0
-0.534544	-0.674519	0.164732	-0.595106	-0.647331	-0.063463	1
-0.595332	-0.70266	0.0511899	-1.03393	-1.31421	0.53697	1
0.433175	1.15832	-1.19525	-0.92238	-0.712171	-1.06544	0
0.785482	0.322595	1.33449	0.38718	-0.0841497	1.47296	1
0.455325	0.948265	-0.774902	0.0422534	0.341474	-0.637311	0
-0.626717	-0.45966	-0.655059	-0.492057	-0.510657	-0.111334	0
-0.0190878	0.140603	-0.329138	0.15128	0.38188	-0.42854	0
0.0356848	-0.0845233	0.332576	-0.430444	-0.575792	0.302032	1
-0.207395	0.19814	-0.942957	-0.919779	-0.804612	-0.78586	0
0.448177	0.370456	0.369548	0.145534	-0.0296863	0.579167	1
0.96926	1.02272	0.254115	1.08273	1.25646	0.049092	0
-0.350483	-0.3307	-0.159193	-0.65513	-0.701573	-0.11356	1
-0.0573366	0.210844	-0.579434	-0.156945	-0.0556668	-0.269964	0
0.319419	0.277614	0.248024	-0.255726	-0.516692	0.726262	1
0.96696	0.601417	1.1363	0.68116	0.403298	0.962522	1
1.50994	1.45317	0.60745	1.22226	1.41543	0.0535211	0
0.355651	0.172732	0.580876	0.855102	0.550202	1.05494	0
1.11741	0.973082	0.690532	1.40096	1.25263	0.776458	1
-0.011622	-0.302928	0.743679	-0.751819	-0.809028	-0.13359	1
0.905252	0.520984	1.16854	1.48623	0.989368	1.56276	1
0.0784626	-0.245834	0.852704	-0.317963	-0.364415	0.0533007	1
0.701731	0.3822	0.981896	0.1628	-0.072153	0.750313	1
0.95822	1.05943	0.157484	1.59579	2.00666	-0.218502	0
-0.52163	-0.736119	0.371649	0.177663	0.192436	0.0926663	1
-0.63719	-0.600142	-0.342688	-0.752747	-0.808439	-0.139032	1
-0.349492	-0.498732	0.264094	-1.17264	-1.33828	-0.00193012	1
-0.680569	-0.592978	-0.492361	-1.52125	-1.55731	-0.811388	1
-0.75965	-1.1925	0.935996	-0.968592	-1.19145	0.336429	1
0.598377	1.01238	-0.566515	0.757946	1.10072	-0.394143	0
0.422136	-0.155577	1.57954	1.08654	0.806253	1.02415	1
2.36582	2.64617	0.228592	1.79663	1.56911	0.993459	1
0.889259	0.696032	0.740738	1.33736	1.36045	0.413827	0
0.263302	0.685618	-0.733309	0.142199	0.208701	-0.0484902	0
0.119082	0.0905995	0.147506	0.288394	0.350895	0.0186396	1
-0.377586	-0.418963	-0.0213886	0.19225	0.372165	-0.294567	0
-0.935148	-0.951643	-0.366005	-0.972546	-0.937606	-0.576825	1
1.67437	2.09325	-0.181986	1.22202	1.4147	0.0544025	0
0.111545	0.0495332	0.22187	-0.534039	-0.710994	0.362166	1
-0.920288	-0.764629	-0.805887	-0.982015	-0.802772	-1.02765	0
1.1126	1.42341	-0.182091	0.582222	0.382763	0.745455	0
0.797052	1.2395	-0.535215	1.03242	1.65588	-0.780484	0
-0.019017	0.298073	-0.662201	-1.27065	-1.30325	-0.58468	1
-1.28582	-1.3708	-0.382495	-0.499235	-0.418805	-0.398903	1
1.49147	1.95099	-0.307606	1.02535	0.485729	1.67205	1
-1.62444	-1.55235	-1.10208	-1.46965	-1.5512	-0.57558	1
-0.853343	-1.08666	0.289407	-0.249251	-0.332326	0.187858	0
0.472698	0.411153	0.341504	1.72152	1.88676	0.237393	0
0.343303	0.277614	0.309363	0.326847	0.525472	-0.277214	0
-1.11823	-0.879629	-1.15019	-0.890449	-0.77635	-0.759749	0
-1.08806	-0.973949	-0.810194	-0.713717	-0.806746	0.00388713	1
0.516219	0.854684	-0.4598	-0.157952	0.216135	-0.919348	1
-0.0085791	-0.102841	0.254851	-0.23113	-0.385612	0.404264	0
0.190661	0.433681	-0.411485	-0.207772	-0.0570652	-0.421257	0
-0.0589996	-0.349534	0.728344	0.258209	0.257056	0.161328	1
0.249751	0.135802	0.388874	0.138822	0.22872	-0.106619	1
-0.582064	-1.05527	1.11035	0.069801	-0.327837	1.22209	1
-1.16094	-1.39399	0.143935	-1.30118	-1.38752	-0.407287	1
3.08635	-0.925423	12.6989	3.65004	0.304086	9.47874	0
0.103691	0.250138	-0.246476	-0.491165	-0.578515	0.0959385	0
-0.44124	-0.45929	-0.108147	-0.575822	-0.625987	-0.0597611	1
2.50286	2.69285	0.401583	2.1437	2.16762	0.572237	0
-0.640728	-0.501391	-0.596555	-0.573882	-0.6962	0.167641	0
1.39527	1.4367	0.394966	1.44101	1.65338	0.0804589	0
-0.159911	-0.0169411	-0.356972	0.0897042	0.017638	0.283556	0
-0.24851	0.157369	-0.966799	-0.85103	-0.682732	-0.887453	0
-0.604425	-0.38447	-0.7665	-0.999087	-0.945628	-0.656647	1
1.28289	1.19171	0.621944	0.408285	0.435681	0.144702	1
1.49607	1.80955	-0.0619317	0.392612	0.636239	-0.346459	0
-0.800623	-0.481966	-1.11773	-0.844744	-0.699218	-0.816963	0
0.891382	1.28152	-0.404448	1.27576	1.54467	-0.0712634	0
3.21009	2.88762	1.33943	2.66541	1.89832	2.11154	1
0.217694	0.464037	-0.406338	-0.542417	-0.492552	-0.337832	0
-1.36342	-1.39362	-0.597395	-1.18975	-1.24378	-0.439238	1
-0.681666	-0.11584	-1.57085	-1.0964	-1.24525	-0.0188751	0
-2.36714	-2.72821	-0.171692	-0.518865	-0.496084	-0.246519	1
-0.97322	-1.10564	-0.0624569	-0.500163	-0.476065	-0.240008	1
-1.2817	-1.14161	-1.01764	-1.12309	-1.20403	-0.290611	0
-0.485504	-0.519413	-0.0888204	-0.311482	-0.21339	-0.341446	0
-1.18285	-1.2962	-0.234608	-0.326462	-0.314147	-0.116678	1
-0.97085	-1.01339	-0.315064	-1.36403	-1.49343	-0.286579	1
0.676856	1.02796	-0.417577	-0.0760111	0.108239	-0.434269	0
-1.26412	-1.64275	0.577515	-0.970842	-1.11932	0.0547881	1
-0.237152	0.217713	-1.05996	-0.623277	-0.462155	-0.700023	0
-0.952521	-0.957404	-0.407599	-0.947405	-0.781943	-0.957744	1
-1.8393	-2.2665	0.487606	-1.34669	-1.53243	-0.0368447	1
0.680359	0.467804	0.733701	0.399361	0.137752	0.872608	1
0.57039	0.496831	0.397592	1.3647	1.82729	-0.381352	0
-0.369094	-0.0467068	-0.85956	-0.961142	-0.940844	-0.52101	0
0.683721	1.06881	-0.477551	0.605155	0.749803	-0.0496911	0
0.0806209	-0.117613	0.536342	0.267364	0.148129	0.463109	0
0.962608	1.30169	-0.285969	0.791974	0.754587	0.408517	0
0.457695	0.102048	1.01803	-0.126875	-0.132284	0.0229034	1
0.14937	0.354281	-0.35067	0.210911	0.560653	-0.657836	0
-1.69732	-1.89033	-0.311597	-1.53114	-1.67809	-0.354777	1
0.231246	-0.0673138	0.82592	0.900262	1.13237	-0.125007	0
-1.05977	-0.906071	-0.893696	-1.59117	-1.57255	-1.10593	1
-1.05111	-0.730727	-1.29934	-1.12348	-1.03041	-0.887563	0
1.79651	1.46566	1.19018	0.344266	-0.352639	2.20849	1
3.50331	3.87579	0.339718	1.65704	1.90384	0.0778918	1
0.233899	0.452589	-0.342583	0.165594	0.405432	-0.442323	0
-0.108819	0.405909	-1.10513	-0.205832	-0.121244	-0.251334	1
0.381658	0.609099	-0.298363	-0.517119	-0.445448	-0.38491	0
-0.246811	-0.365562	0.226071	-0.994935	-1.094	-0.138437	1
-0.427971	-0.333876	-0.374618	-0.835547	-0.88432	-0.210833	1
1.48758	1.11755	1.22652	1.01608	0.795728	0.873875	1
0.694265	0.933567	-0.199316	-0.739907	-0.623779	-0.654707	0
-0.726319	-0.60221	-0.608634	0.205867	0.545197	-0.638457	0
0.507656	0.436266	0.373854	0.160204	0.161892	0.1188	0
1.30533	0.91429	1.24522	0.895412	0.425083	1.48574	1
0.347761	0.424817	-0.000591896	0.186158	0.115157	0.313039	0
-0.986595	-1.13962	-0.00972985	-0.590954	-0.396873	-0.766623	1
1.3711	1.95217	-0.547189	0.487865	0.611731	-0.0472342	1
-0.10061	0.243269	-0.758937	-0.365958	-0.292141	-0.305815	0
1.15881	1.38729	-0.0183426	1.01177	0.987381	0.435179	0
2.62613	2.83414	0.399903	1.89307	2.08968	0.223213	0
-0.59006	-0.769356	0.247603	-0.077018	0.0689366	-0.341887	0
-0.396551	-0.032304	-0.965014	-1.39934	-1.40135	-0.817646	1
1.16815	1.09879	0.551152	1.69857	1.30577	1.33227	1
0.142045	0.190311	-0.016452	-0.979299	-0.935471	-0.610494	1
2.41132	2.25153	0.963935	2.58305	2.31312	1.14673	0
-0.510803	-0.413719	-0.424194	-0.0973877	0.291427	-0.914379	0
0.254209	0.62749	-0.64298	0.725045	0.961253	-0.196522	0
0.583163	0.816129	-0.229251	0.619626	0.579273	0.368799	0
0.58893	0.205009	1.11235	-0.184917	-0.214273	0.0632275	1
2.45796	1.97995	1.54635	2.21266	1.71896	1.56154	1
3.17149	2.42872	2.0712	2.42906	1.52995	2.42962	1
0.766587	0.948339	-0.0620368	-0.1273	0.1234	-0.619694	0
1.08514	1.34445	-0.0985886	1.14513	1.29767	0.109049	0
0.0269098	0.16542	-0.262547	-0.169439	-0.183361	0.0276299	0
-1.03347	-0.889748	-0.850212	-1.02838	-1.11233	-0.214084	1
0.286867	-0.103505	1.0696	1.08417	1.2541	0.0569475	0
1.39821	1.26668	0.727083	-0.0465604	-0.31687	0.806657	1
-0.615182	-0.331217	-0.919744	-1.36473	-1.32032	-0.952126	1
0.0387631	0.25516	-0.424404	-0.0159874	0.16307	-0.391378	0
-0.456667	-0.24288	-0.668083	-1.14229	-1.05507	-0.885492	1
-0.290934	-0.165474	-0.379975	0.511533	0.851737	-0.493962	0
0.521243	0.305311	0.70177	0.0222716	0.065551	-0.0406016	1
-0.452916	0.319788	-1.81133	-1.65519	-1.60721	-1.29982	1
0.407452	0.0250116	1.07391	-0.0486159	-0.376265	0.983797	1
0.588753	0.727571	-0.0402947	-0.0528469	0.196631	-0.5758	0
1.40755	1.1649	0.951016	2.53899	2.43618	0.848942	1
0.602906	1.13639	-0.780259	-0.132889	0.215399	-0.846489	0
-0.36775	-0.273606	-0.344788	0.0407383	0.368632	-0.701334	0
0.139604	0.404137	-0.478602	0.437694	0.583542	-0.115014	0
-0.693272	-0.694757	-0.273785	-0.321455	-0.66838	0.996731	1
-0.236161	0.188317	-0.997889	-0.966417	-0.943641	-0.532942	0
-0.241575	-0.117243	-0.353611	-0.90558	-0.983458	-0.15644	1
0.32685	0.468026	-0.143753	0.463689	0.919228	-0.743376	0
0.943572	0.778387	0.693578	0.641936	0.493089	0.632723	0
0.235739	0.217787	0.165782	0.885365	1.21245	-0.314145	0
-0.77214	-0.574882	-0.814185	-1.27453	-1.23664	-0.840871	0
-0.297869	0.143483	-1.06784	-1.47481	-1.48055	-0.880886	1
0.638749	0.591372	0.361775	0.6528	0.595539	0.417254	0
0.0917665	0.152347	-0.0637173	-0.482745	-0.35183	-0.527224	1
0.38371	0.466105	0.00129872	0.268491	0.549907	-0.484046	0
0.863324	0.619956	0.844091	0.629405	0.328226	1.01543	1
-0.852423	-0.474801	-1.28768	-0.947715	-0.769505	-0.995215	0
0.537625	0.299255	0.757543	-0.0872629	-0.276096	0.552273	1
0.346806	0.684732	-0.531959	-0.872444	-0.76428	-0.728216	1
1.51469	1.35952	0.797456	0.4304	0.576697	-0.118859	1
-0.0789555	-0.127658	0.119777	0.328787	0.506704	-0.230456	1
0.55514	1.04044	-0.715558	-0.0438445	0.01175	-0.100438	0
-0.38346	-0.288525	-0.354346	-0.991752	-1.02696	-0.358656	1
-0.166988	-0.131203	-0.115289	-0.525309	-0.460977	-0.369012	1
-1.34232	-1.73523	0.594426	-0.510759	-0.544071	-0.07729	1
2.13268	2.4025	0.187944	0.529223	0.576182	0.14013	1
-2.89615	-3.22876	-0.918169	-2.13646	-2.21985	-1.46522	1
-0.523717	-0.536327	-0.160664	-0.757329	-0.698924	-0.496959	0
0.771612	0.729343	0.390134	-0.443442	-0.362134	-0.369122	1
0.414564	0.20235	0.665324	-0.268724	-0.325555	0.104499	1
-0.695041	-0.781543	-0.0509032	-0.335616	-0.288535	-0.217102	0
-1.39256	-1.77245	0.525628	-0.409104	-0.38598	-0.188589	0
-0.473438	-0.460029	-0.201417	-0.228493	-0.282573	0.113743	0
1.25908	1.31003	0.341084	0.820958	0.758193	0.473046	0
-0.37886	-0.485954	0.143935	-0.340041	-0.430875	0.173105	0
-0.657358	-0.323683	-1.05797	-0.233846	0.281933	-1.27514	0
-0.364884	-0.275157	-0.333024	-0.223758	-0.250263	0.0386254	0
-1.47825	-1.35012	-1.1399	-0.280521	0.243882	-1.32634	1
-0.51006	-0.399833	-0.455284	0.334256	0.801911	-0.832839	0
0.519615	0.792937	-0.332919	0.909186	1.44789	-0.689688	0
-0.848708	-0.962501	-0.0517434	-0.349741	-0.48394	0.29941	1
0.831302	0.934158	0.114105	0.440955	0.617986	-0.182331	0
0.494741	0.0230173	1.31338	0.413717	0.142241	0.901992	1
-0.540595	-0.603392	-0.0403998	-1.22913	-1.29449	-0.428694	1
-0.053303	-0.198933	0.363456	0.531939	0.379157	0.617233	0
-0.21058	0.0208754	-0.577228	-0.641666	-0.412181	-0.896289	0
0.579625	0.137353	1.25309	0.236948	-0.190133	1.32941	1
0.711319	0.548903	0.630452	0.71523	0.281491	1.37943	1
0.974638	1.01511	0.281319	0.514674	0.551747	0.157912	0
-0.422522	-1.03533	1.5828	0.136494	-0.332694	1.45666	1
2.2648	2.2019	0.771303	2.63317	2.65492	0.653469	0
0.907057	0.869826	0.418074	1.45704	2.03676	-0.540103	0
-0.0591411	-0.308098	0.620894	-0.651795	-0.743819	0.03272	1
-0.197559	0.135802	-0.788242	-1.24224	-1.21942	-0.758493	1
0.776636	0.893313	0.0689406	0.955357	1.21348	-0.156539	0
0.57368	0.958606	-0.523031	0.577529	0.774238	-0.170917	0
-0.737571	-0.476352	-0.943797	-1.04941	-0.982722	-0.739443	0
-0.269987	-0.473102	0.433514	-0.34842	-0.355951	-0.0717041	1
1.00744	0.862957	0.665218	0.138434	0.101615	0.20867	1
0.0840531	0.183073	-0.151736	1.11474	1.42397	-0.197932	0
-1.64803	-1.73161	-0.641089	0.0504012	-0.41564	1.44256	1
0.185248	0.507172	-0.573762	-0.415931	-0.397756	-0.178166	0
-0.88908	-0.723563	-0.810404	-0.77793	-0.698556	-0.573674	0
-0.630078	-0.477238	-0.623023	-0.602635	-0.494024	-0.541084	1
-1.0131	-0.644237	-1.38473	-0.443945	-0.827649	1.10539	0
-0.133268	0.104559	-0.55223	-0.471183	-0.275508	-0.690944	0
1.35815	1.3412	0.495904	1.09647	1.20288	0.186337	1
-1.61037	-1.8927	0.0606429	0.0162162	0.239024	-0.477777	0
0.0138182	0.299181	-0.58059	-0.0112529	0.386517	-0.882076	0
-0.124281	-0.118277	-0.0274806	0.0187797	-0.00797455	0.138444	0
-2.56821	-2.7155	-1.33778	-2.28455	-2.47855	-1.11184	1
-0.800729	-0.647043	-0.725851	-0.780295	-0.541642	-1.02663	1
-1.1413	-1.27611	-0.146694	-0.405649	-0.517575	0.208901	0
-0.135002	0.126569	-0.603907	-0.743671	-0.657487	-0.570192	1
0.357102	0.135802	0.671415	-0.881331	-1.14641	0.538424	1
-0.164157	-0.2027	0.0617983	0.117834	-0.227226	1.06493	0
1.27093	1.28869	0.407465	1.09236	1.2424	0.0984616	1
0.0638849	0.0724299	0.042262	0.239161	0.404622	-0.240801	0
0.16324	0.417948	-0.447722	-0.283588	-0.176958	-0.348927	0
-1.33918	-1.75731	0.68654	-0.954043	-1.14398	0.217936	1
0.0747474	-0.162667	0.631503	-0.161564	-0.0948952	-0.183102	1
-0.976369	-0.697859	-1.14494	-1.25016	-1.25791	-0.657186	0
0.167627	0.476224	-0.555276	0.266514	0.642127	-0.683188	0
-2.05078	-1.58928	-2.63207	-1.24084	-1.03836	-1.34505	1
-1.20269	-1.10675	-0.841074	-0.892001	-0.571376	-1.3397	0
-0.0663238	-0.215478	0.367762	0.125552	0.23402	-0.156914	0
-0.413889	-0.258612	-0.510847	-0.264535	-0.103065	-0.479419	0
0.871108	0.865246	0.34392	1.43242	1.43251	0.480351	0
1.10923	1.02973	0.556928	0.284362	0.397631	-0.101925	1
-0.178487	-0.320876	0.311044	0.33185	0.549981	-0.317902	0
-1.76316	-2.36577	1.28418	-0.348924	-0.555332	0.524454	1
-1.11027	-0.874902	-1.13622	-1.2147	-1.11432	-0.995358	0
-1.23676	-1.58278	0.477208	-1.26587	-1.40135	-0.186242	1
0.0885113	0.466179	-0.731313	-0.96184	-0.810426	-0.928394	1
0.299251	0.327839	0.0858511	-0.15058	0.0058621	-0.405271	0
-1.54875	-1.77681	-0.0912362	-1.41967	-1.62149	-0.0192607	1
1.30922	1.37666	0.323543	0.781577	0.958824	-0.0558719	1
0.206761	0.275546	-0.0364085	0.0673945	0.187799	-0.211296	1
-0.131534	-0.295173	0.380997	0.322265	0.47491	-0.176481	0
1.06784	0.880979	0.767627	-0.295653	-0.317017	-0.00790162	1
-0.949089	-1.02846	-0.200472	-0.743708	-0.740654	-0.319389	1
-0.63581	-0.660634	-0.184191	-0.880786	-0.884909	-0.385439	1
0.150785	0.308414	-0.250258	-0.833917	-0.980588	0.122766	1
-1.29841	-1.01502	-1.40269	-1.62675	-1.75787	-0.517727	1
-0.688035	-0.884947	0.255481	0.424543	0.29496	0.532475	0
-0.187298	-0.653838	1.1781	0.762214	0.548803	0.814568	1
-1.1222	-1.18504	-0.346259	-1.03657	-1.15252	-0.103996	1
0.276465	0.176351	0.365662	0.35191	0.354796	0.183869	0
0.171413	0.141711	0.169353	-0.741343	-0.827281	-0.0341784	1
1.67869	1.60385	0.678138	2.66712	2.40843	1.13285	0
-0.718676	-0.0934604	-1.71811	-1.50464	-1.47495	-1.04783	0
-0.470466	-0.322944	-0.522611	-0.815723	-0.673826	-0.784296	0
-0.669105	-0.666542	-0.27158	-0.00462008	0.210247	-0.469988	0
0.737679	0.401699	1.02727	-0.279861	-0.499028	0.586692	1
-0.098416	0.426516	-1.11899	-0.409141	-0.172542	-0.755044	0
0.445665	0.460492	0.167042	0.838571	0.723012	0.597633	0
-0.570741	-0.234607	-1.00892	-0.322734	-0.241358	-0.30305	0
-1.01121	-0.759385	-1.10523	-0.866199	-0.597357	-1.17923	0
-0.995759	-1.03828	-0.329348	-1.17415	-1.08134	-0.932569	1
0.0509348	-0.0600016	0.315665	-0.494773	-0.364415	-0.533107	0
-1.20041	-1.48292	0.28279	-0.663472	-0.793425	0.15063	1
0.892125	0.89804	0.326169	1.14136	1.17933	0.336782	0
-0.0243598	-0.00032251	-0.0282158	-0.0240937	0.189345	-0.476686	0
1.65639	1.50266	0.822559	0.318893	0.191774	0.49799	1
0.611292	0.480951	0.533296	0.776607	0.879116	0.0985387	0
-0.2846	-0.37472	0.139418	-1.25636	-1.38781	-0.195321	0
-0.410315	-0.428491	-0.093652	-0.300466	-0.361839	0.103904	0
2.37516	1.70024	1.92563	1.83182	1.37046	1.48729	1
0.759192	0.871451	0.0717765	-0.604303	-0.791659	0.3686	1
-0.752149	-0.790554	-0.207719	-0.639379	-0.744702	0.0818031	1
-0.805577	-1.021	0.257792	-0.631693	-0.78003	0.226265	1
0.881829	0.509978	1.13609	0.0746878	-0.0846649	0.515442	1
0.0903158	-0.0747737	0.458722	0.359009	0.353029	0.207645	0
-0.349209	-0.525986	0.335937	-0.0568053	-0.336521	0.833132	1
-0.889575	-1.53758	1.64287	-1.17283	-1.54119	0.8735	1
-0.037593	0.584947	-1.26909	-0.471183	-0.179829	-0.932173	0
0.214014	0.220077	0.104442	0.78596	0.530256	0.922727	0
-0.365556	-0.172565	-0.571872	-0.0349991	-0.00436819	-0.0326029	0
0.188786	0.401404	-0.349515	1.04006	1.21259	0.0382949	0
-0.58033	-0.561956	-0.266433	-0.777117	-0.805422	-0.241341	1
-0.692635	-0.278776	-1.25785	-0.623393	-0.563575	-0.41501	0
-0.457622	-0.246203	-0.663251	-0.433936	-0.375676	-0.300164	0
-0.0411313	0.0976163	-0.293112	-0.562436	-0.639235	0.0292715	1
0.160657	1.69374	-2.59523	0.751895	1.48057	-1.08689	0
-0.960341	-1.02491	-0.248052	-1.27662	-1.39333	-0.268863	1
-0.0999021	0.0758275	-0.401297	0.234075	0.393877	-0.230081	0
0.953621	0.705782	0.873081	1.49713	1.76113	0.00365576	0
-0.0886504	-0.28402	0.475317	-0.458495	-0.57145	0.18951	1
-0.0697206	0.328725	-0.853888	-0.360023	-0.128972	-0.710071	0
-1.19455	-1.0922	-0.852627	-0.911945	-0.990524	-0.15796	0
-0.363929	-0.600068	0.488236	-0.0710041	-0.0123169	-0.120479	0
-0.531289	-0.862494	0.697464	-0.269075	-0.340054	0.144889	1
-1.13459	-1.35234	0.109484	-0.574736	-0.81521	0.561451	1
0.210476	0.696402	-0.879936	-0.204317	0.152324	-0.909367	0
-0.579197	-0.905407	0.667214	-0.792323	-1.03961	0.505868	1
-0.33127	-0.547553	0.446643	-0.55596	-0.692741	0.22221	1
-1.24688	-1.49149	0.136582	-1.10323	-1.34777	0.357175	1
-0.525628	-0.865744	0.725088	0.526004	0.285833	0.838982	1
-1.03053	-1.13629	-0.170117	-0.458144	-0.597283	0.271316	1
-0.110411	0.00344437	-0.268849	-0.325644	-0.0962936	-0.68462	0
-0.247024	-0.212597	-0.147324	-0.989036	-1.05698	-0.244183	1
0.647701	0.287585	1.06645	0.0430663	-0.113442	0.498232	1
0.119613	-0.00800398	0.378581	-0.188141	0.0524504	-0.630337	1
3.28071	2.70134	1.78089	3.84921	3.14877	1.91069	1
1.55881	1.48102	0.658076	0.414844	0.688053	-0.399398	1
-0.00822528	-0.0713023	0.180802	-0.214059	-0.355657	0.371972	1
0.629373	1.08653	-0.631846	-0.0469115	-0.0474237	0.04344	1
-0.384061	-0.0955284	-0.794439	-1.00277	-0.927375	-0.729318	1
-0.310501	0.0997582	-1.01133	-0.505558	-0.411004	-0.441827	0
0.361277	0.842941	-0.79843	0.219641	0.641023	-0.801439	0
0.761881	0.319049	1.28303	1.47963	1.43847	0.571664	1
0.961086	1.38087	-0.430286	0.285484	0.582659	-0.509618	0
-0.00705764	0.17901	-0.38071	0.189728	0.261178	-0.0412296	0
-0.0669253	-0.697859	1.67953	0.398626	0.195233	0.716765	1
-1.27705	-1.13208	-1.02719	-1.50138	-1.61847	-0.457174	0
-0.578171	-0.295394	-0.894431	-0.0123014	0.372533	-0.854951	0
-0.95843	-0.704063	-1.07425	-1.31596	-1.19609	-1.16098	0
0.649116	1.04325	-0.508536	-1.23433	-1.2897	-0.470032	1
0.522658	0.615672	0.0294478	0.236366	0.514064	-0.491406	0
-1.26688	-0.915599	-1.54417	-1.76266	-1.8155	-1.02465	1
-0.783427	-0.826598	-0.211185	-1.05884	-1.12477	-0.298974	1
-1.0862	-1.38048	0.373854	-0.955281	-1.12793	0.152646	1
0.928499	0.648688	0.937992	0.417832	0.300553	0.499676	1
-0.433102	0.065487	-1.26688	2.53954	2.22767	1.21978	1
3.05738	2.70496	1.37493	2.5868	2.26359	1.24347	1
-1.19875	-0.808502	-1.58083	-0.926223	-0.70989	-1.08604	0
-0.415163	-0.651623	0.471011	-0.328905	-0.532369	0.5217	1
0.43728	0.140381	0.8714	0.13758	0.345154	-0.382982	1
0.984085	0.865246	0.606189	0.683645	0.928207	-0.229189	1
0.792771	0.72048	0.458932	-0.154307	-0.152229	-0.00905846	1
-0.146678	-0.348278	0.471956	0.413989	0.273616	0.557143	1
0.57269	0.562198	0.262938	0.25941	0.334188	-0.0216074	0
-0.879987	-0.240295	-1.87033	-1.32729	-1.1835	-1.25168	0
-1.32348	-1.27072	-0.808513	-0.649116	-0.833978	0.341618	1
-2.38905	-2.81846	0.137108	-1.11102	-1.18306	-0.314299	1
0.787852	0.516995	0.888941	0.538341	0.353029	0.700481	1
-0.350943	-0.3177	-0.191859	0.361688	0.442158	0.00409646	0
0.0658309	0.40229	-0.65989	-0.226474	0.0164604	-0.658211	0
0.70863	0.613087	0.484875	1.34022	0.187063	3.43287	1
0.00603399	0.503405	-1.00808	0.560184	0.869401	-0.410273	0
-0.892264	-1.02107	-0.0313669	-0.81351	-1.02298	0.357539	1
-0.228342	-0.0606664	-0.445096	0.170135	0.321455	-0.238542	0
1.93231	1.80985	0.816152	1.0444	0.968907	0.553122	1
-1.41324	-1.69121	0.158535	-0.623818	-0.546132	-0.466837	0
-0.719243	-0.894401	0.180907	-1.12224	-1.33865	0.231961	1
0.0933587	-0.150111	0.651984	0.182241	0.0427353	0.492272	1
0.133023	0.0321022	0.320077	0.22104	0.446868	-0.384866	0
0.142258	-0.0405025	0.517646	0.405841	0.540266	-0.101969	0
0.488655	0.320453	0.584132	1.09201	1.1805	0.22112	0
1.39382	1.30782	0.637174	1.52267	1.5956	0.359775	0
1.49657	1.31136	0.852809	0.715267	0.773649	0.174295	1
-0.823197	-1.24657	0.88663	-0.764387	-0.826103	-0.126219	1
1.91327	1.97529	0.482985	0.113256	0.015062	0.360778	1
-1.66534	-2.21628	1.0863	-0.227135	-0.34631	0.301294	1
-0.280496	-0.288082	-0.0617217	0.253202	0.331538	-0.0324707	0
-0.874821	-0.708495	-0.803262	-0.366346	-0.537226	0.406368	1
-0.559206	-0.183201	-1.08885	-0.950976	-0.960274	-0.416861	0
-0.568052	-0.202404	-1.07194	-0.970412	-0.887853	-0.726002	0
1.06996	0.693078	1.17852	0.85537	0.86999	0.310615	1
0.804022	0.618922	0.702926	1.69713	1.30923	1.32147	0
-0.0398929	0.436857	-0.993058	-1.04607	-0.922371	-0.916219	1
-0.643877	-1.11074	1.07517	0.0502811	-0.204116	0.780964	1
1.05595	0.902472	0.695258	0.581215	0.601427	0.217836	0
0.407452	0.23965	0.560605	-0.265777	-0.29457	0.0264731	1
-0.458294	-0.894845	1.02864	3.03918	2.99355	0.814094	1
0.424577	0.0548511	1.04576	0.0637085	0.0776949	0.0506786	1
0.0893959	-0.125073	0.578986	-0.315556	-0.403349	0.174372	1
-0.00543004	-0.0585244	0.158325	-0.273574	-0.241358	-0.145599	0
-0.763896	-0.48492	-1.00188	-0.295616	-0.0603772	-0.680797	0
-0.672962	-0.823274	0.132486	-1.05426	-1.14177	-0.218744	1
0.784172	1.01393	-0.14806	2.11626	1.41816	2.00698	1
-0.888337	-0.87217	-0.42682	-0.316332	-0.839277	1.63856	1
-1.3128	-1.04567	-1.37349	-1.02345	-0.811972	-1.15842	0
-0.770512	-0.692172	-0.52009	-0.796203	-0.697599	-0.643569	1
-0.370227	-0.500431	0.206745	-0.353815	-0.315766	-0.201645	1
1.49356	1.33832	0.79336	0.682597	0.544976	0.614732	0
-0.909001	-0.887532	-0.452763	-0.957299	-0.919353	-0.575029	0
-0.219744	0.27983	-1.13916	-1.05573	-0.976393	-0.78521	0
0.698758	0.589009	0.512604	0.213627	0.186033	0.211545	1
0.47199	0.640489	-0.143543	0.376044	0.52113	-0.137633	0
-0.599118	-0.756135	0.183113	-1.26583	-1.36308	-0.336587	0
-1.11157	-0.834648	-1.23989	-1.39531	-1.39333	-0.828487	0
0.690019	0.973082	-0.284499	0.479329	0.89023	-0.649066	0
-0.511227	-0.317996	-0.651172	-1.02326	-0.95917	-0.70985	0
-0.682515	0.0695493	-1.93954	2.14319	2.28118	0.376753	0
-0.876661	-0.521185	-1.25449	-0.0608008	0.403371	-1.05251	0
0.325187	0.121104	0.62205	0.507768	0.410731	0.473443	0
-1.2818	-1.47672	-0.0413451	-1.31088	-1.39105	-0.439249	1
0.442162	0.381905	0.329005	-0.211574	-0.184613	-0.101826	1
-0.313367	-0.0562348	-0.686884	0.122296	0.261104	-0.230533	0
0.355121	0.467435	-0.0723301	-0.354707	-0.216849	-0.469811	0
-0.748186	-0.98909	0.356103	-1.27534	-1.4174	-0.166796	1
0.517563	0.92138	-0.582375	2.43608	2.321	0.857723	0
-1.8332	-2.41482	1.16613	-1.51912	-1.95372	1.11886	1
-0.0109851	0.634802	-1.29661	-1.09263	-1.02158	-0.789661	0
-0.690441	-0.76522	-0.0799976	-0.781773	-0.67942	-0.644285	0
0.820121	0.477037	1.0592	1.9061	1.56852	1.22782	0
-0.190942	-0.0884379	-0.279982	0.136185	0.444513	-0.607839	0
0.595405	0.362479	0.759119	0.260112	0.116629	0.52463	1
1.03688	0.876769	0.704711	-0.265814	-0.268221	-0.0470359	1
0.159737	0.0791512	0.281844	-0.0398075	-0.319961	0.838189	0
-0.804586	-0.742471	-0.498243	-0.999978	-1.00208	-0.475937	1
0.120568	-0.357511	1.26864	1.62448	0.33566	3.74202	1
-0.892088	-0.873573	-0.435117	-0.732535	-0.744408	-0.266119	1
1.09384	0.875587	0.839155	1.40563	0.890819	1.60561	1
0.662173	0.654006	0.286151	0.648689	0.839594	-0.131827	0
2.20366	2.10241	0.827181	0.495662	0.65037	-0.112149	1
0.42111	0.629484	-0.244061	-0.693929	-0.447509	-0.979912	0
-1.50817	-1.69483	-0.204883	-0.806642	-0.920972	0.0253162	1
-0.166599	0.142302	-0.720495	-0.451858	-0.424251	-0.223834	0
1.43529	0.972565	1.41695	0.46532	0.103087	1.16029	1
0.687153	0.581992	0.499475	0.557122	0.617103	0.119902	1
-1.68779	-2.07683	0.415133	-0.877608	-0.918323	-0.263795	1
-1.43281	-1.77098	0.357574	-0.249597	-0.487841	0.655695	1
0.892196	0.784369	0.560079	-0.323043	-0.419468	0.196716	1
0.402852	0.364178	0.268925	-0.154344	-0.0256384	-0.338075	0
-0.232234	-0.160821	-0.22736	-0.373058	-0.295011	-0.321119	0
0.0617973	-0.200632	0.690427	-0.729006	-0.682364	-0.442973	1
-0.49948	-0.941598	1.03504	-0.23144	-0.471576	0.666757	1
-0.458294	-0.418963	-0.257715	-0.405224	-0.327321	-0.338372	0
0.15542	0.318976	-0.260971	0.39494	0.744503	-0.5666	0
0.191935	0.164312	0.171979	0.730477	0.954261	-0.169286	0
-0.711352	-0.190956	-1.49785	-1.24131	-1.11549	-1.10418	0
-0.205697	-0.343404	0.289197	-0.131647	-0.0662651	-0.165606	0
0.316695	0.39904	-0.0234893	0.983875	1.25528	-0.172118	0
-0.349032	-0.376124	-0.044181	-0.784448	-0.757435	-0.419483	0
-0.225617	-0.168133	-0.191859	-0.0394195	0.0860116	-0.273171	0
-0.259302	-0.409804	0.301696	-0.310706	-0.36471	0.0782114	0
-0.893008	-0.682201	-0.924366	-1.13097	-1.07656	-0.767913	0
-0.768283	-1.23061	1.02822	-0.169051	-0.403938	0.667605	1
2.40396	2.13771	1.15111	1.17717	1.13458	0.511938	1
-0.0845814	-0.426349	0.85659	-0.0633597	-0.325849	0.77897	1
-1.02898	-1.28438	0.277538	-1.1596	-1.31362	-0.0392795	1
-0.619145	-0.831103	0.326169	-0.840864	-0.833684	-0.394826	1
-0.218434	-0.539503	0.76416	1.20445	1.00777	0.849548	1
-1.27984	-0.935689	-1.53766	-1.5855	-1.51874	-1.28223	0
0.952418	1.0123	0.23647	0.900262	0.987013	0.169822	0
1.38756	1.61389	0.0565466	1.67829	2.32424	-0.563824	0
-0.899766	-0.860352	-0.494777	-0.836402	-0.707388	-0.762514	0
-0.433491	-0.147083	-0.817756	0.168389	0.3743	-0.364682	0
-0.0240414	0.133438	-0.326512	-0.264031	-0.414242	0.37986	0
-0.729716	-0.0951591	-1.74499	-1.51431	-1.52964	-0.88591	1
-0.0743557	-0.350568	0.686645	-0.142474	-0.204116	0.169899	1
-0.455712	-0.39289	-0.313488	-0.684192	-0.99494	0.780358	1
0.180754	0.285074	-0.123692	1.23887	1.56418	-0.185438	0
-2.04251	-2.09131	-1.10471	-0.770286	-0.555037	-0.955232	0
-0.175798	-0.184973	-0.0130909	-0.223213	-0.0447005	-0.499096	0
-2.03561	-2.27884	-0.387012	-1.55966	-1.82411	0.175772	1
1.71637	1.4664	1.01918	0.69971	0.820973	0.033381	1
1.94706	1.63332	1.17768	2.40564	2.54879	0.418851	0
1.47315	1.34947	0.727609	1.46258	1.71601	0.0125139	0
0.177817	0.448083	-0.47293	-0.330651	-0.211403	-0.407573	0
-0.308767	-0.167616	-0.424824	0.358196	0.625862	-0.413016	0
-0.434234	-0.180616	-0.745388	-0.879428	-0.72277	-0.876468	0
0.510947	0.274733	0.74599	0.787512	0.837312	0.214906	0
0.969826	0.767751	0.77813	0.449648	0.48249	0.145991	1
1.23081	1.44224	0.0354348	0.830192	1.14694	-0.315489	0
-1.34802	-0.948467	-1.73033	-1.41925	-1.43786	-0.774798	0
0.0717398	0.529034	-0.896007	-1.10524	-1.06721	-0.691792	1
-0.16352	-0.136152	-0.0941772	-0.525771	-0.495643	-0.271606	0
-0.511687	-0.586773	0.00444973	-0.781071	-0.95998	0.262468	1
-0.62799	-0.543048	-0.456965	-0.100607	0.0636375	-0.398528	0
-0.0596365	-0.209569	0.371964	0.5449	0.295254	0.867132	1
-0.30905	-0.273162	-0.17894	-0.562048	-0.51441	-0.3429	0
1.19953	1.62689	-0.355082	1.96494	2.05015	0.431742	0
-0.0328871	0.382052	-0.867332	-0.868448	-0.772081	-0.68982	1
-0.624629	-0.688184	-0.0780019	-0.901894	-0.847888	-0.584779	1
-0.768177	-0.917372	0.0860611	-0.427299	-0.502782	0.0892068	0
-1.14976	-0.791588	-1.46529	-1.38817	-1.2571	-1.27642	0
-0.531501	-0.497255	-0.281453	-0.30993	-0.0394014	-0.775195	0
-0.529414	-0.429672	-0.440369	-0.503267	-0.424251	-0.397338	0
0.802041	0.947674	0.0205199	1.25935	1.10749	0.760383	0
0.75852	0.611167	0.609761	0.732182	0.502215	0.850033	0
-1.74992	-2.01789	-0.0803127	-0.751352	-0.807777	-0.135859	1
-0.0537983	-0.104466	0.134272	-0.231906	-0.263584	0.0494556	1
-0.291748	-0.301377	-0.0617217	0.024364	0.187873	-0.334582	0
-0.649362	-0.174928	-1.35837	-0.407164	-0.0373406	-1.07484	0
-1.14046	-0.932587	-1.08927	-1.38588	-1.3611	-0.902921	1
-0.532138	-0.626658	0.0457281	-0.796087	-0.901101	-0.000552934	1
-0.274693	-0.391487	0.210316	0.195354	0.386296	-0.318276	1
0.731381	0.682073	0.39318	-0.27672	-0.332694	0.0986378	1
-1.22555	-0.734568	-1.83634	-1.56467	-1.53913	-1.10115	0
-0.944242	-1.20336	0.327009	-0.904259	-1.03152	0.0161496	1
-0.0517461	0.0329885	-0.177574	0.932193	1.08954	0.0346921	1
0.807136	1.1841	-0.413375	0.130947	0.472554	-0.682361	0
0.395669	0.672028	-0.390058	-0.417599	-0.277936	-0.511259	0
-0.763011	-0.623186	-0.668923	-1.1026	-1.19174	-0.246112	1
-0.710468	-0.826967	0.0229357	-1.22343	-1.18755	-0.786797	1
-1.0243	-0.978011	-0.588782	-0.924786	-1.05632	0.0197083	1
-0.341744	-0.65827	0.715215	0.143132	0.0603991	0.329554	1
0.0575513	-0.243544	0.787583	-0.277999	-0.51051	0.629385	1
-2.12999	-2.31016	-0.713773	0.00473336	0.269936	-0.580978	0
-1.0536	-1.14161	-0.233977	-1.23359	-1.31237	-0.381847	1
-0.764851	-0.426423	-1.13885	-0.321067	0.00262373	-0.908584	0
-1.15361	-0.704876	-1.67935	-1.08289	-0.813886	-1.37936	0
0.309194	0.0855032	0.664063	-0.00911897	-0.113737	0.337641	1
1.45284	2.24909	-0.850317	-0.172502	0.128626	-0.763197	1
-1.86277	-2.37397	0.836634	-1.21478	-1.51646	0.550213	1
0.480447	0.778461	-0.39699	0.658777	0.873817	-0.178211	0
-0.64317	-0.872465	0.365346	-1.16756	-1.37567	0.172466	1
-2.14293	-2.69327	0.892617	0.39525	-0.379724	2.47336	1
0.076375	0.550749	-0.926571	-0.560459	-0.463333	-0.482349	0
-0.0437142	0.188464	-0.496562	-0.524648	-0.390911	-0.560838	0
1.02785	0.820339	0.802393	0.163502	0.18986	0.0585671	1
-0.2374	0.125462	-0.871534	-1.13628	-1.18674	-0.410768	1
-1.02817	-0.967597	-0.629325	-1.12394	-1.05831	-0.798883	1
-0.233826	-0.234017	-0.0592009	-0.769939	-0.666172	-0.640021	1
0.350521	0.453549	-0.0545794	-0.789727	-0.878358	-0.0519827	1
0.315917	0.445498	-0.123797	0.810907	1.1897	-0.441265	0
2.13512	2.01045	0.85659	1.35981	0.803751	1.70808	1
0.800519	0.949447	0.0134827	0.687641	0.784247	0.0823429	0
-1.35704	-1.33069	-0.757677	-0.838845	-0.686191	-0.833004	0
1.68304	1.82366	0.289827	1.4066	1.58795	0.127911	0
1.51313	1.1132	1.29259	1.51385	1.51119	0.502827	1
0.787746	0.155301	1.75463	2.01132	1.58501	1.41744	1
1.4839	1.14289	1.1656	1.63958	1.40329	0.993481	1
-0.627495	-0.286383	-1.05545	-1.23247	-1.21559	-0.728888	0
0.829073	1.04251	-0.101004	0.661299	0.969717	-0.366313	0
-0.790964	-0.201296	-1.69962	-0.893904	-0.7054	-0.979824	0
-0.254242	-0.272424	-0.0247497	-0.764235	-0.772449	-0.29699	1
-0.308024	-0.215182	-0.312753	-0.494851	-0.289418	-0.731621	1
0.751408	0.5831	0.653455	0.166758	0.192804	0.0605943	0
-0.938121	-0.834722	-0.684573	-1.24232	-1.27535	-0.558899	0
-1.74015	-0.77268	-3.37375	0.432109	1.1981	-1.32322	1
1.19093	1.07331	0.653245	1.2275	1.34897	0.192827	0
-0.924958	-0.911463	-0.440894	-1.02694	-0.901101	-0.906348	0
-0.384981	-0.736931	0.801763	0.180338	0.115378	0.29551	1
0.186239	0.297556	-0.136611	0.429703	0.638373	-0.255587	0
0.148768	0.254717	-0.140182	0.41271	0.847689	-0.728712	0
0.371291	0.154193	0.665218	0.345739	0.433105	-0.0178835	1
0.65683	0.34623	0.952066	0.97278	0.62829	1.16657	1
-1.84418	-2.36924	0.906166	-0.678992	-0.860253	0.316542	1
-0.752219	-0.550434	-0.81261	-0.255962	-0.113589	-0.426237	0
0.167769	-0.148339	0.854175	0.0091953	-0.134492	0.452069	1
0.361525	0.583839	-0.296368	0.315014	0.536218	-0.332048	0
-0.432359	-0.445035	-0.11739	0.0570711	0.324694	-0.55891	0
0.914346	1.03461	0.106753	-0.0491979	-0.00584017	-0.0714838	1
0.0533408	0.0214663	0.130911	-0.346596	-0.180785	-0.537393	1
0.0223808	0.107809	-0.147429	0.24141	0.494929	-0.436395	0
-0.323769	-0.294951	-0.168751	-0.442278	-0.281763	-0.581088	0
1.42036	1.22628	0.855645	1.41108	1.17638	0.962247	1
0.843439	0.709844	0.601883	-0.141153	-0.302666	0.45533	1
0.0648402	-0.142504	0.553987	-0.0969997	-0.0212224	-0.176084	0
-1.33478	-1.69771	0.491597	-0.31218	-0.418069	0.229173	1
-2.14179	-2.0416	-1.70771	-2.00027	-2.10908	-1.09853	1
-0.430767	-0.627249	0.357364	-0.250179	-0.245773	-0.0585492	1
0.507868	0.923227	-0.608108	0.83694	1.10168	-0.211825	0
-0.657535	-1.086	0.951226	-0.371155	-0.6056	0.607592	1
0.594556	0.147841	1.26643	1.32549	0.992017	1.17329	0
-0.608176	-0.487505	-0.533324	-1.41498	-1.41894	-0.825964	1
0.978849	1.01275	0.295499	0.527556	0.534967	0.230485	1
0.68503	0.657625	0.333521	0.317106	0.5017	-0.250287	1
-0.557437	-0.484255	-0.390583	-1.37785	-1.36654	-0.845597	1
-0.643453	-0.948098	0.582032	-0.405492	-0.372364	-0.214811	1
0.185354	0.512563	-0.584371	0.346399	0.803162	-0.805152	0
1.6922	2.04258	-0.0643475	1.18377	1.47873	-0.148463	0
-0.0558151	1.77144	-3.13905	1.33662	2.1883	-1.00574	0
0.635812	0.638274	0.255691	0.888312	1.22194	-0.325438	1
0.424365	0.704379	-0.385226	0.288006	0.189124	0.416504	0
1.37064	1.17635	0.846297	-0.0997526	-0.168421	0.205904	1
-0.916572	-1.10793	0.137108	-0.515373	-0.690313	0.362948	1
1.62865	1.53272	0.707232	0.806949	0.784615	0.378791	0
-0.189421	-0.407662	0.50042	0.439172	0.367823	0.391561	0
-0.869796	-0.753845	-0.67407	0.213202	0.628438	-0.792371	0
-0.618048	-0.574808	-0.348254	-0.953073	-0.805274	-0.910347	1
-0.296418	-0.494596	0.411246	-0.389663	-0.541642	0.338699	1
2.31289	1.92234	1.36832	1.16421	0.978254	0.819294	1
0.161506	-0.00682222	0.488866	0.0690989	0.244103	-0.3403	1
-0.24391	-0.460915	0.478888	0.401804	0.479914	0.0243907	1
1.10906	0.867314	0.891987	0.221119	-0.0171008	0.772459	1
0.841811	0.930317	0.145825	0.730205	0.968319	-0.198428	0
-0.851857	-0.687666	-0.78341	-1.27068	-1.32783	-0.493444	1
0.896442	0.620178	0.923707	0.359397	0.0578231	0.975776	1
-1.9516	-2.24656	-0.118965	-1.46584	-1.63032	-0.220771	1
1.05924	-0.330404	3.89606	2.39677	0.893468	4.01162	1
-0.0276858	-0.109045	0.217038	0.842566	0.73604	0.577757	0
-0.797297	-0.723046	-0.525132	-0.991133	-0.950044	-0.610748	1
-0.813644	-0.509368	-1.09337	0.172966	0.747227	-1.12967	0
0.253961	0.264614	0.108854	0.893472	1.22054	-0.311038	0
-0.734351	-0.956075	0.306527	-0.851224	-0.889913	-0.253692	1
-0.451147	-0.166656	-0.823638	-0.893516	-0.74507	-0.863765	0
-0.854759	-0.607602	-0.986651	-0.401612	-0.100194	-0.909113	0
-0.538012	-0.403083	-0.529228	-0.936657	-0.934735	-0.443601	1
0.442622	0.794414	-0.516729	-0.119503	0.00740768	-0.315996	1
-0.356498	-0.44474	0.105177	0.115039	0.0906483	0.168324	0
-2.14491	-1.84927	-2.30308	-1.31379	-1.72843	1.06157	1
-0.738102	-0.293179	-1.35616	-0.893904	-0.728658	-0.91298	0
-1.54671	-1.44835	-1.11248	-1.59342	-1.58977	-1.04995	0
0.453379	0.675942	-0.259606	-0.416398	-0.469221	0.0268146	0
0.961051	0.91104	0.458827	0.339143	0.437448	-0.0457027	1
0.865022	0.727645	0.615432	0.761438	0.849971	0.123515	1
-0.591263	-0.978159	0.843146	-0.418878	-0.68229	0.689122	1
1.17667	1.58531	-0.331134	0.0350339	0.361567	-0.701477	0
0.159631	-0.234829	1.05353	1.08157	0.896559	0.803451	1
-0.581037	-0.742766	0.203489	-0.648303	-0.651452	-0.24306	1
-0.575978	-0.475244	-0.467468	-0.0972307	-0.443755	1.03554	1
-0.118478	0.11453	-0.53448	-0.744641	-0.75427	-0.280486	0
0.344647	0.712799	-0.591408	-0.0953323	-0.0668539	-0.0531506	1
-1.32119	-1.56498	0.0943588	-0.885211	-1.02475	0.0702787	1
-0.292774	-0.231358	-0.231877	0.281914	0.533789	-0.413919	0
0.347867	1.04177	-1.18569	0.900534	1.00343	0.136296	0
2.04713	1.78961	1.08514	2.55562	2.57617	0.643939	1
-1.16649	-0.981261	-1.05051	-1.35189	-1.2992	-0.96842	0
-1.68556	-1.94839	-0.056575	-0.925641	-1.11594	0.233757	1
0.720519	0.290909	1.2449	1.16891	0.950876	0.891944	1
1.69517	1.36572	1.17306	1.02124	1.00298	0.424349	1
-0.660472	-0.854812	0.259892	-0.082801	-0.0129793	-0.154302	0
-0.227811	0.0980594	-0.788767	0.286842	0.622108	-0.589274	0
-0.312553	-0.314672	-0.0890305	-0.396144	-0.460683	0.0707635	1
-0.15241	-0.202847	0.0950941	0.292856	0.367896	-0.00928983	0
1.027	1.1013	0.230588	1.44471	1.76429	-0.109759	0
-0.589742	-0.474949	-0.509061	-0.647527	-0.484382	-0.722256	0
1.10134	1.6054	-0.521876	-0.324365	-0.229876	-0.338835	0
-0.204706	-0.233721	0.0223055	-0.844896	-0.9064	-0.174487	1
-0.650458	-0.672673	-0.198266	-0.752401	-0.815946	-0.113405	1
-1.2771	-1.0303	-1.29293	-1.34312	-1.30656	-0.902481	0
0.88328	1.13764	-0.159088	0.649968	1.06422	-0.576924	0
0.42624	0.530142	-0.0280058	1.06481	1.42272	-0.304923	0
0.195827	0.32097	-0.162344	-0.290494	-0.035427	-0.725859	0
-0.139425	-0.28727	0.338773	-0.140806	0.00144615	-0.365002	0
-1.18965	-0.548366	-2.13363	-1.0697	-0.94055	-0.953723	0
-0.303672	-0.0780974	-0.61231	-0.909151	-0.79107	-0.786235	0
-0.766691	-0.845875	-0.105731	-0.952297	-0.831917	-0.827561	0
0.744048	0.67705	0.434144	0.274196	0.374741	-0.0764086	0
0.281808	0.318311	0.0623235	0.0137358	0.199502	-0.392501	0
-1.19008	-1.37435	-0.0235943	-0.489456	-0.892195	1.16888	1
0.657962	0.680079	0.22166	0.989542	1.00423	0.34629	0
0.842023	0.582583	0.874971	0.45411	0.325356	0.538006	1
1.78225	1.50399	1.08483	1.15622	1.29532	0.138543	1
2.23027	2.26955	0.590014	1.60069	1.69224	0.342687	0
0.655414	0.835481	-0.0983785	1.21896	1.24299	0.384234	0
0.583198	0.465884	0.496849	1.66928	1.70431	0.462877	0
0.394962	0.373337	0.228907	0.896927	0.72684	0.736046	0
0.525206	0.220372	0.910158	1.08491	0.816115	0.996941	0
0.878291	1.04901	-0.00248251	0.558092	0.881692	-0.440119	0
-1.26278	-1.53403	0.215148	-0.567716	-0.371849	-0.75543	0
-2.05284	-1.83649	-1.96017	-1.58473	-1.4631	-1.48081	1
-0.870575	-0.715733	-0.772171	-0.61125	-0.539729	-0.441276	0
-0.0671023	0.0965083	-0.359493	0.384271	0.127154	0.857602	0
-0.279187	-0.0379913	-0.633842	-0.867557	-0.821761	-0.53444	0
-0.23142	-0.470739	0.541593	-0.0619232	-0.0954104	0.124904	0
2.59276	0.436044	5.57545	1.94443	-0.683836	9.32747	0
0.705021	0.717304	0.256846	-0.0444634	0.0533336	-0.207143	1
-1.17971	-1.30972	-0.182931	-1.19918	-1.30943	-0.236075	1
1.11224	0.971088	0.682864	0.466562	-0.0120225	1.4972	1
-0.0383007	0.227758	-0.56557	-0.122644	-0.143912	0.0673701	0
0.877831	0.93209	0.225021	0.308649	0.508765	-0.288397	0
0.315032	0.512563	-0.265067	0.524646	0.732212	-0.214612	0
-2.80971	-3.30336	0.114	0.139367	0.109563	0.190998	1
-1.16498	-1.16709	-0.545508	-0.845132	-0.66183	-0.925474	0
0.0320757	0.0501979	0.00791586	0.284126	0.0471512	0.782529	0
-0.408334	-0.334171	-0.317374	-1.04235	-1.0745	-0.405183	1
-0.625832	-0.459438	-0.652958	-0.334221	0.00505251	-0.95369	0
2.10331	1.87625	1.03704	1.1989	1.44105	-0.0457689	1
0.119613	0.37991	-0.479022	0.00341233	0.36981	-0.806077	0
-2.07686	-1.89129	-1.89671	-1.92182	-1.97373	-1.25391	1
-0.941907	-1.15557	0.191095	-0.841912	-0.843767	-0.366786	0
1.05687	1.18595	0.134482	0.540591	1.03375	-0.777101	0
-0.591723	-0.204546	-1.1337	-0.836402	-0.577927	-1.12598	0
-0.572687	-0.73154	0.199288	-1.24143	-1.34446	-0.295338	1
0.216562	0.0563283	0.486661	-0.26756	-0.264983	-0.0616121	1
0.486462	0.391654	0.418914	2.74019	1.44252	3.31256	0
0.437598	0.0830658	1.0111	0.897393	0.657804	0.900758	1
-2.96562	-2.56387	-4.00462	-0.243505	0.349791	-1.44166	1
0.15174	0.0294432	0.37648	0.328981	0.342063	0.151445	0
-1.67644	-1.74882	-0.699488	-1.67009	-1.77082	-0.70054	1
-0.289802	-0.434326	0.274912	1.12697	0.983333	0.719024	1
-0.143246	-0.0716716	-0.187657	0.0835332	-0.0816473	0.534194	0
-0.986347	-1.16266	0.0588573	-0.538265	-0.773406	0.555623	0
-1.05789	-0.814337	-1.11836	-1.55819	-1.56828	-0.95499	1
1.03981	1.27207	-0.0641375	0.534577	0.470715	0.400518	0
0.113668	-0.0816427	0.539388	-0.577997	-0.700101	0.165074	1
0.643703	0.319049	0.982106	0.628199	0.355973	0.939815	1
-0.758871	-0.610113	-0.688354	-0.165947	-0.073257	-0.252447	0
-0.683152	-0.512691	-0.696022	-0.494149	-0.222295	-0.899858	0
2.3494	2.23225	0.879908	2.28282	2.12699	0.912128	0
-0.381549	0.10744	-1.2151	-0.687994	-0.529351	-0.738231	0
1.46066	1.25117	0.894087	0.771563	1.06341	-0.289697	1
-0.0432896	0.365138	-0.859875	-0.345861	-0.255194	-0.340278	0
0.158038	0.653267	-0.924156	-0.351797	-0.072889	-0.821998	0
0.692779	0.402659	0.912258	0.438354	0.103381	1.08064	1
-0.638818	-0.065615	-1.55551	-0.639301	-0.432127	-0.835472	0
-0.301761	-0.142134	-0.463372	-0.426638	-0.405337	-0.192599	0
-0.639101	-0.660043	-0.19585	-1.11634	-1.24025	-0.126439	1
1.1116	0.989258	0.644212	0.669677	0.639919	0.358277	1
-0.652334	-0.145089	-1.42926	-0.642405	-0.744776	0.0707635	0
-0.172331	-0.453899	0.671731	1.76323	1.32299	1.43903	0
0.196181	0.564783	-0.661151	0.650121	0.44098	0.78319	1
-0.892724	-0.586256	-1.15239	-1.0238	-0.975951	-0.658046	0
-2.30554	-1.4858	-3.84447	0.541482	1.63071	-1.77216	1
0.864845	1.06969	-0.0722251	0.355245	0.780125	-0.737669	0
0.00100963	-0.0678308	0.197922	-0.966107	-1.0196	-0.278756	1
2.4846	2.46329	0.740318	2.02619	2.20442	0.284459	0
-0.970885	-0.596818	-1.3653	-0.575009	-0.272858	-1.0333	0
-0.808124	-0.459512	-1.19126	-0.0311192	0.326755	-0.807432	0
-0.429564	-0.647413	0.415343	-0.933904	-0.959465	-0.351186	1
0.672044	1.15869	-0.666507	-0.121947	0.116334	-0.58749	0
-0.649822	-0.423099	-0.809248	-0.520533	-0.36206	-0.62485	0
1.3774	1.28448	0.646943	1.25093	1.12722	0.698454	1
-0.5096	-0.567643	-0.0385092	0.309267	0.833706	-0.956224	0
-0.376171	-0.610039	0.477838	0.342871	0.00247653	1.08315	1
0.250671	0.120218	0.427422	0.024946	-0.091804	0.382372	1
0.807525	0.920051	0.0873215	1.07203	1.37525	-0.201513	0
-1.11999	-1.13748	-0.47377	-0.145578	-0.0246816	-0.31399	0
0.741395	0.47098	0.877912	2.14397	2.19249	0.529522	0
-0.0433604	0.242235	-0.609054	-0.269426	0.0571607	-0.881933	0
-1.65021	-1.42501	-1.56045	-1.96259	-2.0767	-1.01408	0
0.735026	1.16157	-0.532064	0.884899	1.00828	0.0890636	0
-0.099619	-0.0680524	-0.0767415	0.133197	0.254333	-0.183818	0
-0.568087	-0.504862	-0.371677	-0.468195	-0.25306	-0.739102	0
1.09165	1.08417	0.408831	0.70638	0.640581	0.451155	1
0.232732	0.297999	-0.0187628	2.26028	2.06841	0.975534	1
0.143708	-0.118499	0.712694	-0.244244	-0.257844	-0.00622696	1
1.29078	1.45251	0.14404	1.4405	1.31733	0.730647	0
-0.550608	-0.421991	-0.52093	-0.86903	-0.762808	-0.719821	0
-1.57673	-1.64977	-0.620397	-1.07696	-1.23818	0.0403882	1
1.35851	1.70201	-0.156987	1.50281	1.40874	0.681994	0
0.0964724	0.594327	-0.960918	0.320792	0.94116	-1.12979	0
-1.38128	-1.50678	-0.319685	-0.658234	-0.741243	0.000471696	1
-0.34284	-0.421991	0.0880568	-0.960906	-1.19851	0.397422	1
0.707073	0.887404	-0.0803127	0.280362	0.651474	-0.666871	0
-1.24417	-1.70295	0.86951	-0.888352	-1.15951	0.559358	1
-1.11482	-0.849716	-1.21321	0.750108	1.26743	-0.722564	0
1.17342	0.673874	1.46936	2.89798	2.91987	0.690466	1
0.27972	0.303686	0.088897	-0.44662	-0.410341	-0.245561	0
2.16771	2.31978	0.388244	1.72171	1.93394	0.154838	0
0.816548	1.18499	-0.394259	0.0684014	-0.229582	0.914298	1
-1.37724	-1.74535	0.490547	-1.03804	-1.18652	0.0154665	1
-0.629158	-0.762561	0.105913	-0.305547	-0.30377	-0.077279	0
0.323807	0.563527	-0.347204	0.556346	0.902226	-0.485401	0
-1.9882	-2.42405	0.440866	-0.759112	-0.855101	-0.010645	1
1.60675	1.21091	1.29616	1.69478	1.21848	1.51781	1
-1.33855	-1.45367	-0.324517	-1.67556	-1.82823	-0.468489	0
0.157543	0.238099	-0.0814681	-0.378799	-0.293466	-0.343969	1
-0.541798	-1.01442	1.11812	0.109529	-0.175265	0.883042	1
0.458898	0.109877	1.00206	0.893587	0.744871	0.685762	1
-0.133162	0.110468	-0.564624	0.148795	0.316524	-0.286226	0
-0.771255	-0.916412	0.073352	-0.100958	-0.0131265	-0.208619	1
-1.88729	-1.64039	-1.86123	-1.05321	-0.796663	-1.31525	0
0.599687	0.977292	-0.498558	0.818861	1.16851	-0.382883	0
0.1286	-0.0815688	0.580036	0.565967	0.815232	-0.285356	0
-0.726673	-0.904003	0.183743	-0.912952	-1.03086	-0.0218718	1
-1.10336	-1.15107	-0.378189	-0.0603342	0.188756	-0.578962	0
-1.48501	-1.25218	-1.43042	-1.34347	-1.22589	-1.18244	0
-0.634359	-0.456188	-0.685834	-0.381557	-0.128015	-0.779316	0
0.252758	0.0926676	0.497374	-0.212585	-0.167243	-0.151427	1
2.14691	1.90948	1.06267	1.98226	2.01968	0.519639	0
0.02415	0.202424	-0.349725	-0.680428	-0.610752	-0.479738	0
0.0411691	0.397267	-0.711672	-0.915474	-0.718943	-1.02071	0
1.77489	1.73798	0.628667	2.77414	3.37347	-0.173936	0
-0.464239	-0.376936	-0.376719	-1.17865	-1.2702	-0.291889	1
-0.751936	-1.07218	0.589384	-1.08615	-1.18608	-0.195277	1
-0.262557	-0.0360709	-0.592878	-0.796517	-0.620835	-0.865913	0
1.2301	1.12294	0.641376	-0.251385	-0.182184	-0.233783	1
-1.169	-1.14604	-0.618192	-0.962422	-0.995896	-0.34419	1
-0.665779	-0.954745	0.528149	-0.979142	-1.02018	-0.330054	1
0.387071	0.168301	0.673411	0.609113	0.349717	0.903523	0
-0.873405	-0.498436	-1.29661	-0.982634	-0.758907	-1.1566	0
1.79969	1.71612	0.719206	0.256269	0.169841	0.375001	1
0.0296697	0.224361	-0.38239	0.590799	0.970232	-0.536192	0
-0.645894	-0.923946	0.503781	-0.616991	-0.742789	0.158959	1
-1.55299	-1.52177	-0.92153	1.56933	1.5619	0.523341	0
-0.894034	-1.1682	0.394336	0.948179	0.805223	0.683404	1
-0.52538	-0.0819381	-1.21142	-0.800397	-0.695096	-0.666309	0
1.63817	1.44874	0.88789	0.464271	0.423317	0.325213	1
-0.273455	-0.443041	0.34539	0.791933	0.691733	0.551634	0
-0.655554	-0.518009	-0.600756	-0.364134	-0.318269	-0.228517	0
-0.513562	-0.528645	-0.14953	-0.806757	-0.885645	-0.0941138	1
0.575945	0.535608	0.327639	0.714685	0.545565	0.697617	0
0.1194	0.274955	-0.259291	-0.512657	-0.694581	0.386856	1
1.28194	1.33766	0.338353	1.30812	1.72308	-0.319907	0
-0.174241	-0.41623	0.567117	-0.0476089	-0.245111	0.589138	1
-1.98599	-2.17802	-0.539941	-1.45498	-1.70686	0.186492	1
-1.30577	-1.16613	-1.03465	-1.85081	-1.93767	-0.987514	1
1.16956	1.15101	0.451264	1.22808	1.54681	-0.177131	0
-0.851787	-1.05195	0.192881	-0.78181	-0.900659	0.0539728	0
-0.772635	-0.752516	-0.372097	-0.549207	-0.568432	-0.139473	0
0.917247	0.945237	0.289302	0.0642489	0.0999954	-0.00416668	1
-0.169359	0.252723	-0.955456	-0.363007	0.0119708	-1.05593	0
-1.62233	-1.62001	-0.890545	-1.45467	-1.61273	-0.239567	1
0.516006	0.752166	-0.261706	0.336547	0.650959	-0.521671	0
-0.0207154	0.510421	-1.08748	0.164278	0.32646	-0.266373	0
-0.806037	-1.0292	0.280059	-0.67841	-0.941286	0.605169	1
0.23167	0.45606	-0.355292	0.364363	0.695045	-0.542318	0
0.194518	0.479179	-0.494672	0.436802	0.823181	-0.620895	0
0.139427	0.130189	0.111269	-0.477197	-0.542305	0.0347582	1
0.0475734	0.13883	-0.149845	-0.242692	-0.370892	0.322029	0
0.811488	1.17886	-0.394259	0.0998705	0.354575	-0.507998	0
1.47764	1.76583	-0.0242245	1.78226	2.16504	-0.116545	0
-0.0685176	-0.15927	0.224496	-0.228918	-0.176001	-0.179456	1
-0.322637	-0.369033	0.0149531	-0.411044	-0.290816	-0.45583	0
0.498244	0.937629	-0.657054	-0.391525	-0.206104	-0.614538	0
-1.3894	-1.91722	1.08105	0.0835332	-0.115429	0.629021	1
0.740086	1.25242	-0.682683	0.0551311	0.243587	-0.378509	0
-1.1363	-0.845654	-1.29219	-1.40097	-1.51087	-0.397338	0
-0.386821	-0.0784667	-0.839288	-0.405492	-0.159957	-0.774964	0
1.4309	1.4644	0.418914	1.18536	1.50434	-0.191839	0
-0.327803	-0.361426	-0.0187628	-0.880749	-0.866141	-0.445474	1
-0.674625	-0.406333	-0.920479	-0.802531	-0.648582	-0.80892	0
-1.03551	-1.36969	0.523633	-0.465752	-0.544881	0.0825853	1
1.90786	1.70112	0.968136	2.1739	2.34816	0.322503	0
-0.0296673	-0.486028	1.18104	0.544161	0.471082	0.425252	1
1.03719	1.30457	-0.129469	0.349231	0.511341	-0.186628	0
-0.059035	0.243121	-0.651277	0.239622	0.461662	-0.367866	0
0.748153	0.582214	0.647468	0.297979	0.426261	-0.131011	0
-0.847611	-0.77556	-0.548869	-0.789685	-0.653513	-0.748345	1
1.71746	1.66826	0.63896	0.885324	0.977371	0.154287	1
-0.883914	-0.900901	-0.33565	-0.138672	-0.0153345	-0.316657	1
0.969401	1.00469	0.290037	0.895763	0.944988	0.247573	0
-1.70829	-1.64741	-1.142	-1.29334	-1.49637	0.0735509	1
0.239065	0.906977	-1.19766	-0.346323	-0.0815001	-0.784384	1
-0.554748	-0.356034	-0.688354	0.39979	0.385119	0.241954	0
-1.26756	-1.37885	-0.291746	-0.856148	-0.861357	-0.365475	1
-0.322354	-0.0904321	-0.636152	-0.172816	-0.0658971	-0.292275	0
-0.271084	-0.562547	0.668159	3.41636	2.39084	2.54905	1
-0.569609	-0.740846	0.234159	-0.334295	-0.42197	0.166175	0
-0.708663	-0.655611	-0.421358	0.128735	-0.0664859	0.630244	0
-0.462222	-0.342739	-0.452343	-0.630335	-0.582563	-0.384172	1
0.0369586	0.397932	-0.723541	-0.449765	-0.071785	-1.12431	0
-0.618685	-0.393776	-0.786351	-0.515761	-0.204779	-1.01184	0
-0.000688741	0.0787819	-0.143963	-0.0296042	0.0141052	-0.0638596	0
-0.642816	-0.390379	-0.864496	-0.288244	-0.622969	0.961585	1
1.69503	1.63679	0.650829	0.698232	0.529152	0.694113	0
-0.219071	-0.0585983	-0.424509	-0.346055	-0.0497789	-0.859997	0
0.348469	0.488559	-0.132935	0.540942	1.00092	-0.714301	0
-1.46715	-1.53063	-0.569981	-1.03886	-1.03763	-0.516063	0
0.292812	0.613974	-0.523241	-0.294489	-0.0363838	-0.735653	0
-1.15129	-1.27367	-0.189443	0.673442	0.404254	0.93911	1
-0.640304	-1.11598	1.10395	0.346557	0.0585591	0.935749	1
-0.519542	-0.339784	-0.624494	-0.874231	-0.735944	-0.818769	0
0.959353	0.641819	1.02738	0.794612	0.873376	0.15475	1
2.87477	1.20774	4.09206	3.62408	0.99923	6.62895	1
1.86222	1.98054	0.373434	2.43973	2.4261	0.683834	1
-0.740614	-0.825268	-0.078107	-0.825423	-0.93503	-0.00108177	1
-0.790079	-0.645788	-0.696232	-1.06551	-1.12006	-0.343936	0
0.453803	0.582288	-0.0687589	1.78277	1.76142	0.590449	0
-0.589529	-0.0453034	-1.46256	-0.593517	-0.252324	-1.14361	0
-0.0159387	0.177459	-0.400561	-0.497835	-0.204337	-0.956092	1
-0.0311533	0.292386	-0.681527	0.11333	0.186916	-0.0777087	0
-0.357772	-0.279219	-0.303195	-0.29957	-0.0779674	-0.649728	0
0.0467596	-0.0905059	0.37732	-0.371621	-0.432495	0.071061	1
0.231493	0.0408177	0.563441	-0.436338	-0.744114	0.836063	1
1.04148	0.909119	0.648203	1.80383	2.25785	-0.224892	0
-0.593351	-0.513799	-0.425139	-0.359672	-0.281984	-0.3129	0
1.0511	0.91104	0.666374	1.26777	1.05686	0.8906	0
0.654565	1.08594	-0.574392	0.724154	1.19228	-0.644726	0
0.0709968	0.241496	-0.312333	0.532327	0.909586	-0.558271	1
-0.330067	-0.803701	1.16886	0.317572	0.141873	0.624725	1
-0.622046	-0.613363	-0.263177	-0.729237	-0.722402	-0.322088	1
0.212351	0.674761	-0.834457	-0.758646	-0.70356	-0.487869	1
-1.30649	-1.53351	0.0477237	-0.338411	-0.496452	0.376731	1
0.186805	0.364621	-0.277672	-0.750577	-0.744408	-0.333315	1
-0.822207	-1.07957	0.373854	-0.296235	-0.408575	0.254657	0
-0.0829537	-0.0650241	-0.038089	-0.176848	-0.181006	-0.00211742	0
-1.91914	-2.12491	-0.433752	-1.65922	-1.75286	-0.719887	1
-0.779641	-0.901197	0.00381953	-0.783205	-0.805495	-0.264257	1
1.56235	1.70725	0.250544	1.24387	1.44105	0.0523202	0
0.150077	0.19814	-0.0129859	-0.744253	-0.834052	-0.0230617	1
1.15817	1.07855	0.569112	1.05608	0.978254	0.560735	1
-0.791813	-0.595193	-0.824899	-1.35077	-1.24275	-1.1581	1
0.0884405	0.447271	-0.693816	-0.962306	-0.976172	-0.4097	0
-1.36324	-1.03474	-1.57011	-1.26866	-1.39458	-0.22639	1
-0.0895349	0.108474	-0.444991	-0.246687	0.0351546	-0.762999	0
-1.3582	-1.43388	-0.4577	-1.34196	-1.52147	-0.0600916	1
0.937628	0.678528	0.894403	0.274348	0.115672	0.568645	1
-0.49948	-0.533003	-0.0962778	0.128892	0.485802	-0.716119	0
-0.58401	-0.561956	-0.277566	-1.21478	-1.25526	-0.50878	1
-0.481612	-1.09434	1.57492	2.40564	2.55571	0.407679	1
1.0044	1.42127	-0.408754	1.27522	1.73338	-0.405645	0
0.198163	0.0483514	0.456306	-0.3814	-0.449275	0.0872788	1
0.448496	0.706299	-0.331554	-0.204243	-0.16371	-0.134658	0
-2.49282	-2.54466	-1.61759	1.14195	1.03397	0.643928	0
-0.949585	-1.02115	-0.222634	-0.992607	-1.02018	-0.38512	1
1.5851	1.70075	0.308628	1.43778	2.11315	-0.69761	0
-1.18935	-1.71543	1.13314	0.058429	-0.262922	0.983169	1
0.185425	0.111059	0.276278	-0.593984	-0.496599	-0.504032	0
-1.02013	-1.06871	-0.326512	-0.617919	-0.783121	0.288481	1
-0.978846	-1.00283	-0.370837	-1.09826	-1.05397	-0.706776	1
0.13274	-0.190439	0.863313	-0.0481124	-0.257697	0.624449	1
-0.0312949	-0.218063	0.472691	-0.196017	-0.125954	-0.208608	1
-1.60994	-1.83582	-0.137976	-1.06175	-1.07502	-0.484321	1
0.544843	0.817163	-0.32084	1.21419	1.62247	-0.341292	0
0.682412	0.511899	0.640851	-0.458842	-0.456341	-0.155669	1
-0.1177	0.054925	-0.402872	0.098046	0.15284	-0.0378362	0
0.663093	1.16364	-0.695077	0.644767	0.977371	-0.421015	0
0.0837346	0.722548	-1.23022	-0.240636	0.0444281	-0.766899	0
-0.619357	-0.0922786	-1.44775	-0.140843	0.234608	-0.911746	0
-0.0413082	-0.26814	0.570058	0.346011	0.259853	0.401245	1
-1.1479	-1.3349	0.00760075	-1.06924	-1.1258	-0.339496	1
-0.393721	-0.359727	-0.213706	-0.690825	-0.548855	-0.693732	0
-0.224733	-0.133345	-0.270109	-1.03529	-1.08635	-0.334637	1
-0.843967	-0.498141	-1.20953	-1.10963	-0.968223	-1.02762	0
-0.0512861	-0.224562	0.432568	0.0242855	0.00652449	0.117037	1
-0.572546	-0.741363	0.226387	-0.901663	-1.01422	-0.0340903	1
-0.443186	-0.229289	-0.66094	0.0432603	0.181691	-0.265712	0
1.24245	1.40701	0.124399	-0.0935863	-0.0374142	-0.124247	1
0.580368	0.527853	0.355053	-0.352804	-0.147224	-0.642037	1
-1.7877	-1.8684	-0.763034	-1.23856	-1.19726	-0.819243	0
-0.370439	-0.796832	1.02044	0.40204	0.387179	0.243133	1
-0.730247	-0.667133	-0.45875	0.216925	0.480503	-0.470043	0
0.555352	0.81443	-0.291011	0.335305	0.409186	0.00953912	0
1.63502	1.55488	0.678768	2.36638	2.58956	0.282994	0
0.440287	0.290096	0.529725	0.295535	0.236448	0.317798	1
-0.221973	-0.324126	0.194141	0.493685	0.283846	0.75385	0
-0.647062	-0.80311	0.15969	-1.3517	-1.48967	-0.241418	1
0.201984	0.311073	-0.125372	-0.615827	-0.448318	-0.712318	1
1.90835	1.93593	0.542224	2.47326	2.15996	1.21824	0
-0.121273	-0.17382	0.11253	0.293244	0.355017	0.0221983	0
1.17232	1.65592	-0.460536	1.02035	1.38195	-0.327972	0
-0.639277	-0.27006	-1.12509	-0.450038	-0.264026	-0.652416	0
0.0932172	-0.201887	0.781806	0.438045	0.108901	1.06436	1
1.0223	0.941692	0.537182	1.62512	1.83105	0.141287	0
-0.489148	-0.820541	0.711433	0.504974	0.496621	0.26021	0
0.454794	0.528739	0.0449928	1.22447	0.800439	1.38031	1
-1.15333	-0.922173	-1.15754	-1.58275	-1.63805	-0.799346	0
-0.515296	-0.266293	-0.781099	-0.814947	-0.654764	-0.836166	1
-0.182662	0.106479	-0.687094	-0.635499	-0.603613	-0.340521	0
2.20808	2.04081	0.945029	1.40341	1.54997	0.191868	1
-1.46222	-1.81551	0.396962	-0.928975	-1.25879	0.781262	1
0.0924742	-0.1654	0.687696	0.0302255	0.0230843	0.0917188	1
3.62113	-0.0644333	10.079	2.68185	-0.175707	8.97557	0
-0.598481	-0.369329	-0.78425	-0.224225	-0.130959	-0.283152	0
-0.345529	-0.497993	0.274072	2.24485	2.72278	-0.137203	1
-1.18601	-1.35854	-0.0575203	-1.32438	-1.2989	-0.844583	1
-0.24299	-0.459217	0.477208	0.957569	0.870211	0.560107	0
0.170422	0.34202	-0.27158	-0.166257	-0.214347	0.122766	1
0.0587897	0.200282	-0.255089	-0.196945	-0.195726	-0.0256178	1
0.411309	0.676755	-0.361909	0.605427	0.874921	-0.31085	0
-1.04792	-1.28069	0.198868	-1.45785	-1.64938	-0.0941578	1
-0.770017	-0.69099	-0.521455	0.950816	-1.09003	8.00757	1
-0.681701	-0.492306	-0.740346	-0.966726	-0.881155	-0.732458	0
-1.14572	-1.39998	0.218614	-1.01973	-1.20889	0.1803	1
0.2788	0.593219	-0.516204	-0.179176	0.0874836	-0.686879	0
0.0173211	0.0578055	-0.0486975	-1.00048	-1.06309	-0.270427	1
1.28381	0.950777	1.11749	1.05721	0.83032	0.895403	1
-1.16009	-1.01959	-0.929512	-1.26056	-1.33121	-0.434159	1
-1.08211	-1.45574	0.634338	-0.526861	-0.561146	-0.0826335	1
-0.379922	-0.261788	-0.407073	-0.732572	-0.653807	-0.540841	1
-0.0551783	-0.0658366	0.0396361	-0.457525	-0.52361	0.0470207	1
0.266982	-0.32708	1.60748	1.73626	1.71638	0.579244	1
0.136278	0.382865	-0.443205	-0.0643297	0.222023	-0.666783	0
1.05368	1.00499	0.480779	-0.20137	-0.345353	0.383474	1
-0.592466	-0.443263	-0.593089	0.068055	0.180439	-0.191641	0
0.865694	1.21911	-0.347939	2.87248	2.41395	1.50128	0
-0.725364	-0.631754	-0.532589	-1.44066	-1.45346	-0.818494	1
0.540703	0.720702	-0.140707	0.100138	0.256614	-0.282238	0
-0.254171	-0.330995	0.118622	-0.183365	-0.0397694	-0.390463	0
1.14518	1.34401	0.0316535	0.318117	0.491469	-0.224771	1
0.908755	0.883933	0.39318	-0.0703436	0.0324314	-0.231745	1
1.2577	0.836293	1.30467	0.947985	0.886697	0.500205	1
-0.791565	-0.689661	-0.591618	-0.807496	-0.625324	-0.892653	0
1.47842	1.53243	0.392865	0.402931	0.363628	0.302506	1
2.48421	2.39955	0.846717	1.41034	1.20089	0.907578	1
2.04911	1.75061	1.16266	1.3435	1.29937	0.550422	1
-0.324901	-0.678729	0.824345	-0.339459	-0.502855	0.392872	1
0.000549657	-0.0597062	0.177441	0.384423	0.205831	0.648456	0
0.0903866	-0.306695	1.04555	0.556928	0.289734	0.915103	1
0.0624342	0.00462613	0.194456	0.520221	0.745975	-0.254837	0
0.941661	0.539966	1.21434	0.764736	0.491617	0.962985	1
-0.0396452	-0.0160548	-0.0333625	-0.129554	0.0927091	-0.553721	0
-0.996715	-1.17891	0.0710413	-0.931419	-1.07546	0.0608698	1
-0.295463	0.0462833	-0.859455	-0.696761	-0.491668	-0.871753	0
0.0351187	-0.2205	0.665744	-0.360757	-0.342998	-0.148849	1
-1.00933	-1.06125	-0.310967	-0.814947	-0.982648	0.206588	1
0.610018	0.555919	0.367552	-0.0212253	-0.267338	0.739648	1
1.51748	1.43035	0.666794	0.986669	0.599881	1.27355	1
-1.30461	-1.14848	-1.07793	-1.55834	-1.60596	-0.804425	0
-0.00359013	0.449634	-0.927517	-0.128815	0.202593	-0.806143	0
0.258703	0.361298	-0.0890305	0.467883	0.0621655	1.28401	1
-1.1936	-0.711154	-1.78958	-1.43073	-1.38538	-1.02443	0
1.50036	1.41395	0.661752	1.85228	2.0361	0.235718	0
0.468983	0.519654	0.0989803	0.729235	0.84055	0.0644505	0
2.15494	1.72557	1.42587	0.999667	0.907305	0.580412	1
0.448177	0.120735	0.947445	0.375735	0.216945	0.594823	1
-1.13218	-1.2462	-0.203202	-0.721555	-0.828973	0.0471529	1
-0.275259	-0.21858	-0.21255	-1.08743	-1.13831	-0.372791	1
-0.0799816	0.0445846	-0.279142	-0.340272	-0.152155	-0.590464	1
0.954505	0.946197	0.372699	0.336506	0.500449	-0.195993	1
-0.336967	0.14762	-1.17897	-0.942906	-0.89352	-0.600655	0
-0.801295	-0.67186	-0.666192	-0.901506	-0.798356	-0.735378	1
-0.639667	-1.08215	0.999857	0.204823	0.018374	0.625463	0
0.556237	0.219116	0.993555	0.834266	0.645292	0.768779	1
1.27681	0.795301	1.44026	2.38083	2.2357	0.904294	1
1.34439	1.37252	0.406835	1.04436	0.926735	0.645658	0
1.44647	1.67778	0.0653694	3.06213	2.94019	0.937523	0
1.92636	2.42843	-0.235973	0.980461	1.3701	-0.394363	0
0.806994	1.00418	-0.0776868	0.363822	0.321529	0.297614	1
0.787463	0.87928	0.121773	-0.292355	-0.265424	-0.140332	1
-0.0587165	-0.0934604	0.0946739	-1.06609	-1.12904	-0.314685	1
-0.499622	-0.533963	-0.0942822	-0.591032	-0.510804	-0.453638	1
2.28292	1.99066	1.1823	0.939759	0.789031	0.699523	1
0.0675293	0.124354	-0.0651878	-0.121947	0.072175	-0.482173	0
-0.764674	-0.733903	-0.395205	-0.997069	-1.13338	-0.00513622	0
1.6358	1.37429	1.02853	1.00332	1.09425	0.19124	1
1.3917	1.11504	1.01771	0.394668	0.289808	0.46215	0
-0.1039	0.395273	-1.07204	-0.173241	0.188462	-0.901269	0
1.63417	1.76162	0.300435	0.460045	0.554323	0.00875687	1
0.0391877	-0.349312	1.01141	0.491897	0.122149	1.1843	1
1.2663	1.36993	0.244137	0.992332	1.20619	-0.0580314	0
1.26188	1.00743	0.94839	2.22781	2.49535	0.182735	0
-1.11353	-1.47347	0.576255	-0.785884	-0.866435	-0.076673	1
0.230042	0.316981	-0.0666583	-0.862319	-0.773332	-0.663004	1
1.76265	1.67151	0.725718	0.849088	0.901711	0.226926	1
-0.691679	-0.642169	-0.403082	-0.552274	-0.481732	-0.402538	0
-0.774758	-1.30957	1.26591	-0.161407	-0.310982	0.41364	1
-1.07246	-0.5672	-1.73968	-1.32915	-1.22663	-1.11678	0
-0.868558	-0.724227	-0.744653	-1.08185	-1.08076	-0.548686	1
-0.199823	-0.0765463	-0.331344	-0.0895909	0.0748245	-0.393295	0
-1.84302	-2.04699	-0.380605	-0.866975	-0.876224	-0.359647	1
-1.30644	-1.5183	-0.00111707	-1.06947	-1.07715	-0.509265	1
-0.633298	-0.726739	-0.00311271	-1.28446	-1.32672	-0.560805	1
0.242993	0.609025	-0.634052	-0.668825	-0.376338	-1.08005	1
-1.21714	-1.15254	-0.765869	-0.77793	-0.785403	-0.307865	0
-0.752573	-0.78952	-0.21171	-0.82472	-0.788715	-0.474251	1
-0.503868	-0.572888	-0.00762917	-0.8177	-0.888736	-0.126571	1
-0.475349	-0.754362	0.567327	0.193839	-0.0812793	0.871407	1
[truncated: 300,657+ more rows]
