# Supplementary material for: Machine learning-based approaches for identifying human blood cells harboring CRISPR-mediated fetal chromatin domain ablations
Source: Sci Rep. 2022 Jan 27;12:1481. doi: 10.1038/s41598-022-05575-3 (PMC8795181; doi:10.1038/s41598-022-05575-3)
Supplement: Supplementary file 6 — Supplementary Table 6. [file 41598_2022_5575_MOESM6_ESM.xlsx]

## Sheet: s_testing1
FSC-A	FSC-H	FSC-W	SSC-A	SSC-H	SSC-W	STATE
-0.181686	0.349749	-1.17357	0.575464	1.39938	-1.31671	1
0.85208	1.01317	0.0111357	0.994252	1.11101	0.136843	0
0.624171	0.518694	0.483345	2.27852	2.57518	0.151494	0
0.6161	0.835854	-0.186874	0.512677	0.567591	0.116242	0
0.970176	0.367072	1.69076	3.24254	2.82934	1.4166	0
-0.142037	0.377363	-1.12721	-0.321321	-0.141476	-0.551238	0
-0.406691	-0.460255	-0.00519064	-1.04646	-1.12547	-0.246387	1
0.444124	0.8477	-0.608848	1.19396	1.62236	-0.374856	0
-0.170074	-0.619724	1.12667	0.708309	0.403494	1.02213	1
-0.5193	-0.809325	0.57764	-0.247727	-0.315326	0.140269	1
-0.731633	-0.437527	-1.01355	-0.743686	-0.800155	-0.133484	0
0.571177	0.50137	0.390619	0.681442	0.698367	0.254032	0
-0.553922	-0.570936	-0.165419	-0.595406	-0.653125	-0.0492631	1
-1.63728	-1.71987	-0.642861	-0.242594	-0.631772	1.13489	1
-1.07427	-1.25686	0.0266248	-1.17001	-1.26585	-0.272579	1
-0.411824	-0.529181	0.154201	0.0532997	0.140097	-0.133767	0
-0.696267	-0.521777	-0.712562	-0.116127	-0.114361	0.00733004	0
0.746409	0.908037	-0.0261219	1.3182	1.61283	-0.0994606	0
-0.716375	-0.286498	-1.3045	-0.802738	-0.614853	-0.894539	0
-0.325164	-0.136431	-0.539251	-0.0325776	0.240358	-0.609528	0
-0.648866	-0.474025	-0.685351	-1.04561	-1.1265	-0.239187	0
0.0179023	-0.0255288	0.144258	-0.423762	-0.40347	-0.187565	1
-0.272453	0.00452895	-0.705131	0.155862	0.528802	-0.724009	0
1.3856	1.07476	1.08794	0.921431	0.460533	1.44216	1
-1.17695	0.325836	-3.64909	0.770513	1.55786	-1.15421	0
-0.107345	-0.00709435	-0.235644	-0.187546	0.0254285	-0.555893	1
-0.484502	-0.280427	-0.659501	-1.0021	-0.933294	-0.701993	0
3.20239	2.56995	1.87339	3.18598	1.80405	3.33422	0
-0.834896	-1.19089	0.660737	-0.231435	-0.376945	0.369872	1
0.834132	0.595541	0.826931	2.46393	2.56557	0.495404	0
-0.873836	-0.575896	-1.11716	-0.661534	-0.601628	-0.435593	0
-0.712304	-0.297307	-1.26954	-0.305381	-0.00028327	-0.842851	0
-1.28334	-1.06393	-1.22747	-1.57251	-1.60261	-0.886794	1
0.638332	0.39602	0.789987	0.193999	-0.167188	1.10693	0
-2.03081	-2.36337	-0.0420296	-1.53044	-1.74831	-0.0411597	1
0.721771	0.781069	0.168539	0.955995	1.24467	-0.209003	0
-0.0626338	0.296814	-0.766774	0.297297	0.267252	0.242981	0
0.772676	0.603018	0.662097	0.266037	0.185388	0.358277	1
-0.36414	0.0520586	-1.0506	-0.541913	-0.484152	-0.357224	0
-0.24392	-0.326624	0.135886	-0.318636	-0.214548	-0.357159	0
-0.603978	-0.18063	-1.21533	-1.41669	-1.36537	-1.02252	0
-0.151312	-0.278206	0.280625	-0.346045	-0.263755	-0.314793	1
0.512908	0.641738	-0.044646	-0.331855	-0.145096	-0.574602	0
0.678228	0.686158	0.25959	0.617373	0.524295	0.486844	0
-0.721296	-0.731737	-0.266936	-1.29924	-1.33729	-0.587893	1
-0.889023	-1.21436	0.54551	0.0527582	0.0899295	-0.0124118	1
-0.18158	-0.267323	0.16812	-0.494751	-0.538087	-0.0414208	0
0.159115	0.13779	0.146352	-0.243797	-0.465089	0.59284	1
-0.810222	-0.650522	-0.746052	-1.2178	-1.23496	-0.593191	1
0.0684896	-0.141688	0.559953	0.573909	0.668665	0.0490326	0
-1.59883	-1.87015	0.0172058	0.202047	0.388348	-0.299554	0
1.81922	1.62846	0.925412	0.757993	1.27673	-0.708683	1
0.740745	0.487822	0.83771	1.87563	1.31257	1.69342	1
0.749489	0.754861	0.287114	0.710253	1.28915	-0.83639	0
-0.110956	-0.192105	0.184446	0.44915	0.503681	0.0954666	0
-0.951328	-1.4338	1.03279	-0.451833	-0.925536	1.41747	1
-0.707914	-0.642526	-0.452805	-1.02986	-1.0603	-0.401559	1
0.0919956	0.248766	-0.271227	0.817434	0.439476	1.22114	0
2.20172	1.80081	1.37763	2.43282	1.96799	1.49056	1
1.3868	1.47536	0.309511	0.425319	0.325399	0.452472	1
-0.0948483	0.378844	-1.01167	-0.554117	-0.41337	-0.591951	0
-2.31805	-2.57111	-0.619837	-1.37443	-1.40445	-0.685449	1
0.896791	0.706888	0.73588	0.784897	0.807715	0.271228	1
-1.19409	-1.11346	-0.795554	-1.24746	-1.27257	-0.590101	0
-0.46797	-0.0912708	-1.03019	-0.719619	-0.523162	-0.855077	0
-0.414161	0.0870766	-1.255	-0.379479	-0.120271	-0.781363	0
-0.140798	0.369219	-1.10837	-0.630044	-0.426226	-0.810024	0
1.03411	0.735613	0.99909	0.0608808	-0.129433	0.588892	1
0.764464	0.506478	0.854351	1.01933	1.44231	-0.430405	1
-0.924884	-0.860556	-0.576509	-1.0561	-0.984422	-0.754529	0
-0.0887948	0.215969	-0.668083	0.403196	0.625147	-0.289722	0
-0.981312	-0.989005	-0.41942	-1.65015	-1.80653	-0.430905	1
-1.36081	-1.67419	0.296429	-1.17448	-1.17105	-0.628432	1
1.00742	1.04692	0.295801	2.69904	2.46989	1.07465	0
-0.382407	-0.75565	0.856863	-0.465593	-0.59483	0.230548	1
-0.798433	-0.59433	-0.846103	-0.454707	-0.375024	-0.367601	0
-0.72742	-0.950581	0.308045	-0.731634	-0.911424	0.278929	1
-0.222998	0.215007	-1.01293	-0.525505	-0.252672	-0.912192	0
0.197135	0.192057	0.12385	0.0719608	-0.238782	0.93811	0
0.625021	0.570443	0.374293	0.562283	0.602095	0.166385	1
0.358172	0.0222971	0.945297	1.18082	1.14588	0.492826	0
-0.0715548	-0.0307111	-0.0855666	-0.221485	-0.234275	0.000346991	0
1.22796	1.23519	0.419504	1.18284	1.22265	0.341799	0
-0.0962997	0.0402873	-0.311519	0.195128	0.0990172	0.375691	1
0.138972	0.0299966	0.340384	0.782833	1.02324	-0.178428	0
0.0739413	0.204198	-0.222143	-0.721332	-0.8501	0.112195	1
1.38496	1.33677	0.565186	1.18187	1.35269	0.0865148	1
-0.618174	-0.438267	-0.679386	-0.454008	-0.244101	-0.707454	0
-0.238291	0.146674	-0.913606	-0.212038	0.034664	-0.649653	0
0.425327	0.945869	-0.832707	0.244734	0.633644	-0.710195	0
-1.97122	-2.31547	0.0483933	-0.962408	-1.14579	0.17947	1
-1.47926	-1.44565	-0.874151	-1.56116	-1.68093	-0.505543	1
0.0860129	0.223077	-0.231667	-0.369024	-0.171621	-0.623244	1
1.14714	1.33921	0.0493352	0.570757	0.529689	0.35298	0
0.893782	0.865024	0.399201	0.8125	1.02109	-0.104856	0
0.849142	0.922844	0.180574	0.627518	0.906203	-0.313858	0
0.793457	1.07187	-0.231876	0.952264	1.39894	-0.498582	0
2.066	1.73018	1.2376	1.20007	1.09276	0.647639	1
-0.653539	-0.622389	-0.337474	0.232061	0.798332	-1.06283	0
0.529829	0.303774	0.726356	0.369493	0.518163	-0.144981	1
0.450957	0.345529	0.432168	0.533902	0.706272	-0.132146	0
0.164956	-0.277836	1.1768	-0.666783	-0.932777	0.605882	1
0.230235	0.778256	-0.979121	-0.313193	0.0419785	-0.962857	0
-0.465739	-0.378152	-0.377976	0.107302	0.458981	-0.705485	0
-1.74813	-2.18509	0.55786	-0.781513	-0.73787	-0.465222	0
0.116953	0.201829	-0.105451	0.400437	0.698514	-0.44982	0
-0.611979	-0.543765	-0.407489	-0.540432	-0.385147	-0.621884	0
0.68014	0.715179	0.204436	0.489545	0.484989	0.244199	0
-0.252239	-0.573601	0.750218	0.559992	0.699844	-0.0532115	1
-2.239	-2.70126	0.382456	-1.28264	-1.57099	0.439094	1
0.284397	0.330204	0.0446257	-0.260126	-0.200953	-0.209667	0
0.848044	-0.108002	2.61718	2.66419	0.808971	4.8619	1
0.562858	0.585546	0.191668	-0.0299349	0.0919982	-0.256449	0
0.970707	1.06314	0.18183	1.00595	1.39731	-0.379196	0
-0.767245	-0.909862	0.0639871	-0.555557	-0.587072	-0.107336	1
-1.61245	-1.43002	-1.40874	-1.04782	-0.760109	-1.37993	1
2.27348	2.3839	0.48617	2.05002	2.31377	0.150874	0
-0.0691475	0.182728	-0.547519	-0.647853	-0.541707	-0.557895	0
-0.63814	-1.00588	0.763614	-0.513065	-0.648618	0.230015	1
1.65362	1.8402	0.207366	0.0219664	-0.00944492	0.149243	0
-1.19419	-1.81818	1.48742	0.134049	-0.384408	1.59303	1
-1.3276	-1.23494	-0.925014	-0.444988	-0.175315	-0.849486	0
0.583355	0.580216	0.252578	0.222574	0.636082	-0.771389	0
0.395095	0.640257	-0.324497	-0.168764	0.0721233	-0.61129	1
-0.323429	-0.199212	-0.392	-0.352307	-0.06109	-0.840349	0
-1.40024	-1.56055	-0.229364	-1.11764	-0.923172	-1.18317	1
-0.831781	-1.03898	0.216785	-0.464158	-0.491614	-0.07254	1
-0.504609	-0.85219	0.746764	-0.677789	-0.906326	0.469876	1
-0.191456	-0.402731	0.478635	1.91761	2.29309	-0.0611517	0
-0.667982	-1.24723	1.42368	1.23898	1.41009	0.102395	1
0.722018	0.513511	0.734519	0.639922	0.564193	0.452146	0
-0.0200824	-0.209651	0.481042	-0.452957	-0.631551	0.389603	1
-1.46738	-1.35888	-1.07823	-1.1061	-1.07922	-0.650948	0
-1.44762	-1.49243	-0.618267	-1.15306	-1.1661	-0.554392	1
0.22496	0.764856	-0.966877	-0.0231313	0.240506	-0.583553	0
-0.799531	-0.686132	-0.625383	-0.908563	-0.792027	-0.773379	0
-0.355219	-0.642082	0.624212	-0.0625132	-0.277571	0.625841	1
-1.55549	-1.79368	-0.0709147	-1.45953	-1.47058	-0.839914	1
0.655961	0.444882	0.724054	1.18234	1.34182	0.108193	0
0.0205219	-0.0206425	0.140072	-0.0997567	-0.126404	0.0890818	0
1.71228	1.9859	0.075604	0.694933	0.930659	-0.201737	0
-0.47335	-0.366232	-0.428211	-0.590236	-0.303357	-0.993226	0
-0.768449	-0.446707	-1.10052	-0.946505	-1.10722	0.105299	1
-1.03318	-1.09391	-0.303775	-1.25862	-1.33552	-0.410282	1
0.831335	0.828303	0.328872	1.26499	1.45967	0.0658376	0
3.73311	3.44799	1.3343	1.78001	1.23218	1.66079	1
1.20407	1.61661	-0.321566	0.65314	1.05242	-0.53688	0
0.945714	1.41517	-0.516436	0.686769	0.5124	0.69602	1
0.724036	0.983626	-0.222457	1.46191	1.60611	0.212351	0
0.693061	0.324059	1.0938	1.40466	0.992204	1.34547	0
-0.0732894	-0.274504	0.492659	-0.217597	-0.254741	0.0683937	1
1.67188	2.05378	-0.115498	0.282912	0.344091	0.0201432	0
-0.655238	-0.545172	-0.5336	-0.743723	-0.616774	-0.681327	0
-0.488573	-0.542433	-0.0414017	-0.668144	-0.64714	-0.32617	1
0.294522	0.563336	-0.414292	-0.766661	-0.690289	-0.552097	1
-0.435649	-0.626017	0.33557	-0.234198	-0.126182	-0.322701	0
-0.670177	-0.405322	-0.907641	-0.919217	-0.723389	-1.01013	0
0.898702	0.635815	0.894225	0.275368	0.281364	0.148275	1
-0.283427	-0.161011	-0.368138	-0.865604	-0.772448	-0.671723	0
-0.424108	-0.136876	-0.811253	-0.932473	-0.730925	-1.03733	1
0.334737	0.622267	-0.433967	2.24395	2.33897	0.467178	0
-0.0999814	-0.394439	0.723007	0.59774	0.391008	0.757051	0
0.903871	0.964895	0.222646	0.225374	0.549785	-0.587306	0
-0.408178	-0.614912	0.389573	-1.03064	-1.04338	-0.461317	1
-1.48899	-1.64739	-0.292891	-0.259274	-0.432063	0.440943	1
-1.61476	-1.64346	-0.794298	-1.62371	-1.76841	-0.457663	1
-0.0979635	-0.72848	1.66575	0.838275	0.622709	0.823205	1
2.81344	2.7748	0.83028	1.69351	1.68487	0.546504	1
-1.73151	-1.88926	-0.467457	-1.68794	-1.93568	-0.0240828	1
-2.83343	-3.58315	1.84419	-0.924271	-1.22846	0.659734	1
-0.0261359	-0.0333763	0.0433698	0.493664	0.372463	0.522673	0
0.628349	0.648253	0.218878	0.95331	1.23388	-0.194689	0
-1.06729	-1.22006	-0.0582513	-1.26523	-1.51964	0.298758	1
3.15371	0.359817	7.20866	0.971314	-0.63953	5.4684	0
1.13801	1.40695	-0.0931018	1.44289	1.60655	0.171867	0
-0.864774	-0.664292	-0.879907	-1.45199	-1.52769	-0.582716	1
-0.671947	-0.943474	0.469007	0.373533	0.323034	0.316955	1
2.08763	1.89676	0.971252	2.47934	2.67935	0.343093	0
-0.494909	-0.0482571	-1.19419	-1.10256	-0.888077	-1.22714	0
-0.845976	-0.386147	-1.46106	0.330884	0.257425	0.360115	1
-1.15025	-0.958799	-1.05447	-1.51835	-1.67738	-0.296172	1
0.253386	0.0196318	0.671098	0.114379	0.111208	0.11225	1
0.49103	0.91781	-0.631035	0.838548	0.97329	0.0526002	0
-0.585924	-0.570492	-0.262959	-0.589574	-0.411523	-0.71435	0
-0.750572	-0.83953	-0.0745777	-1.29189	-1.35887	-0.474577	1
-1.80651	-2.08271	-0.101056	-1.57372	-1.76848	-0.183573	1
-0.927858	-1.14721	0.208308	-1.20341	-1.30242	-0.285273	1
-0.92407	-0.615948	-1.17598	-1.20656	-1.06806	-1.09902	0
1.67677	1.78334	0.353048	2.22742	2.66251	-0.0711259	0
-0.332067	-0.284573	-0.217119	-0.694816	-0.667606	-0.36077	1
-0.527195	-0.297233	-0.742703	-0.00307248	-0.164824	0.490901	1
1.86638	1.0447	2.23152	1.65958	1.07244	1.75379	1
-0.934194	-0.78208	-0.80602	-1.06419	-0.978511	-0.805206	0
-0.655203	-0.587223	-0.430199	-1.06699	-1.04323	-0.609365	0
-0.903821	-1.00914	-0.107754	-0.718957	-0.934107	0.406778	0
0.941749	0.509069	1.28376	0.962372	0.833427	0.64753	1
-0.226963	-0.00968554	-0.552019	-0.0363126	0.244791	-0.629846	0
-1.07013	-0.905494	-0.928991	-1.28132	-1.43711	-0.122455	1
-0.827816	-0.918821	-0.107858	-1.00953	-1.00415	-0.505435	1
-0.381557	-0.610914	0.459692	-0.268059	-0.278088	-0.0280856	1
-0.672655	-0.893723	0.325	-0.305538	-0.239668	-0.250205	0
-0.352635	-0.26029	-0.332555	0.179031	0.491491	-0.585337	0
1.24053	1.11681	0.678842	2.15587	1.74848	1.3695	0
-0.254505	-0.455665	0.430702	-0.974886	-1.09281	-0.0636861	1
-0.826825	-1.13204	0.508357	0.142718	0.038506	0.380369	1
-0.325058	-0.312706	-0.130045	0.7571	0.732353	0.367566	0
-1.74084	-1.69647	-1.12543	-2.11042	-2.29801	-0.845853	1
1.48663	1.55258	0.377328	2.07363	2.68726	-0.375704	0
0.729028	0.604943	0.552522	2.21331	2.8235	-0.329553	0
-0.744377	-0.302045	-1.35076	-1.26227	-1.37039	-0.295127	0
-0.554311	-0.956208	0.89119	-0.232523	-0.183221	-0.170248	1
0.489472	0.586953	0.0109264	1.51435	1.89884	-0.192894	0
-0.211139	0.0245921	-0.584044	-0.443706	-0.224596	-0.723943	0
-0.526062	-0.267915	-0.805706	-0.253322	0.00156384	-0.693216	0
0.211083	0.635371	-0.756832	-0.321358	-0.217651	-0.357638	0
-2.29379	-2.64062	-0.192211	-1.40919	-1.43039	-0.751517	1
-1.13248	-1.05156	-0.753901	-0.911868	-0.915266	-0.407541	0
-0.00609924	0.627375	-1.2641	-0.923299	-0.765577	-0.905111	0
-0.264806	-0.0923073	-0.472167	-0.670324	-0.672852	-0.257384	1
0.130511	0.294075	-0.269029	-1.02088	-0.877438	-0.944736	0
-0.834506	-1.31742	1.06691	-0.513958	-0.918443	1.14892	1
-0.0857858	-0.161603	0.181202	-0.118497	-0.121675	0.0193056	1
-0.627661	-0.960057	0.662202	-1.00424	-1.15111	0.0225252	1
-0.364211	-0.269914	-0.342812	-0.710714	-0.695534	-0.334709	0
0.685414	0.879312	-0.110789	-0.176271	-0.0797089	-0.264389	1
0.736391	0.943129	-0.117068	-0.219231	-0.00272145	-0.58215	0
-0.105964	0.20827	-0.696445	0.451598	1.12106	-1.12625	0
-0.803389	-0.708639	-0.581009	-0.74065	-0.716074	-0.381556	0
1.78233	1.3498	1.39302	1.60663	1.0273	1.73693	1
0.57277	0.451989	0.501973	-0.353705	-0.324709	-0.17573	1
-2.11921	-2.1115	-1.38466	-1.56781	-1.59389	-0.897454	1
0.115572	-0.03271	0.42526	0.644161	0.88027	-0.22186	0
-0.485741	-0.0596583	-1.14542	-0.458983	-0.125148	-1.01267	0
-0.800274	-0.757427	-0.447572	-0.248814	-0.00582459	-0.662368	0
2.0517	2.35229	0.124374	1.54901	1.53688	0.525011	0
-0.342156	-0.594627	0.535463	-0.767128	-0.936841	0.227981	1
0.836079	1.32166	-0.588754	0.264677	0.311213	0.0477382	0
0.634614	1.05929	-0.564683	-0.0855295	0.283432	-0.851063	0
0.365712	0.321912	0.268695	0.689412	0.834609	-0.0186225	0
-1.0793	-1.32986	0.231228	-0.700412	-0.837171	0.148775	1
-1.09368	-1.22147	-0.146163	-0.942969	-1.19152	0.434329	1
1.35636	1.87196	-0.438991	0.816541	1.2245	-0.483855	0
-1.66146	-2.22093	1.10375	0.0467692	-0.492279	1.66264	1
-0.554028	-0.162565	-1.11517	-0.479514	-0.271586	-0.718885	0
0.985433	-0.514004	4.27295	0.85577	-1.14571	7.83938	1
1.00873	0.745755	0.917249	1.13514	1.11722	0.447436	0
1.43173	1.85382	-0.258877	1.27257	1.63315	-0.230126	0
0.159327	0.221892	-0.0398318	0.384266	0.249224	0.52872	0
0.448302	0.246842	0.648492	0.743299	1.09453	-0.408031	0
1.17868	-0.260882	3.99812	0.624681	-1.37217	8.3891	1
0.181559	0.504997	-0.574102	-0.319414	-0.205017	-0.384254	0
-0.0183124	-0.24304	0.569058	-0.23299	-0.12995	-0.30942	1
2.66515	2.63058	0.798883	2.97419	3.56537	-0.107281	0
-0.486484	-0.681024	0.326884	-0.950629	-1.01833	-0.221936	1
-1.80259	-1.77384	-1.1338	-1.29706	-1.45403	-0.129046	1
1.17596	0.96571	0.840432	1.53513	1.70763	0.179774	0
0.610861	0.530983	0.424214	0.440208	0.540845	-0.0113784	1
-0.520362	-0.298121	-0.721144	-0.195358	0.240949	-1.06401	0
-0.836878	-0.402065	-1.39994	-1.59689	-1.71019	-0.568837	0
-1.37226	-1.67878	0.267229	-1.05968	-1.01516	-0.670929	0
0.545653	0.481307	0.371048	0.773308	0.922753	0.00114101	1
-0.405842	-0.902977	1.21468	-0.10769	-0.472847	1.07577	1
0.205029	0.213822	0.0961166	0.0746822	0.0133114	0.246124	0
-0.191315	-0.12392	-0.198805	0.218066	0.673394	-0.8571	0
-1.40662	-0.85108	-2.14223	-1.73677	-1.71617	-1.29008	0
-1.70311	-1.88259	-0.372115	-1.21422	-1.28831	-0.385722	1
-0.483617	-0.189514	-0.860755	-0.338778	-0.0112181	-0.916456	0
-0.516327	-0.57634	-0.0384713	-0.278167	-0.228512	-0.193503	0
-0.467899	-0.708565	0.45896	-0.706947	-0.790476	-0.027248	1
-0.828099	-0.526145	-1.09529	-1.02383	-0.84515	-1.05098	0
-1.608	-1.33015	-1.66158	-0.872953	-0.768902	-0.709379	0
0.581514	0.162591	1.19291	0.996075	0.689796	1.06224	1
-1.17167	-1.11012	-0.728365	-1.37105	-1.48824	-0.346032	1
-0.889802	-0.713081	-0.838045	-0.889397	-0.760405	-0.794992	0
1.07503	0.762635	1.03698	-0.759857	-0.893323	0.108519	1
0.579177	0.484268	0.447343	0.214525	0.196323	0.185866	1
-0.624829	-0.817246	0.264927	-1.04417	-1.17674	-0.053516	1
-0.55994	-0.612617	-0.0776127	-0.422323	-0.327369	-0.390345	0
1.84538	0.698448	3.00922	1.88058	0.189304	4.90062	0
2.17599	1.9374	1.07204	0.805424	0.642288	0.693681	1
1.228	1.7407	-0.481167	1.93607	2.55138	-0.420692	0
0.146017	0.214711	-0.0584606	-0.493705	-0.47462	-0.221175	1
-1.18951	-0.904902	-1.31716	-1.30884	-1.21191	-1.06681	0
-1.29066	-1.57409	0.231751	-1.63265	-1.80646	-0.333665	1
-0.682249	-0.914156	0.351687	-0.93294	-1.00777	-0.186607	1
0.0596749	-0.10245	0.440226	-0.589769	-0.769271	0.33884	1
0.552308	1.03952	-0.713818	0.957513	0.933984	0.416622	0
0.882949	0.830154	0.445145	0.117762	-0.0067112	0.426052	1
-1.67131	-1.90177	-0.173269	-1.4897	-1.6748	-0.157337	1
0.0904379	0.218413	-0.210107	-0.542496	-0.328773	-0.775305	0
0.720178	0.936688	-0.141767	0.82389	1.27112	-0.552206	0
-0.901272	-0.743805	-0.798066	-0.732217	-0.687038	-0.43754	1
-0.267284	-0.0115364	-0.656571	0.0312183	0.238511	-0.427664	0
-0.0121527	0.179249	-0.391895	0.581217	0.634604	0.142303	1
0.496623	0.333165	0.575337	1.10695	1.25871	0.101155	0
0.212817	0.648253	-0.777239	0.0570717	0.508041	-0.938971	0
0.0516036	-0.0136093	0.207471	-0.386167	-0.431176	0.0155096	1
-0.709507	-0.644673	-0.452282	-0.308528	-0.211297	-0.333948	0
0.286628	-0.0538837	0.940483	0.207254	-0.0803738	0.89607	1
-0.918476	-1.10961	0.129711	-0.335548	-0.0889444	-0.723345	1
-1.62982	-1.9262	0.0875348	-1.24229	-1.42167	-0.000795096	1
0.502217	0.191983	0.915889	1.88225	2.02452	0.314932	1
-0.947363	-1.11723	0.0538355	-1.26942	-1.37948	-0.29318	1
-0.832984	-0.755132	-0.555996	0.393129	0.380664	0.232049	0
1.16212	0.666243	1.45759	2.13092	2.00693	0.828741	1
0.103784	0.539571	-0.832393	-0.389162	-0.162829	-0.707301	0
1.46451	2.00603	-0.442235	1.35884	1.96474	-0.606123	0
-0.0995566	0.130979	-0.517169	-0.748388	-0.620542	-0.687157	0
0.891764	0.692451	0.754823	1.01917	0.806607	0.846536	1
-1.36455	-1.3665	-0.685142	-1.43648	-1.51447	-0.559178	1
-1.66232	-1.75518	-0.629256	-0.991798	-1.00541	-0.430329	0
0.217207	0.150524	0.269637	0.834077	1.04215	-0.0963063	0
-0.136515	0.0444332	-0.427897	0.766389	1.24836	-0.639418	0
-0.460783	-0.565531	0.101035	-0.586853	-0.617882	-0.125337	1
-0.251566	0.309844	-1.27331	-1.04188	-0.983462	-0.701004	1
-0.571339	-0.62772	-0.0735311	-1.16752	-1.36441	0.11634	1
-1.22807	-1.08651	-0.982575	-0.982199	-0.977108	-0.484453	1
1.50253	1.84442	-0.101788	1.50727	1.40507	0.693181	0
0.102226	0.266016	-0.281797	0.764329	1.05249	-0.278757	0
-1.27525	-0.992854	-1.38016	-1.1269	-1.01893	-0.929291	0
1.11149	1.29575	0.0523703	0.898614	1.24969	-0.346565	0
-1.1677	-1.08584	-0.780484	-0.317433	-0.346874	0.00304449	0
0.218411	0.415491	-0.301472	-0.648358	-0.545845	-0.548073	1
-0.577499	-0.875363	0.579524	-0.68494	-0.863252	0.294592	1
-0.771529	-0.908234	0.0455676	-0.667213	-0.893101	0.46472	1
0.18648	0.0486531	0.423586	-0.34554	-0.34451	-0.0948922	1
0.933466	1.09579	0.0359393	1.16099	1.17455	0.389233	0
-0.373733	-0.820133	1.07078	0.315879	0.0368066	0.89222	1
1.85466	1.61091	1.03174	2.84039	2.84714	0.703122	0
0.991275	0.646402	1.09307	0.972323	-0.04321	3.08079	0
-0.722181	-0.574785	-0.66285	-0.587399	-0.452751	-0.596921	0
0.854522	0.83045	0.378479	0.251889	0.21701	0.23975	1
0.243687	0.304366	-0.0028882	0.785869	0.814734	0.258459	0
-0.541142	-0.149461	-1.10743	-0.302076	0.0299354	-0.902827	0
1.01775	1.2731	-0.109114	0.632031	0.849977	-0.189599	0
-0.652937	-0.674213	-0.203723	-0.433519	-0.538678	0.170953	1
1.20184	0.794544	1.26492	0.0364297	-0.247943	0.85303	1
-0.648583	-1.08784	0.978159	-0.0628233	-0.16741	0.313301	1
1.42132	1.40969	0.50459	1.25803	1.43817	0.0909091	0
0.852965	0.904706	0.225262	1.05879	1.517	-0.476893	0
-0.401346	-0.165601	-0.684933	-0.367312	-0.117094	-0.751897	0
-0.00323179	0.217376	-0.449875	-0.145711	-0.108745	-0.0974375	0
-1.65078	-1.87334	-0.186874	-1.84578	-2.08264	-0.229539	1
0.0337617	0.334127	-0.598068	-0.603376	-0.431694	-0.70679	0
-0.655203	-0.398289	-0.880326	-1.35608	-1.27316	-1.0683	1
-0.199067	-0.128066	-0.210526	-0.783998	-0.652386	-0.723367	1
-0.600013	-0.231269	-1.09529	-0.466953	-0.405465	-0.324833	0
-0.63598	-0.558794	-0.442444	0.0115065	0.117636	-0.199072	0
1.0824	1.21454	0.140491	0.828634	0.674502	0.677464	1
2.12317	1.84286	1.14111	1.65727	1.59946	0.632748	1
-0.827603	-0.706566	-0.661385	-1.16387	-1.08136	-0.881606	0
0.75218	0.858583	0.0843951	1.6674	2.0523	-0.147037	0
0.209667	0.553712	-0.601836	-0.546578	-0.368892	-0.684786	0
1.37385	1.27909	0.65226	0.123788	0.220261	-0.126686	1
-0.984003	-1.45779	0.993648	0.175805	-0.208268	1.17296	1
1.59892	1.21898	1.26272	1.25776	1.0717	0.825772	1
0.843654	0.803206	0.408829	0.65874	0.739816	0.107018	1
2.21691	2.53152	0.145096	2.39307	2.63487	0.261102	0
0.90865	0.673424	0.836141	1.23377	1.10887	0.691147	1
0.329144	0.662837	-0.526797	1.02422	1.1846	0.0595833	0
-0.247814	-0.176114	-0.234492	-0.111189	-0.0288765	-0.197104	0
-0.208378	-0.400288	0.423167	0.101003	0.114459	0.065707	0
-0.618493	-0.705307	-0.0164935	-0.840722	-0.853425	-0.330717	1
0.233173	0.0935916	0.442529	0.399387	0.391008	0.224414	0
-0.201829	0.286672	-1.10136	-0.849585	-0.603475	-1.09009	0
-0.811071	-0.638751	-0.777344	-0.13813	-0.225483	0.238532	0
-0.160622	0.170069	-0.759134	-0.99724	-0.924354	-0.710847	0
1.14251	1.53281	-0.305345	0.831235	1.54449	-1.00464	0
-0.0699971	0.324947	-0.842126	-0.524844	-0.249643	-0.917565	0
0.0850571	-0.0550683	0.395852	-0.0463791	0.151327	-0.444589	0
1.39785	1.45914	0.362571	0.360357	0.322813	0.281518	1
-1.87028	-2.29674	0.449541	-0.936397	-1.07271	0.0238087	1
0.117307	0.0806357	0.165818	0.157843	0.258386	-0.121943	0
0.30677	0.00586156	0.847653	0.701658	0.819758	0.0422997	0
1.17929	1.17374	0.43133	0.932122	0.969522	0.281398	1
-0.76059	-0.504009	-0.945736	-0.776847	-0.623867	-0.778263	0
-1.05384	-0.612321	-1.57859	-1.12227	-1.15872	-0.449407	1
0.835654	0.795432	0.406108	1.19318	1.65384	-0.430285	0
0.864859	0.7117	0.649748	0.24135	0.227354	0.184876	1
-0.956957	-0.922374	-0.518111	-0.301882	-0.0111443	-0.807163	0
1.16481	1.2577	0.239077	0.0110807	-0.116725	0.401622	1
0.266768	0.504923	-0.364685	-0.108078	0.0833537	-0.461763	0
0.935377	0.812904	0.602967	0.623709	1.00307	-0.511863	0
-1.75816	-1.41011	-1.99596	-1.48951	-1.30619	-1.5527	0
0.956263	0.54468	1.2375	1.47603	1.13879	1.18122	1
-1.48359	-1.50317	-0.720516	-1.39087	-1.39285	-0.804705	1
-0.770856	-0.548133	-0.872791	-1.04875	-1.04914	-0.515822	0
0.630119	0.632854	0.255194	0.356858	0.638077	-0.434669	0
-0.126496	-0.21313	0.191668	0.098203	0.0124987	0.317586	0
-0.401912	-0.169599	-0.677502	-0.344027	-0.0401069	-0.864877	0
0.247899	0.152893	0.344466	-0.285438	-0.242845	-0.17833	1
0.278592	0.0542797	0.655609	-0.663909	-0.769493	0.0654025	1
0.62888	0.490635	0.555976	0.635062	0.317936	1.04392	1
1.31894	1.33499	0.426621	0.663521	0.505676	0.651424	1
-1.73081	-1.78739	-0.80131	-0.682959	-0.805253	0.10989	1
-0.671098	-1.04253	0.764032	-0.259931	-0.433689	0.443608	1
-1.11844	-0.863517	-1.18969	-1.26907	-1.13515	-1.14658	0
0.829459	1.10882	-0.220259	0.491799	0.863941	-0.556785	0
1.21777	1.12377	0.614479	2.25783	1.92359	1.23224	0
0.164814	0.774703	-1.12616	-0.917857	-0.993288	-0.175143	0
-0.369981	-0.47173	0.131804	-0.975899	-0.913789	-0.660704	1
-2.15721	-2.12594	-1.50596	-2.00292	-2.05161	-1.3908	1
-0.975648	-0.89513	-0.650082	2.07548	2.42054	0.0278659	0
-0.0383137	0.240179	-0.588126	-0.21476	0.146894	-0.914008	0
0.079039	0.0719737	0.0840811	-0.31996	-0.297594	-0.140902	0
0.0917832	0.0589438	0.147607	-0.440443	-0.486737	-0.00632063	1
0.66159	0.839556	-0.0882877	0.383058	0.534343	-0.145318	0
0.278202	0.356264	-0.0269591	0.330537	0.541732	-0.297738	0
-0.692303	-0.354757	-1.08598	-0.786798	-0.601406	-0.87546	0
-0.342546	-0.609581	0.574605	-0.433172	-0.600963	0.363139	1
0.472126	0.542903	0.0600102	1.14136	1.22095	0.252041	0
0.876896	1.14613	-0.184257	0.0939682	0.17534	-0.103235	0
-0.637184	-0.815988	0.222227	-0.132571	0.0802506	-0.525372	1
-0.979649	-0.914156	-0.613348	-1.32999	-1.36596	-0.622733	0
-2.32418	-2.86176	0.704378	-0.665269	-1.0337	0.984653	1
-1.27271	-0.556647	-2.3593	-1.69894	-1.57986	-1.61075	0
-1.44749	-1.64013	-0.155163	-1.39515	-1.39625	-0.812112	1
-1.61564	-1.84335	-0.145535	-1.48702	-1.5506	-0.664566	1
0.195896	0.499963	-0.52889	-0.108388	-0.0418801	-0.155978	0
0.641376	0.863247	-0.181327	0.827621	1.35387	-0.690877	0
-0.143489	-0.180333	0.0656616	-0.548753	-0.581605	-0.0998195	1
-0.574384	-0.749135	0.237716	-0.110101	-0.0282854	-0.195342	1
-0.465421	-0.749431	0.579419	1.12145	1.31316	0.0288557	1
-1.10725	-1.19452	-0.271541	-1.00148	-1.06976	-0.253316	1
-0.878438	-1.07807	0.173458	-0.559833	-0.571704	-0.167583	1
1.55804	1.68761	0.281463	0.499848	0.519493	0.191826	1
0.937997	0.567112	1.14205	-0.381738	-0.55412	0.396597	1
-0.765546	-0.569973	-0.804973	-1.05672	-1.05794	-0.519129	0
-0.847038	-1.22532	0.726042	0.0254653	-0.0563614	0.28266	1
-0.528363	-0.764534	0.424109	-0.783068	-0.990259	0.351642	1
1.06944	0.825046	0.889934	1.95931	1.79245	0.885889	0
-0.195103	-0.415687	0.50145	-0.205503	-0.170439	-0.120029	1
-1.13017	-0.939106	-1.03888	-0.704147	-0.452825	-0.988179	0
0.284114	0.351896	-0.00278354	-0.42703	-0.11606	-0.936556	0
-0.683488	-0.36105	-1.04652	-0.460812	-0.378645	-0.377793	0
1.08565	0.751012	1.08732	0.95786	0.622414	1.12836	1
-0.90998	-0.633938	-1.09079	-0.365289	-0.250529	-0.4105	0
-0.639945	-0.533919	-0.51518	-1.28202	-1.33168	-0.530495	1
-0.11531	-0.264066	0.34771	0.0149685	-0.00759781	0.123725	0
-0.874721	-0.81732	-0.528367	1.05078	0.703095	1.16741	1
0.480233	1.50179	-1.64097	0.986745	1.00284	0.340428	1
-0.535903	-0.45685	-0.393674	0.0309082	0.283211	-0.529756	0
1.07224	0.425855	1.80327	2.20382	2.12108	0.76473	1
-0.283887	-0.241559	-0.182583	-0.50323	-0.373768	-0.529984	0
0.0848093	-0.1331	0.583919	-0.157101	-0.234792	0.204585	1
1.30436	1.61884	-0.118533	0.940134	1.35608	-0.448667	0
1.13189	1.30338	0.0824066	1.75483	1.92522	0.237434	0
-0.246823	-0.212908	-0.145849	-0.627984	-0.464868	-0.70059	1
1.57092	1.27739	1.08313	1.66921	1.56119	0.731555	1
0.870028	0.658618	0.775963	1.45275	1.29417	0.798383	0
-0.288347	-0.229122	-0.224341	-0.316267	-0.251416	-0.253022	0
-0.866225	-0.61617	-0.999634	-1.04001	-1.01302	-0.598814	0
-0.795212	-0.406951	-1.26797	-0.664645	-0.520207	-0.674953	0
-0.97494	-1.08377	-0.135592	-0.332984	-0.506169	0.416589	0
-0.619378	-0.779933	0.180156	-1.06676	-1.17615	-0.15192	1
0.210127	0.370552	-0.228632	-0.628998	-0.663986	-0.13616	1
0.295088	0.366406	-0.0062372	0.361912	0.271389	0.411466	0
-0.572437	-0.471138	-0.466829	-0.384769	-0.337196	-0.242276	0
-0.104371	-0.400954	0.727298	-0.0491421	-0.200657	0.448056	1
1.82867	2.01803	0.249019	2.28167	2.12803	0.900791	1
0.393891	0.430001	0.105326	-0.275834	-0.189723	-0.287938	1
-0.84148	-0.614764	-0.927735	0.279529	0.681521	-0.718657	0
0.861249	0.859397	0.335256	0.4065	0.5571	-0.134528	0
0.780004	1.45204	-0.930038	0.126625	0.545057	-0.833279	0
1.00257	0.756712	0.879154	-0.0709135	-0.210336	0.407159	1
0.343091	0.29526	0.270055	0.569086	0.830767	-0.30334	0
-0.151312	0.0355491	-0.447991	-0.0386453	0.115567	-0.338113	1
-0.468748	-0.661775	0.329709	-0.515902	-0.843377	0.86841	1
1.44015	1.27325	0.807569	1.32676	0.998189	1.14881	1
-0.324208	-0.151534	-0.502622	-0.325907	-0.0995099	-0.668525	0
-0.89975	-0.874918	-0.458247	-0.309111	-0.144653	-0.505794	1
-0.383858	-0.60588	0.439284	-0.262926	-0.300253	0.0493262	1
2.55226	0.718807	4.63317	0.876217	-0.271513	3.59614	1
-1.30322	-1.65005	0.438866	-1.03631	-1.01368	-0.581824	1
2.07113	2.26056	0.30972	1.13526	1.32505	0.0366654	1
0.586257	0.60361	0.210506	0.756554	0.949352	-0.0928582	0
-0.65322	-0.507267	-0.619104	0.0589786	0.0759653	0.0404071	0
-0.375397	-0.114814	-0.725539	-0.853357	-0.724867	-0.765907	1
0.691149	0.539793	0.601397	0.828634	0.884777	0.21271	1
1.22049	1.47432	-0.0389946	0.720435	1.13532	-0.536967	0
1.47499	1.34987	0.733264	1.06337	1.14677	0.223348	0
-1.0285	-1.09709	-0.278971	-1.00793	-1.0804	-0.243233	1
1.12558	0.97141	0.714111	0.703838	0.427433	0.949726	1
-0.466483	-0.686354	0.402969	-0.0962578	-0.118129	0.0778567	0
0.647677	0.288152	1.06283	0.808418	0.563306	0.888989	1
0.357535	-0.0139055	1.033	0.959457	0.778457	0.764284	1
-0.542842	-0.311521	-0.754843	-0.251809	-0.0771229	-0.498952	0
-0.196448	-0.475284	0.653097	-0.196603	-0.252968	0.130001	1
1.73238	1.56124	0.872666	0.608704	0.177039	1.3484	1
-0.200236	0.068124	-0.648617	-0.697616	-0.495012	-0.855338	0
-1.15601	-0.973161	-1.03679	2.05558	2.24809	0.268205	0
-0.204838	-0.128732	-0.224969	-0.748504	-0.844559	-0.00907251	1
0.743471	0.514992	0.783812	-0.860665	-1.10057	0.43707	1
0.253032	0.310955	0.00663551	-0.854875	-0.82365	-0.477057	1
-1.39509	-1.79249	0.574709	-0.663168	-0.861479	0.371602	1
0.257033	0.465759	-0.308903	-0.192831	-0.0390725	-0.415438	0
-2.46923	-2.09603	-2.98656	1.0168	1.79245	-1.01605	1
1.75239	1.51896	0.995113	1.64255	1.62288	0.557501	0
0.630154	0.483972	0.573663	0.772767	0.845322	0.16124	0
0.436549	0.407051	0.26095	-0.168533	-0.0364866	-0.34923	1
-0.525849	-0.359717	-0.594928	-0.941919	-0.915192	-0.524437	0
-0.573959	-1.13204	1.37146	1.39475	0.540919	2.46417	1
0.85523	0.862729	0.314639	1.02609	0.991318	0.457084	0
-0.165543	-0.0235299	-0.355789	-0.333451	-0.251047	-0.308387	0
0.235049	0.740055	-0.89728	-0.0435049	0.182063	-0.507686	0
-0.19312	-0.728776	1.3702	0.646883	0.232009	1.30489	1
-0.966444	-1.27426	0.459902	-0.793407	-0.773409	-0.401559	1
-0.325235	-0.2289	-0.328474	-0.178835	0.0579376	-0.60732	0
0.371412	0.72621	-0.548775	-0.0569917	0.108253	-0.373442	0
-1.79193	-1.97091	-0.440665	-1.13533	-1.58067	1.22245	1
-0.563976	-0.134284	-1.20277	-1.18463	-1.07678	-0.981609	0
-0.438941	-1.67367	3.90665	3.25716	1.11574	5.31656	0
-1.01058	-0.910529	-0.723132	-0.416607	-0.25112	-0.571382	1
-1.23393	-0.72152	-1.8874	-0.83726	-0.956198	0.0188923	0
2.24028	1.96487	1.14843	1.61677	1.25457	1.24648	1
-1.1356	-0.547837	-1.96653	-0.723817	-0.398076	-1.19267	0
-0.840029	-0.711896	-0.686607	-1.31771	-1.31365	-0.756661	1
-0.0741036	0.692673	-1.54426	-0.870232	-0.761291	-0.721724	0
-0.313163	0.236107	-1.28733	-1.51081	-1.49001	-1.01381	1
0.733984	0.366702	1.09736	0.23999	0.280255	0.0533942	1
-0.0372871	-0.0602506	0.0753946	-0.479436	-0.646771	0.343833	1
-0.030561	0.916255	-1.82509	-1.24225	-1.19987	-0.82014	1
-2.1604	-2.48241	-0.186769	-1.64882	-1.75097	-0.671603	1
1.7435	1.36594	1.27716	0.724128	0.724522	0.302891	1
0.487561	0.349749	0.515265	0.681363	0.599953	0.475912	0
1.66757	1.37393	1.09872	0.942193	0.795746	0.682706	1
-0.030207	0.380547	-0.852801	-0.334812	-0.0289504	-0.863474	0
0.795687	1.04219	-0.171175	-0.39161	-0.327369	-0.291027	1
0.230695	0.478715	-0.400372	0.945965	1.39125	-0.498647	0
0.365641	0.547937	-0.210107	1.21542	1.87616	-0.749298	0
1.04282	1.53377	-0.51518	-0.264171	0.00983888	-0.744718	1
-0.682001	-0.624906	-0.417745	-1.10085	-0.983905	-0.934022	1
-0.0577486	0.00541736	-0.130464	-0.676387	-0.527152	-0.696152	1
-0.392744	-0.658222	0.553255	-0.749943	-0.776881	-0.229822	1
1.10569	1.45729	-0.250923	1.40461	1.62162	0.0647499	0
0.064808	0.364851	-0.58237	-0.552095	-0.337491	-0.784082	0
-1.07279	-1.33933	0.284079	-1.18953	-1.13891	-0.800289	1
-1.3792	-1.70558	0.331802	-1.10132	-1.22019	-0.140228	1
-1.35834	-1.41988	-0.505552	-0.295546	-0.203539	-0.313499	1
-0.874792	-0.945473	-0.18813	-0.780346	-0.665464	-0.673071	1
0.366845	0.196943	0.553046	0.0283025	-0.270995	0.895722	1
-0.804062	-0.824057	-0.286193	-1.19194	-1.17527	-0.688365	1
-0.509778	-0.319221	-0.642652	-0.123162	-0.353155	0.653425	0
-0.0120111	-0.0546981	0.131176	-0.0722742	-0.126108	0.172367	0
1.25097	1.04729	0.842525	0.331314	0.31668	0.216963	1
1.22541	1.63594	-0.310577	-0.0433476	-0.00286922	-0.0610973	0
0.181948	0.487525	-0.538414	0.197729	0.475605	-0.502313	0
-0.922052	-0.890466	-0.489226	-0.432005	-0.285477	-0.531735	0
-0.0533589	0.293113	-0.735691	0.217945	0.18524	0.222913	0
2.20353	2.18379	0.689936	1.23195	1.19524	0.507641	1
-0.883218	-0.527182	-1.2574	-1.01754	-1.01375	-0.506153	0
1.00289	1.35838	-0.294879	-0.41719	-0.311779	-0.415232	1
-1.99186	-2.21456	-0.44234	-1.13502	-1.16802	-0.47115	1
-0.12331	-0.373414	0.600873	0.331314	0.359385	0.115459	1
0.265246	0.681494	-0.715388	0.00723002	0.301239	-0.634915	0
-1.8328	-1.82884	-1.08388	-0.964	-1.27102	0.656688	1
1.33314	0.918106	1.30019	0.291581	0.102342	0.645083	1
0.20464	0.439477	-0.384988	0.306123	0.32333	0.132274	1
-1.52531	-1.91354	0.480309	-0.881154	-1.12177	0.431023	1
-1.44035	-1.71661	0.127513	0.558668	0.312173	0.849886	1
-1.0016	-0.684652	-1.25238	-1.03841	-0.948367	-0.797352	0
-0.316951	1.17456	-2.86744	1.37851	2.03929	-0.684297	0
-0.399151	-0.179445	-0.647884	0.661536	0.812444	-0.0402678	0
1.50108	1.51252	0.481042	0.487638	0.416276	0.400698	1
-0.294897	-0.1599	-0.402466	-0.101043	0.0809895	-0.435767	1
0.266237	0.193907	0.29915	-0.414784	-0.471443	0.035904	1
-0.00691345	0.396538	-0.826114	-0.577874	-0.370887	-0.782027	0
-0.248876	-0.42694	0.373351	-0.844184	-0.87559	-0.273471	1
-1.87636	-2.57836	1.70918	0.329329	-0.266488	1.83906	1
0.892897	0.701039	0.739124	0.0590156	0.0840187	0.0204042	1
-1.99922	-2.07197	-0.988017	-1.74543	-1.85234	-0.75987	1
1.24368	1.08394	0.751788	1.61163	1.22331	1.30283	0
1.13925	0.0336983	3.00451	4.98517	4.50274	1.54756	1
-0.640016	-0.587075	-0.384674	-1.14933	-1.42462	0.447871	1
1.71674	-0.26414	5.5306	1.75867	-0.0632327	5.51387	0
0.247262	0.269792	0.0814647	0.00851668	0.119705	-0.212669	1
-1.03537	-0.980121	-0.621511	-1.38388	-1.52016	-0.279356	1
-0.00687805	-0.0730585	0.188214	1.62214	1.93704	-0.0441727	0
-0.334156	-0.298417	-0.190223	-0.952494	-0.906031	-0.594191	0
-0.560153	-0.537991	-0.266622	-0.464468	-0.484299	-0.0947182	1
1.15178	0.694006	1.3701	0.818448	0.389382	1.35395	1
-1.97454	-2.01637	-1.06902	-1.53694	-1.39374	-1.47906	1
1.07698	1.922	-1.07227	0.0707575	0.338181	-0.542906	0
-0.458588	-0.0577335	-1.07561	-0.825481	-1.17563	0.874109	1
-1.05105	-1.21681	-0.0112607	-1.20625	-1.12273	-0.923471	1
0.417963	0.842517	-0.659815	-0.816849	-0.654307	-0.835019	1
0.605692	0.550898	0.368955	0.898493	1.26794	-0.38049	0
0.513191	0.203754	0.916517	0.31755	0.228758	0.394215	0
0.976867	0.688231	0.966542	-0.00213757	0.033999	-0.0325995	1
-0.643379	-0.502454	-0.601417	-1.17324	-1.31092	-0.118071	1
-0.405134	-0.162787	-0.701678	-0.758807	-0.716296	-0.446884	0
0.0989341	0.144527	-0.0263312	0.582383	0.688614	0.027061	0
0.283725	0.517657	-0.348882	0.0756171	0.479669	-0.832213	1
-0.42871	0.612717	-2.25637	1.02916	1.80102	-1.00444	0
-0.905591	-0.774677	-0.73454	-1.2017	-1.22854	-0.545788	1
0.486428	0.77685	-0.375255	0.448488	0.676571	-0.283674	0
1.11266	0.657433	1.35932	0.732219	0.00680962	2.20475	1
0.134405	-0.270877	1.07183	-0.199908	-0.343328	0.374886	1
-0.251531	-0.0221972	-0.590951	-0.928895	-0.815966	-0.778579	1
-0.854366	-0.899646	-0.246109	-0.672888	-0.607612	-0.458207	0
0.219083	0.355597	-0.174629	0.154381	0.179329	0.0579408	0
-0.566277	-0.697089	0.123327	-0.339204	-0.326261	-0.124619	1
1.00922	1.29449	-0.166571	-0.0872419	0.0639222	-0.354821	0
1.67847	1.5508	0.78015	0.553614	0.486466	0.40904	1
0.285566	0.568889	-0.447154	0.351452	0.698367	-0.572165	0
-1.18552	-1.40211	0.0720456	-0.886482	-0.888299	-0.395337	1
1.05404	1.30745	-0.0932065	0.199404	0.574537	-0.705615	1
0.287867	0.612494	-0.527634	0.725762	1.09564	-0.450506	0
1.10541	0.80824	1.00966	1.76571	1.34389	1.38321	1
1.21047	0.84385	1.17753	0.701579	0.484545	0.80231	1
0.161451	0.430223	-0.473527	-0.692289	-0.615074	-0.504989	0
1.19394	1.37475	0.0844997	1.12177	1.14825	0.353426	0
-0.633927	-0.67214	-0.150663	-1.0916	-1.11793	-0.460948	1
-1.19892	-1.21407	-0.534123	-1.19622	-1.24531	-0.462275	0
0.870807	0.433925	1.28281	0.38963	0.283211	0.458672	1
0.96391	0.880275	0.530231	0.794108	0.548086	0.888891	1
-0.00234678	-0.284055	0.718088	0.116165	-0.0771968	0.612093	1
-0.490095	-0.189514	-0.878861	-0.461631	-0.137708	-0.991094	0
-0.0034088	0.0518365	-0.0895435	0.620909	0.881895	-0.281096	0
-0.0708468	-0.0422604	-0.0572048	0.392625	0.892017	-0.849595	0
-0.930513	-1.19112	0.330442	-0.975238	-1.06991	-0.145275	1
0.139255	-0.143243	0.759323	0.154228	0.257499	-0.129873	1
1.47407	1.35609	0.719344	1.01909	1.01673	0.38721	0
-0.102672	0.0529471	-0.356312	-0.640582	-0.58227	-0.417962	0
-0.0633773	-0.0979338	0.0922443	0.551203	0.795081	-0.27432	0
-1.05522	-1.05179	-0.494458	0.541641	0.606233	0.104386	1
1.36602	1.21898	0.752939	2.97651	3.87724	-0.49446	0
-2.00537	-2.41763	0.308987	-0.488104	-0.824536	0.906686	1
1.56579	1.36527	0.897992	1.17173	0.773211	1.29913	0
-0.403541	-0.190106	-0.636163	-0.582692	-0.452455	-0.581955	0
1.12031	0.849699	0.955763	-0.230116	-0.345397	0.282704	1
1.81996	1.88469	0.461471	0.799125	0.966788	-0.0273133	1
-1.70542	-1.88822	-0.362487	-1.61846	-1.73841	-0.561973	1
-0.209758	-0.401324	0.421911	-0.619158	-0.552421	-0.428795	1
-0.392531	1.37319	-3.30508	-1.2038	-0.747697	-1.98632	0
-0.0212507	0.281711	-0.630407	0.0128672	0.23888	-0.479624	0
0.33764	0.365814	0.102187	-0.560495	-0.548431	-0.237697	1
-0.740022	-0.743879	-0.294042	-1.14373	-1.10825	-0.710532	1
-0.828772	-0.822577	-0.368766	-0.309736	-0.596899	0.782677	1
-2.1785	-2.28134	-1.06222	-0.53192	-0.240481	-0.962411	0
0.648845	0.549048	0.478112	1.4738	1.56399	0.31515	0
-0.412249	-0.25955	-0.502726	-1.42066	-1.41014	-0.880105	1
-0.487652	-0.18063	-0.891524	-0.303358	-0.089831	-0.623701	0
-0.229901	-0.274208	0.0479747	-0.561115	-0.680905	0.15938	0
4.29195	4.15538	1.17094	1.3873	-0.448318	6.00344	1
0.00526433	0.266831	-0.531716	-0.113989	-0.101061	-0.0209176	0
-1.43621	-1.81581	0.491612	-1.33326	-1.45543	-0.295628	1
1.55128	1.4795	0.648073	0.862768	0.38362	1.48839	1
-1.68215	-1.87334	-0.316857	-1.61656	-1.80276	-0.261137	1
-0.609784	-0.43997	-0.650919	-0.779412	-0.657189	-0.693368	0
0.163682	0.364629	-0.333079	0.489193	0.696667	-0.223731	1
0.161522	0.355449	-0.319473	-0.31654	-0.20945	-0.363805	0
0.800466	0.764412	0.387375	0.574451	0.826999	-0.282641	0
0.821281	0.672018	0.630596	0.963886	1.11337	0.0624548	0
0.181807	0.341531	-0.238993	-0.756321	-0.962774	0.360627	1
1.29144	1.0122	1.006	0.897794	0.970556	0.198146	1
-0.380884	-0.307672	-0.301368	-0.578337	-0.384777	-0.747459	0
0.360154	0.265202	0.380677	0.814092	0.697923	0.587163	1
1.05811	1.20973	0.0964305	0.976873	1.07991	0.159315	0
0.758127	0.540163	0.764032	1.38425	1.6098	0.043594	0
-0.931504	-0.703234	-0.991471	-0.381738	-0.36106	-0.167072	0
-0.671027	-0.689908	-0.219213	-0.863738	-0.916079	-0.218053	0
-0.54486	-0.941549	0.878422	-0.0435049	-0.110371	0.218062	1
0.521899	0.570443	0.123746	0.551828	0.659725	0.0127686	1
-0.213582	-0.281241	0.111292	-0.984295	-1.23969	0.442683	0
-0.419967	-0.00768662	-1.07614	-1.19777	-1.07811	-1.03139	0
0.165487	0.37988	-0.360184	-0.238822	-0.00449467	-0.635937	0
0.685273	0.968153	-0.281274	0.0398129	0.266956	-0.468572	0
-1.55097	-1.61185	-0.645268	0.307599	0.56833	-0.413992	0
0.61833	0.502258	0.50459	1.61436	1.91923	-0.0293799	1
0.272928	0.552379	-0.445061	-0.178368	-0.232206	0.130491	0
-0.500078	-0.467585	-0.262122	-0.388657	-0.220458	-0.561528	0
-1.0846	-1.03579	-0.636058	-0.633348	-0.28688	-1.17172	0
-0.764343	-0.875289	-0.0217263	-0.76604	-0.650391	-0.665077	1
1.79926	1.68325	0.782243	1.82162	2.07882	0.105941	0
0.289778	0.649141	-0.59451	-0.480098	-0.29848	-0.652068	0
0.137485	0.0129688	0.376281	0.635761	1.03609	-0.546463	0
0.160991	0.314508	-0.234702	0.239758	0.565079	-0.582074	0
-1.5839	-1.75518	-0.314973	-1.41863	-1.44635	-0.736278	1
2.57867	2.32312	1.15838	0.991216	0.633053	1.1872	1
0.573265	0.229296	1.01123	0.221602	-0.0743892	0.922414	1
-0.415294	-0.105929	-0.854476	-0.851959	-0.695904	-0.843721	0
-0.0432698	-0.0847558	0.116315	-0.550424	-0.724275	0.336404	1
1.73741	1.40769	1.18077	1.10287	1.17699	0.25265	0
0.35318	0.33968	0.198052	-0.366224	-0.251785	-0.410185	0
-0.322013	-0.109927	-0.589696	0.60334	0.931472	-0.421508	0
-1.00337	-1.23006	0.194598	-0.955605	-1.08601	-0.00812621	1
-0.405382	-0.395328	-0.161547	-0.929751	-1.02639	-0.110414	1
0.482286	0.291484	0.633317	0.350711	0.519936	-0.197822	1
-1.48004	-1.81766	0.319558	0.504319	0.617094	-0.0148156	0
2.1346	1.89306	1.0713	1.45566	1.17581	1.05429	1
-0.416037	-0.485871	0.0315437	-0.114572	-0.0599079	-0.128742	0
0.315975	0.485971	-0.204979	0.539308	0.205115	1.07639	0
0.0822958	0.447991	-0.705969	-0.224206	-0.0712861	-0.4301	0
1.23876	1.45974	0.0256829	0.289674	0.532644	-0.384232	0
-1.52526	-1.51442	-0.843173	-1.77409	-1.89143	-0.746306	1
0.163823	0.414898	-0.436374	1.18837	1.12837	0.546232	0
1.10105	1.36223	-0.0914274	1.55563	0.624778	2.64396	1
-0.760484	-0.920597	0.115687	-0.8532	-1.08128	0.396543	1
0.355305	0.507663	-0.152861	0.111616	0.340545	-0.437073	0
-0.354546	-0.557314	0.398887	-0.774436	-0.692431	-0.573884	1
0.785173	0.912924	0.0533122	-0.294653	-0.36505	0.128576	1
0.271016	2.0543	-2.83586	1.50171	2.67817	-1.36005	0
-0.206962	-0.222607	-0.011156	-0.613368	-0.521832	-0.495004	0
-1.34243	-1.50776	-0.177664	-1.25309	-1.4261	-0.0336872	1
2.43314	2.64687	0.355455	0.8567	0.960213	0.122333	1
0.716531	0.715698	0.289626	1.10598	1.18918	0.235389	0
0.010716	0.59295	-1.15986	-0.152204	0.349116	-1.17167	0
0.718301	-0.10778	2.26041	1.2571	0.624778	1.8842	1
-0.14756	0.756712	-1.82916	-1.20792	-1.15014	-0.840491	0
1.93502	1.70708	1.01489	2.6728	2.80983	0.475368	0
0.0201679	0.355671	-0.676246	-0.449421	-0.177606	-0.857655	0
-0.0795199	-0.0928995	0.0362532	0.0249609	0.307445	-0.60001	0
1.9827	1.99256	0.593861	1.51078	1.82274	-0.0713761	1
1.88627	1.4302	1.45194	1.39087	1.02242	1.2442	1
-0.193651	-0.284203	0.175132	0.41043	0.558651	-0.127784	0
-0.538523	-0.156939	-1.0842	0.113486	0.0449339	0.278103	0
0.215614	0.315693	-0.098544	-0.698315	-0.642781	-0.446188	1
0.320931	0.688009	-0.595138	0.412489	0.779418	-0.583358	0
-1.15966	-1.17513	-0.507854	-0.803946	-0.591727	-0.961878	0
-1.13279	-1.44602	0.404957	-0.633584	-0.70248	-0.0346879	1
-0.443437	-0.689168	0.48167	1.87086	1.3934	1.50612	1
-0.234645	-0.268804	0.0214967	-0.356699	-0.307864	-0.231073	0
0.607639	0.6849	0.0940234	0.652205	0.985555	-0.411174	0
0.534714	0.402461	0.516311	0.180081	0.133891	0.24371	0
-1.46969	-1.32016	-1.19367	-1.20337	-1.09229	-1.00947	0
0.479348	0.762339	-0.363743	1.04926	1.16834	0.148285	0
-0.995296	-0.903347	-0.692259	-1.58383	-1.67169	-0.663511	1
-0.806682	-0.850487	-0.224445	-0.28559	-0.369409	0.170649	1
1.42422	1.1174	1.08606	2.38344	2.19268	0.978224	1
-0.21036	-0.433899	0.503962	0.918441	1.05707	0.0699926	1
0.414459	-0.0434449	1.26115	1.61376	1.17366	1.41725	1
-0.651096	-0.662664	-0.22769	-1.02869	-1.17142	-0.00703851	1
-0.207705	-0.333065	0.255613	-0.000934223	0.0757437	-0.132842	0
0.110191	-0.266139	0.990927	0.894453	0.713808	0.751569	0
-1.47979	-1.93197	0.740799	-0.52706	-0.513631	-0.223176	1
-0.284807	-0.144723	-0.409059	-1.10851	-1.10847	-0.563409	1
1.72506	1.51541	0.944669	0.967348	1.25523	-0.203499	0
-0.089786	-0.230084	0.335884	0.477493	0.684476	-0.227407	0
-0.328031	-0.0867547	-0.657303	-0.672462	-0.747106	-0.0371026	1
2.51261	2.26485	1.13598	0.390949	0.00917392	1.19025	1
0.503066	0.17762	0.952204	0.581837	0.546387	0.343169	1
-0.0223835	-0.142354	0.310557	0.0299362	0.0701285	-0.0293255	1
-0.0743514	0.0237037	-0.215968	0.260789	0.375344	-0.112024	0
-0.803212	-0.824724	-0.281797	-0.0653919	-0.216025	0.440421	1
-0.0151264	-0.034857	0.0766505	-0.789131	-0.863769	-0.101136	1
0.884436	0.666095	0.794173	1.57697	1.2112	1.25149	0
-1.14063	-0.780007	-1.46127	-1.27518	-1.29444	-0.634947	0
-0.722358	-0.31737	-1.25458	-0.460386	-0.634137	0.371493	0
0.0459749	0.2079	-0.302519	-0.183385	-0.00826277	-0.462601	0
0.70892	0.298221	1.19511	2.67516	2.22954	1.45924	0
-1.23212	-0.767569	-1.77785	-1.25224	-1.02639	-1.4116	0
0.890631	0.542829	1.08156	0.181326	0.00651409	0.578744	1
0.229987	0.722583	-0.876768	-0.606176	-0.397781	-0.805249	0
-1.20253	-0.910233	-1.34626	-0.00921417	-0.195855	0.559056	1
-0.426763	-0.528885	0.108885	-0.399233	-0.289319	-0.416907	0
1.20159	0.886049	1.06638	0.502259	0.265405	0.814688	1
0.71423	0.506404	0.73117	0.660411	0.157238	1.55039	1
0.2091	0.402313	-0.297391	0.0320375	0.228315	-0.401983	0
0.118086	0.428298	-0.577555	-0.0505028	0.0166362	-0.131243	0
1.25628	0.897673	1.16759	0.716237	0.717946	0.297736	1
0.487738	0.218635	0.815628	0.926527	0.69519	0.875099	1
1.66395	1.41406	1.01207	0.613096	0.490604	0.55538	1
-0.998552	-1.03246	-0.358091	-1.07725	-1.18613	-0.16072	1
1.57436	1.59522	0.481565	0.505175	0.740555	-0.275516	0
-0.871004	-0.383852	-1.53851	-1.36673	-1.31166	-0.983828	0
-1.33512	-0.796517	-2.037	-1.96047	-2.13487	-0.700492	1
-0.0175336	0.115284	-0.267668	-0.662238	-0.525083	-0.65333	1
1.05882	0.824527	0.866386	1.00533	1.36369	-0.319905	0
-0.35267	-0.156569	-0.570125	-0.443979	-0.141476	-0.927942	0
0.436124	-0.106004	1.48145	2.20271	1.49779	1.99221	0
-0.565392	-0.242744	-0.972737	-1.00203	-0.736688	-1.27562	0
-0.150675	0.321097	-1.03909	-1.20337	-1.16817	-0.761001	1
-1.09036	-1.36073	0.287847	-0.586348	-0.594904	-0.191796	1
1.06335	1.14606	0.228611	0.614105	1.00986	-0.547333	0
-0.866296	-0.877584	-0.343544	-0.940831	-0.952947	-0.399395	0
0.38405	0.452211	0.0337415	0.270781	0.528433	-0.424336	0
0.889675	0.77796	0.568849	1.39013	0.96967	1.36319	0
0.0193891	-0.134877	0.407783	-0.0677616	0.0400576	-0.239927	0
-1.02493	-0.981083	-0.584672	-1.09879	-0.940978	-1.05665	0
-0.388177	-0.394735	-0.113091	-0.637819	-0.633619	-0.258559	1
0.705734	-0.353498	2.93711	2.31716	0.750751	4.18839	1
0.280185	-0.170487	1.21908	0.884655	0.661498	0.849038	1
0.0713217	-0.4664	1.41866	1.78135	1.50814	1.07405	1
-0.283179	-0.119256	-0.46212	-0.289363	-0.0702517	-0.628998	0
-0.664265	-0.638158	-0.330357	-0.724363	-0.789959	-0.0937284	1
-0.192377	-0.315075	0.254775	-0.147229	-0.175537	0.074028	0
3.54521	-0.0597324	9.81606	1.45205	-0.639161	7.17229	1
1.92914	2.0241	0.434679	0.920265	1.05833	0.0717112	0
0.541653	0.530169	0.256659	0.914979	0.70376	0.826153	0
-0.796699	-0.702642	-0.575358	-0.869607	-0.938244	-0.168149	1
3.25121	0.262759	7.79484	3.15414	0.397584	7.59486	0
0.32794	0.379066	0.0493352	0.310399	0.429723	-0.102963	0
-0.10915	0.244695	-0.779647	-0.839361	-0.562321	-1.16355	0
-0.672124	-1.0255	0.709402	-0.0306754	-0.0759408	0.165493	1
0.908544	1.09038	-0.00937689	0.798463	1.47533	-0.960671	0
-0.892068	-0.646672	-1.00591	-1.58406	-1.55621	-1.12433	1
0.768818	0.540534	0.789359	0.7868	0.848573	0.188367	0
-0.867075	-0.606398	-1.02527	-0.826064	-0.615222	-0.975659	0
0.23997	0.199682	0.217936	-0.787733	-0.73255	-0.503868	1
0.611144	0.51973	0.449122	0.10042	0.112612	0.0686221	1
0.804041	0.652399	0.631224	0.0206057	-0.205682	0.680161	1
-0.339997	-0.445078	0.152631	-0.723507	-0.678837	-0.430448	1
0.00862737	0.666391	-1.29989	-0.214718	0.0772214	-0.756466	0
0.613657	0.385655	0.751683	0.636502	1.05013	-0.571219	0
0.230376	0.810831	-1.03825	-0.0767451	0.231713	-0.713316	0
-1.51508	-1.39775	-1.14228	-1.57084	-1.67421	-0.584957	0
-0.774998	-0.36986	-1.2911	-1.27471	-1.22706	-0.868151	0
-0.842153	-0.466918	-1.27174	-1.69587	-1.8024	-0.704332	1
3.00015	2.7651	1.17638	1.19863	-0.79018	7.06635	1
-0.250292	0.0545758	-0.752855	-0.973294	-0.929674	-0.600881	1
0.70761	0.909592	-0.118324	0.0894973	0.351258	-0.52088	0
0.321639	0.645069	-0.510261	-0.144197	-0.0401069	-0.2675	1
0.242271	0.433037	-0.278239	0.236412	0.277891	0.0491631	0
-0.0247907	0.732947	-1.49832	-0.362105	-0.0543666	-0.885598	0
-0.913379	-0.473433	-1.46734	-0.534137	-0.104534	-1.28949	0
-0.299145	-0.803624	1.25853	1.06263	0.941372	0.650728	1
-0.690533	-0.346169	-1.1001	-0.769692	-0.578945	-0.877103	0
0.514217	0.328205	0.631119	-0.599956	-0.52863	-0.429981	1
-1.81843	-0.763053	-3.62777	1.14335	1.91428	-0.951436	0
0.692459	0.428298	0.852048	1.60751	1.75676	0.23937	0
-0.920636	-0.754243	-0.832707	-1.51241	-1.61983	-0.510906	1
-0.988888	-0.643785	-1.30879	-1.41953	-1.38665	-0.959888	0
-1.45752	-1.53182	-0.535798	-1.54207	-1.78348	0.0607362	1
-0.543904	-0.892168	0.736299	-0.922596	-1.06001	0.035458	1
-0.319748	-0.244817	-0.275832	0.40763	0.301239	0.463556	0
-0.904493	-1.38027	1.02368	0.0541559	-0.0661881	0.395172	1
0.717239	0.978518	-0.228213	0.802077	0.998706	-0.0846243	0
0.67529	0.327316	1.04116	1.52592	1.88768	-0.151246	0
-0.24923	-0.539175	0.666388	-0.180779	-0.188762	0.00528516	1
0.0256196	-0.0289343	0.173039	-0.421856	-0.410119	-0.162689	0
-1.02028	-0.57064	-1.57043	-0.424966	-0.235531	-0.637471	0
-0.822293	-1.08717	0.389573	-1.13953	-1.16123	-0.513821	1
-0.333483	-0.420499	0.109931	0.279413	0.24915	0.237597	0
-0.565179	-0.524443	-0.315287	-0.673707	-0.440116	-0.919284	0
-1.04886	-0.989893	-0.64014	-1.26888	-1.45543	0.0107454	1
-1.88948	-2.22974	0.088058	-0.301803	-0.135787	-0.505533	1
0.689733	0.820085	0.0155313	0.625148	0.952602	-0.411	0
-0.181509	-0.474396	0.69475	0.508942	0.474349	0.319968	1
-1.15156	-1.06807	-0.773786	-0.529472	-0.78161	0.603445	1
0.391236	0.218635	0.566337	-0.464426	-0.556706	0.11858	1
1.78492	1.48365	1.13179	1.21387	1.32313	0.213341	0
1.81968	1.71612	0.763405	0.225568	0.223438	0.150341	1
-0.336846	0.103438	-1.08388	1.82014	1.47836	1.21755	1
-0.987401	-1.3608	0.65969	-0.108777	-0.178862	0.202246	1
-1.99379	-2.3516	0.088058	-1.2667	-1.37956	-0.280346	1
-1.82986	-1.60082	-1.75081	-1.18487	-1.17142	-0.67132	1
-1.94166	-2.14719	-0.464736	-1.61407	-1.76782	-0.407541	1
-1.69713	-2.16007	0.687738	-0.0994883	-0.295599	0.560187	1
1.28485	1.55072	-0.0397272	0.454009	0.608376	-0.124206	0
-1.16423	-0.910233	-1.22203	-1.2487	-1.3189	-0.427283	1
0.078154	0.00452895	0.23667	0.160837	0.230901	-0.04848	0
-1.60795	-1.91495	0.138816	-1.50696	-1.72164	-0.0376573	1
-1.18599	-0.93074	-1.24191	-1.1774	-1.02196	-1.12325	0
0.15292	-0.0866807	0.657074	0.395693	0.248633	0.561971	1
0.174408	0.350489	-0.276564	-0.186106	0.0631095	-0.640614	0
-0.348351	-0.135543	-0.605185	-1.10867	-1.03045	-0.819389	1
-0.817514	-0.773122	-0.461492	-1.22553	-1.31594	-0.334013	1
-1.43553	-0.992336	-1.91089	-1.78941	-1.78444	-1.29949	0
-0.285515	-0.0579556	-0.604766	-0.739641	-0.463612	-1.07953	0
-0.368246	-0.229862	-0.447049	-0.332169	-0.181521	-0.484072	0
-0.658778	-0.664514	-0.246633	0.621571	0.164035	1.42095	1
-0.452146	-0.294123	-0.536112	-1.03227	-1.13788	-0.143088	0
-0.937416	-1.38346	0.914842	0.176814	0.0290488	0.505269	1
0.973362	1.38444	-0.404035	0.971546	1.18925	-0.0685481	0
-0.338475	-0.197213	-0.438572	-1.19198	-1.18421	-0.657996	1
0.227756	0.179101	0.232588	-0.468508	-0.368005	-0.431732	1
0.899269	0.872427	0.396794	0.950047	1.0273	0.203965	0
-0.387398	-0.458404	0.0469282	-0.284035	-0.252376	-0.14844	0
1.23164	1.21417	0.468065	0.138247	0.140097	0.108704	1
0.0173713	0.40483	-0.781844	-0.510963	-0.356701	-0.600446	0
0.71154	0.560967	0.604955	0.385197	0.0828366	0.967935	1
-0.783884	-0.850117	-0.152547	-1.29955	-1.36707	-0.478938	1
0.176497	0.283784	-0.129732	0.653219	1.0785	-0.585642	0
-1.11577	-1.23243	-0.191269	-1.56995	-1.67975	-0.556742	1
-1.2102	-1.21177	-0.579858	-1.53799	-1.51343	-1.05834	1
0.363907	0.191908	0.557022	0.538646	0.614139	0.0792272	1
0.164708	-0.00820486	0.499566	0.248931	0.2773	0.0851117	0
-0.0448274	0.31399	-0.756308	0.284194	0.478561	-0.281172	0
-1.44393	-1.34859	-1.02255	-1.72347	-1.81547	-0.800539	1
-0.39154	-0.504009	0.150119	0.0347172	0.229349	-0.396882	0
0.744639	0.664984	0.462413	0.417932	0.69349	-0.395653	0
2.04214	2.01973	0.662516	1.36323	1.5623	0.0857099	0
0.995098	0.756638	0.861781	0.186223	-0.378275	1.74411	1
-2.32451	-1.68899	-3.44458	0.761881	1.79791	-1.53845	0
-0.618103	-0.496828	-0.539984	-1.44056	-1.54587	-0.45353	1
-0.868987	-1.13122	0.362048	-0.447903	-0.358474	-0.390062	0
-0.379999	0.140677	-1.27247	-0.781203	-0.70573	-0.559417	0
-0.135134	0.198497	-0.751808	-0.161692	0.127758	-0.719375	0
-0.118496	0.0982557	-0.496761	0.547005	0.810301	-0.315652	0
0.814732	0.819493	0.30815	0.837965	0.999297	-0.00154561	0
-0.343926	-0.431974	0.108152	0.475355	0.304785	0.640438	0
-1.01667	-1.23013	0.14834	-0.900399	-1.07101	0.165395	1
-0.383646	-0.835681	1.08491	0.691902	0.351406	1.11172	1
-1.16684	-0.973013	-1.07279	-1.23167	-1.20925	-0.74263	0
-1.70575	-1.88304	-0.381534	-1.2704	-1.35525	-0.389899	1
1.14095	1.68095	-0.55945	1.37633	1.72425	-0.174349	0
-0.261514	-0.797479	1.35932	1.18323	1.1399	0.510654	1
-1.50724	-1.63939	-0.389488	-1.38516	-1.47324	-0.473315	1
1.41866	1.4433	0.435935	-0.0496836	-0.206051	0.461511	1
1.44026	1.71619	-0.00874895	1.68948	1.56289	0.770941	0
0.325391	0.50174	-0.214189	0.66671	1.01673	-0.437301	0
-0.467332	-0.658296	0.32479	0.00560087	-0.137413	0.441595	1
-0.0543855	-0.0897901	0.0977911	-0.446311	-0.518138	0.0658158	1
-0.185155	0.0723439	-0.617639	0.0162135	0.376896	-0.774532	0
-0.729473	-0.393995	-1.10576	-1.12857	-0.982501	-1.04849	1
-0.15779	0.300738	-1.01701	-1.00183	-0.975999	-0.565867	0
-1.87772	-2.0853	-0.40571	-0.384848	-1.60143	5.12784	1
-0.532257	-0.0672098	-1.25625	-0.812342	-0.471074	-1.30539	0
-1.74239	-1.77495	-0.887756	0.664919	0.336999	1.07581	0
-0.168375	0.472645	-1.37378	-0.376022	-0.148052	-0.703125	0
-1.38441	-1.78094	0.576279	-1.01551	-1.23504	0.288447	1
-0.483758	-0.378596	-0.429048	-0.603297	-0.433984	-0.700438	0
0.647642	0.863099	-0.166571	0.568036	0.824118	-0.292408	0
-0.973241	-0.7595	-0.984668	-1.59728	-1.66763	-0.750766	1
-0.0394111	-0.0201983	-0.0227729	0.0139965	0.13293	-0.228788	0
0.705628	0.26498	1.26617	0.693924	0.570325	0.577069	1
-0.153861	0.13742	-0.673211	-0.341069	0.00208103	-0.953873	0
-0.274647	-0.504009	0.497264	-0.0371642	-0.0327924	0.0335981	1
0.859974	0.435184	1.25299	1.65343	1.77516	0.29952	0
0.522501	0.740943	-0.220364	0.818137	1.29358	-0.605264	0
-1.10154	-0.934516	-0.957143	-0.945885	-0.956568	-0.407541	1
-0.440109	-0.5354	0.0856509	-0.666903	-0.699229	-0.165212	1
0.125201	0.515658	-0.733493	-0.531143	-0.458883	-0.391335	1
-0.243672	-0.185072	-0.202154	-0.520956	-0.50447	-0.228593	0
0.609232	0.473533	0.544882	0.591288	0.579561	0.29159	0
0.552415	0.753159	-0.173792	-0.175725	-0.0197148	-0.411947	0
-0.0256049	0.0376221	-0.116754	-0.623981	-0.565941	-0.406976	0
-0.00765686	0.0844855	-0.173792	0.0868129	0.225581	-0.242613	0
0.806378	0.959787	0.0105078	0.411207	0.657878	-0.338451	0
-0.981737	-1.05845	-0.229888	-0.786099	-0.866577	-0.0804367	1
1.82913	1.72115	0.773347	0.813898	1.01755	-0.0945224	0
-0.137931	-0.0857923	-0.139988	0.206051	-0.0409935	0.781992	0
-0.682143	-0.499493	-0.723551	-0.137042	0.0163407	-0.385439	0
-0.560967	-0.748321	0.277486	-0.904754	-0.876255	-0.503379	1
-0.431755	-0.260216	-0.556415	-0.818368	-0.703883	-0.699405	0
-0.123594	-0.333435	0.497787	-0.182024	-0.257696	0.189292	0
-0.171632	-0.727887	1.43456	1.09572	0.77432	1.10933	0
-1.58711	-2.04835	0.730229	-0.637278	-1.09673	1.34721	1
0.254519	0.14697	0.375339	1.1103	1.48782	-0.316109	0
0.209808	-0.434714	1.73597	2.39052	1.55158	2.27077	1
0.318205	0.451693	-0.128371	-0.318988	-0.54784	0.593678	1
-0.432994	-0.582411	0.228611	-0.0143469	-0.02533	0.0823924	1
-1.24652	-1.47119	0.0647197	-1.1187	-1.22381	-0.202325	1
0.643819	0.529503	0.508043	-0.235559	-0.349017	0.275416	1
1.96036	1.77645	0.937238	0.289868	0.0735271	0.716751	1
-0.248486	-0.740843	1.233	0.0391881	-0.293973	0.999641	1
-1.87314	-2.00008	-0.687235	-0.56473	-0.680905	0.146382	1
0.192498	-0.243114	1.16319	-0.399307	-0.84286	1.30827	1
2.19457	-0.994927	10.0938	1.43909	-0.703588	7.47282	1
0.423734	0.276603	0.517672	0.361056	0.187087	0.622045	0
0.422955	0.686824	-0.349824	-0.47932	-0.382634	-0.427762	0
-0.905909	-1.18223	0.388631	-1.12608	-1.32229	0.138061	1
0.88833	1.29449	-0.428106	0.536004	0.865419	-0.452931	0
-0.671735	-0.659924	-0.298123	-0.556802	-0.51171	-0.330162	0
0.455488	0.560375	-0.0167028	0.388811	0.634604	-0.346282	0
-0.962196	-0.789558	-0.875616	-1.50051	-1.54417	-0.756694	1
1.41435	2.15736	-0.775565	0.358954	0.726443	-0.610028	0
-0.846012	-0.834792	-0.391581	-0.768489	-0.803258	-0.216389	0
-0.205369	-0.330992	0.257182	-0.619667	-0.654824	-0.130569	1
2.2469	2.0218	1.05812	2.14722	2.57983	-0.0882464	0
-0.992145	-1.26293	0.334209	-0.845545	-1.16078	0.730217	1
-0.312314	-0.142872	-0.48933	-0.768447	-0.57466	-0.884434	0
-1.01579	-0.991078	-0.527739	-1.08643	-1.09606	-0.513647	0
-0.681258	-1.0643	0.795953	-0.103376	-0.38655	0.819202	1
0.440443	0.671647	-0.278134	0.474267	0.706346	-0.281357	0
0.613126	0.65425	0.170004	0.541794	1.00462	-0.706975	0
-0.191421	0.197535	-0.89571	0.146994	0.450411	-0.58227	0
1.54476	1.56072	0.483345	0.463382	0.354731	0.484124	1
0.241704	-0.211354	1.21824	0.568776	0.309809	0.883605	1
-0.499511	-0.693832	0.321127	-0.784544	-1.02905	0.485158	1
0.521828	0.0640521	1.27863	1.77876	1.16746	1.80567	1
0.107643	0.0166705	0.287637	0.269536	0.331974	0.0121486	0
0.427557	0.264536	0.554825	0.570294	0.830841	-0.300555	1
1.50936	1.26177	0.980671	1.49496	1.32867	0.820692	1
-0.502698	-0.847082	0.738182	-0.801572	-0.931078	0.073756	1
1.8502	1.77653	0.714844	0.650729	0.579561	0.444412	1
0.201843	0.129202	0.277904	-0.232176	-0.150638	-0.253893	0
-0.572153	-0.40125	-0.631977	-1.07624	-1.19218	-0.13443	1
0.377394	0.182802	0.613223	-0.180585	-0.148274	-0.101244	1
0.625375	0.576366	0.362571	0.434029	0.331088	0.462262	1
-0.71464	-0.735069	-0.237632	-0.293292	-0.16438	-0.407204	0
-0.568932	-0.818209	0.445145	0.0468479	-0.218981	0.80082	1
0.356614	0.765522	-0.658559	0.162781	0.660538	-0.971232	0
-1.08134	-0.780896	-1.27247	-1.15785	-1.11594	-0.743816	0
-0.511194	-0.0849779	-1.16175	-0.759001	-0.753608	-0.335013	0
-0.546417	-0.688501	0.161945	-0.406619	-0.469301	0.0571903	1
-2.77805	-3.13487	-0.654478	-1.45763	-1.46231	-0.861842	1
0.869178	1.14428	-0.197863	0.69641	0.886328	-0.108467	0
-0.135842	0.105733	-0.558613	-0.0199841	-0.000578807	0.00223959	0
-1.38807	-1.56477	-0.16971	-1.18922	-1.07397	-1.00935	1
-0.931433	-1.04653	-0.0947763	0.0214619	-0.237304	0.774498	0
-0.1648	0.193981	-0.819416	-0.266619	-0.0316102	-0.653852	0
-0.790185	-1.05778	0.410818	-0.623902	-0.742673	0.126988	1
-0.0107013	0.244991	-0.527216	-0.169079	0.134851	-0.756629	0
-0.441419	-0.508081	0.0122869	-0.115349	-0.0108487	-0.25448	0
-1.84896	-1.61215	-1.79267	-1.96949	-2.08205	-1.03048	0
-0.575693	-0.344911	-0.772635	-0.861637	-0.640638	-1.03212	0
-0.96963	-1.19933	0.219716	-0.144975	-0.550573	1.20308	1
0.733913	0.695338	0.373142	0.0729327	0.0644394	0.109955	1
0.349145	0.264314	0.354513	0.00373106	0.145269	-0.287568	0
2.45264	2.27589	1.0037	2.57371	2.40901	0.952283	1
-0.616439	-0.058844	-1.5024	-1.38306	-1.35377	-0.909755	1
-0.3566	-0.212982	-0.453119	-0.669352	-0.541781	-0.631717	0
-1.16697	-0.67747	-1.7786	-0.933366	-0.739348	-1.01691	0
1.01177	1.41258	-0.371487	0.439157	0.878349	-0.711685	0
-0.30757	-0.648745	0.788313	0.524299	0.400539	0.536639	0
0.464019	0.284599	0.602443	0.46645	0.540845	0.05669	0
0.533935	0.69445	-0.100742	0.0117796	0.131822	-0.232465	0
1.48911	1.35246	0.75859	2.389	2.87056	-0.0980792	0
-1.51405	-1.17172	-1.73855	-1.60175	-1.57779	-1.13073	0
-0.477669	-0.254959	-0.698015	-0.932315	-0.957528	-0.350992	0
-0.290117	-0.457738	0.331279	-0.576472	-0.603696	-0.131145	0
0.630225	0.381361	0.802965	1.18549	0.950681	0.921892	0
-0.69209	-0.179445	-1.46305	0.416414	0.950755	-0.902501	1
0.638367	1.08505	-0.602882	-0.238086	-0.0821471	-0.445078	0
0.334843	0.660098	-0.507854	-0.0868902	0.112021	-0.468344	0
-0.800734	-0.893797	-0.088497	-1.0519	-1.07848	-0.430601	0
1.1076	1.44582	-0.226748	0.371631	0.287348	0.39887	0
0.0855527	0.112026	0.0110311	-0.608897	-0.590988	-0.28214	1
-0.465527	-0.117035	-0.968446	-1.11224	-0.909429	-1.20246	0
1.56097	1.32411	0.968635	0.767555	1.17869	-0.510047	1
-0.512185	-0.193585	-0.931503	-0.787928	-0.668714	-0.690899	0
0.0474971	0.0634599	0.0196129	0.0234845	-0.0539972	0.270434	0
-1.00089	-1.36739	0.63227	-1.01081	-1.03511	-0.408499	1
1.30471	1.07439	0.907621	1.15641	0.963168	0.825315	1
1.14374	1.06255	0.571046	1.04129	0.753928	1.02293	1
0.845318	1.13924	-0.2414	0.461864	0.686841	-0.271611	0
-0.29341	-0.172264	-0.370127	-0.73175	-0.751465	-0.241351	1
-1.40836	-1.54811	-0.299379	-1.11671	-1.3316	0.217159	1
0.706265	0.760562	0.173667	0.893439	1.32232	-0.490501	1
0.692459	0.469609	0.759218	-0.477061	-0.547396	0.0470638	1
0.0927744	0.2213	-0.210317	0.796209	1.18815	-0.462699	0
-0.295251	-0.570047	0.61113	-1.09793	-1.23267	-0.0794577	1
-0.272594	-0.601438	0.764556	0.0853365	0.143643	-0.0509817	1
0.708708	0.476494	0.784022	0.122349	-0.0324968	0.508739	0
0.362101	0.21286	0.504276	0.351998	0.374975	0.134667	0
-0.345059	-0.939476	1.52436	1.49676	1.51331	0.45939	1
-0.379645	-0.452111	0.0538355	-0.70679	-0.54784	-0.744055	1
-1.13213	-1.1963	-0.352754	-1.02283	-1.04641	-0.419484	0
0.586187	0.546086	0.331593	0.26837	0.418197	-0.188946	0
1.05323	1.29338	-0.0692402	0.994678	0.902435	0.573414	0
-0.734642	-0.545764	-0.770018	-0.114414	0.102268	-0.524654	0
-0.354157	-0.653854	0.65969	0.763394	0.723192	0.403602	0
0.587426	0.204938	1.10594	0.643226	0.344904	0.996443	1
2.33911	1.99278	1.29108	1.46478	1.53304	0.354166	1
1.10615	1.03974	0.532114	0.589539	0.553258	0.34727	1
-0.373627	-0.409838	-0.0336571	-0.5783	-0.486146	-0.474859	1
-2.25574	-1.25464	-4.13373	0.531764	1.49314	-1.55844	1
0.709522	0.753085	0.196482	-0.107069	-0.165489	0.171279	1
0.448903	0.460281	0.177225	1.4403	1.83271	-0.229659	0
-0.35975	0.207752	-1.35222	-0.329017	-0.234496	-0.33782	0
-0.0912374	0.13779	-0.509843	0.720204	0.500726	0.811675	0
-1.67561	-1.88363	-0.254272	-0.898649	-1.37712	1.40627	1
1.15744	0.921882	0.889306	1.06065	0.777571	1.01534	1
0.138335	0.267423	-0.192316	-0.929284	-0.853499	-0.667176	1
1.05057	1.20402	0.0905698	0.663364	0.774246	0.044747	0
-0.243849	-0.0649147	-0.475934	-0.398103	-0.166745	-0.725303	0
0.553264	0.413047	0.539336	0.159125	0.214203	-0.0132602	1
0.577867	0.739759	-0.0872411	1.14016	1.35594	-0.0108999	0
-1.72367	-1.78479	-0.780798	-1.42011	-1.70406	0.343659	1
-0.355396	-0.310855	-0.221096	-0.0750696	-0.0126219	-0.130536	0
0.290663	-0.119922	1.11788	0.95755	0.743584	0.839673	1
-0.303039	-0.256144	-0.202049	-0.409609	-0.355519	-0.273188	0
-0.675346	-0.631347	-0.381325	-0.219346	0.0999038	-0.821662	0
0.0527718	-0.357941	1.06858	0.0985177	-0.112218	0.655764	1
0.665944	0.425855	0.791557	1.27852	1.22147	0.55898	0
-0.939009	-0.986413	-0.286925	0.0726643	0.481738	-0.844265	0
-0.0125775	-0.0929736	0.219611	0.12775	0.30412	-0.310856	0
1.86156	1.6791	0.917354	2.89343	3.2855	0.143402	0
0.623888	0.843702	-0.183943	0.727785	1.12364	-0.498441	0
-0.494308	-0.105041	-1.0731	-0.308412	-0.0321274	-0.777295	0
-0.449774	-0.354757	-0.3875	-0.773853	-0.65608	-0.676693	1
-0.942089	-0.794518	-0.799741	-0.934648	-0.747401	-0.998849	0
1.99088	2.39878	-0.0625422	1.58058	2.14303	-0.457967	0
0.108634	0.299109	-0.335381	0.146568	0.563897	-0.820042	0
0.933466	1.18404	-0.129522	1.10089	1.32439	-0.0377008	0
0.28684	0.109657	0.546557	0.561663	0.578452	0.21792	0
2.16176	1.72263	1.4466	1.94241	1.36628	1.72105	1
0.198374	-0.160122	0.965391	0.133776	0.167065	0.0295844	1
-0.11931	0.0125986	-0.311624	-0.458206	-0.115395	-1.03322	0
-0.964851	-0.968053	-0.421827	-1.54502	-1.68691	-0.394837	1
-0.0791659	-0.54421	1.18894	0.238823	-0.0788223	0.987013	1
0.712708	0.794025	0.121234	1.28501	1.42398	0.175728	0
-0.0128607	0.109657	-0.243074	-0.00820059	0.0760392	-0.154661	0
-0.84233	-0.731737	-0.644221	-0.0482443	0.125911	-0.390203	0
-2.11823	-2.6045	0.571465	-0.807908	-0.963734	0.16037	1
0.952405	0.591395	1.12238	0.0274092	-0.0644148	0.309929	1
0.28284	0.291706	0.124374	1.00556	0.904947	0.594015	0
0.535953	0.53165	0.2396	1.22025	1.03328	0.821791	0
-0.015091	-0.207504	0.489729	0.211336	0.260159	0.0221228	0
-0.140904	0.178286	-0.724911	-0.583974	-0.474916	-0.525002	0
-1.34253	-1.70062	0.459378	-0.630942	-0.654233	-0.172543	1
4.41227	0.760414	8.89561	2.60476	-0.155514	8.50472	1
0.768322	1.2235	-0.563218	0.85888	1.20972	-0.361412	0
0.0642416	0.065977	0.0584403	0.274827	0.610001	-0.58525	0
-0.267744	0.113433	-0.922293	-0.653139	-0.492648	-0.710728	0
0.0135834	-0.425237	1.13577	1.48051	1.35889	0.727618	1
0.416123	0.252986	0.55179	0.832365	0.975654	0.0331956	0
-0.303994	-0.351648	0.0248457	-0.0666369	0.0139764	-0.172152	0
-0.0490046	-0.0226414	-0.0430762	-0.131909	0.0453772	-0.440521	0
0.276397	0.493596	-0.318008	-0.4086	-0.449869	-0.00573327	1
-0.349307	-0.327142	-0.164687	-0.427146	-0.491392	0.0523392	0
-0.315606	-0.63194	0.717356	0.350054	0.122956	0.758563	1
-0.627095	-0.923263	0.556918	-0.144003	-0.167483	0.0624439	1
3.49763	3.05761	1.56088	3.73313	3.65344	0.930615	1
-0.24792	-0.266879	-0.0206798	0.213516	0.407189	-0.310866	0
0.293991	0.090112	0.611444	-0.012403	-0.159799	0.448111	1
-0.86049	-0.768384	-0.608638	-0.220008	-0.288654	0.154551	0
-0.761581	-0.638973	-0.625593	-0.939628	-0.779836	-0.924439	1
0.172603	0.170883	0.107315	-0.95572	-1.27346	0.703199	1
0.87378	0.765596	0.557336	1.21955	1.2573	0.354895	1
-0.736235	-0.421239	-1.064	-0.493274	-0.581753	0.0939764	0
0.801492	1.05662	-0.185304	-0.544592	-0.388028	-0.627943	1
-2.47378	-2.70007	-0.901466	0.54794	0.911523	-0.514756	0
-1.39044	-1.29388	-0.983831	-1.51863	-1.59094	-0.660998	1
0.130405	-0.0280459	0.45425	0.411207	0.323404	0.418862	0
-0.225122	0.0767119	-0.73297	-0.495686	-0.677359	0.383186	1
0.369925	0.780551	-0.655734	-0.035299	-0.482083	1.35036	1
-0.430976	0.25232	-1.6215	-0.505053	-0.417582	-0.417853	0
0.493827	0.148673	0.99752	2.29592	2.29368	0.639089	0
0.137768	-0.338099	1.26	0.0743721	-0.174872	0.75902	0
1.87682	1.55961	1.17627	0.620715	0.668887	0.166504	1
0.132954	0.225446	-0.115603	1.16088	0.894382	0.989917	1
0.724744	0.884939	-0.0309361	0.76569	1.10746	-0.381056	0
-0.640441	-1.26063	1.56549	1.58775	-0.80976	8.63296	1
-0.243283	-0.0656551	-0.472795	-0.628142	-0.453859	-0.730578	1
-0.327571	0.0459879	-0.940608	-0.54226	-0.437013	-0.488673	0
-0.264134	-0.120736	-0.406443	-0.162234	0.224399	-0.935991	0
-1.82529	-2.13542	0.0139614	-0.968008	-0.919108	-0.613454	1
0.896153	0.635519	0.888783	1.15851	1.12187	0.491358	0
0.20379	0.103956	0.340907	-0.488415	-0.433541	-0.3186	0
0.693202	1.21935	-0.720306	0.498797	0.262302	0.8131	1
0.341605	0.532242	-0.236795	0.348342	0.42034	0.0195123	0
0.820609	1.03167	-0.095195	-0.233069	-0.146057	-0.268435	0
2.72119	2.47718	1.15681	2.96743	2.44676	1.59977	1
0.225349	-0.0213088	0.694541	0.636617	0.930068	-0.339473	0
-0.369344	-0.547245	0.328035	-0.969637	-1.04412	-0.211189	1
1.94999	1.6774	1.10144	0.407241	0.302125	0.460293	0
-0.975436	-0.782672	-0.934433	-1.1197	-1.19898	-0.296476	0
-1.08302	-0.870032	-1.05992	-0.898922	-0.695091	-1.01559	0
-0.107309	-0.0733546	-0.0849387	-0.653606	-0.64123	-0.291984	1
-0.0599788	-0.0091673	-0.103358	0.577329	0.284319	0.972971	1
-1.06387	-1.53093	0.94603	-0.00777479	-0.379384	1.11107	1
-0.646707	-0.463365	-0.704189	-0.208188	-0.102465	-0.303557	0
1.42401	1.35069	0.622328	1.06294	0.488831	1.7403	1
1.11164	0.886642	0.857804	1.8374	2.08887	0.119472	0
-0.699029	-0.502751	-0.765937	-1.28478	-1.2589	-0.802769	0
0.480445	0.416157	0.350745	1.16212	0.858917	1.07409	1
-0.340209	-0.230528	-0.366778	-0.770664	-0.721985	-0.473076	1
-2.70034	-3.34446	1.12039	-0.256122	-0.696199	1.30924	1
1.73812	2.21533	-0.247993	1.09961	1.61357	-0.556361	0
-1.51242	-1.17165	-1.73311	-1.7197	-1.72556	-1.16096	0
-0.307605	-0.222014	-0.294984	0.431576	0.592343	-0.14683	0
1.34485	1.36075	0.433528	0.331509	-0.022153	1.10323	1
-0.782078	-0.960353	0.156817	-1.06796	-1.44369	0.914333	1
-0.773157	-0.568863	-0.830614	-0.457817	-0.290501	-0.601272	0
-0.27263	-0.342764	0.0931862	0.152946	0.0122771	0.479589	1
2.40322	2.54478	0.463565	1.29042	1.34242	0.344072	1
0.26167	0.559782	-0.487132	-0.224479	0.000381689	-0.60509	1
-0.270718	-0.26414	-0.0917413	-0.460034	-0.388028	-0.34973	1
1.2354	1.47343	-0.00602789	0.61504	0.994643	-0.516116	1
-0.954727	-0.849525	-0.700526	-0.778129	-0.612267	-0.81506	0
-1.03431	-0.941253	-0.720411	-0.687235	-0.631403	-0.439999	0
0.92281	1.04959	0.100512	0.45712	0.944327	-0.793915	0
-0.68239	-0.392366	-0.972737	0.0762373	0.410218	-0.684568	0
0.26783	0.658025	-0.664315	0.382202	0.544983	-0.170879	0
2.22466	2.03987	0.98245	1.09479	1.14263	0.303294	1
1.11571	0.764042	1.1296	0.608704	0.30944	0.993876	1
-0.110849	-0.233342	0.284707	-0.328939	-0.364681	0.0154661	0
-0.634033	-0.613801	-0.299693	-0.0988635	-0.076458	-0.0389626	0
-1.24071	-1.19837	-0.723342	-1.3852	-1.45809	-0.532518	0
-1.67855	-1.88548	-0.260133	-1.48889	-1.53855	-0.721333	1
0.503031	0.613901	-0.0115747	0.512756	0.451298	0.38423	0
-2.42545	-2.25528	-2.30672	-1.62021	-1.76782	-0.441162	1
-0.0219941	-0.291976	0.682505	-0.0148097	0.0106516	-0.0109869	1
0.966742	0.754343	0.79993	0.816115	0.878718	0.195372	0
-0.650141	-0.991448	0.680935	-0.0830395	-0.336309	0.733415	1
-0.835533	-0.446411	-1.29811	-0.975275	-0.714153	-1.23963	0
0.738727	0.719621	0.334209	1.14144	1.45997	-0.19966	0
-1.31164	-1.54404	0.0538355	-1.05731	-1.25661	0.188694	1
-0.754076	-0.610026	-0.67363	-0.963417	-1.04796	-0.172761	1
-0.19443	0.222188	-0.953585	-0.12985	-0.14384	0.0430828	0
0.475772	0.250617	0.710448	-0.00874672	0.0710151	-0.143893	1
-0.575977	-0.272431	-0.936945	-1.21682	-1.17091	-0.808991	0
1.73507	1.60003	0.805162	1.05404	0.995381	0.514189	0
1.73051	-0.0955647	4.99811	0.880767	-1.1268	7.82143	0
1.4158	1.04308	1.2219	1.02209	1.19051	0.0432133	1
0.39952	0.604129	-0.241609	0.366651	0.517498	-0.150909	0
1.57659	1.40606	0.841792	1.43136	1.19457	0.959113	1
-1.91487	-2.26742	0.120187	-1.37156	-1.47612	-0.396675	1
-0.322013	-0.419315	0.140386	-0.750332	-0.747697	-0.321189	1
-1.03695	-0.987228	-0.607906	-1.2564	-1.26481	-0.657126	1
0.333498	0.197757	0.46482	-0.0659335	-0.142806	0.236705	1
0.372049	0.469683	-0.0328199	0.118577	0.543801	-0.851574	0
-0.581003	-0.596329	-0.183002	0.153682	0.567518	-0.809045	0
-1.15669	-1.51916	0.556499	-0.792982	-1.03319	0.466134	1
0.065693	0.0761196	0.0392882	-0.428312	-0.583083	0.324515	1
-0.602739	-0.866775	0.473925	0.0962592	-0.297298	1.19275	1
0.509722	0.847922	-0.456991	-0.107963	-0.136748	0.0914312	1
-0.99657	-0.857891	-0.813032	-1.09237	-1.05565	-0.672082	0
0.683573	1.09793	-0.525332	-0.0950915	0.0580853	-0.36362	0
-1.20384	-1.56787	0.541847	-0.320117	-0.543037	0.574708	1
1.02572	0.741609	0.966333	0.48002	0.512548	0.155954	1
0.723328	1.10815	-0.455317	-0.763976	-0.661695	-0.625365	0
-0.0347736	0.694746	-1.45437	-0.416959	0.0239508	-1.22685	0
-1.29553	-1.13604	-1.08085	-0.651741	-0.548283	-0.552924	1
-0.098707	-0.0814243	-0.0428669	-0.126702	0.125911	-0.614934	0
1.87646	1.61217	1.07434	0.705393	0.794121	0.105724	1
-0.737863	-0.552723	-0.763006	-1.06952	-1.01235	-0.71944	0
-0.0554121	-0.244595	0.468483	2.077	2.58774	-0.224329	0
0.953077	0.671055	0.94739	-0.225955	-0.226665	-0.0342746	1
0.643004	0.921067	-0.2886	-0.00400276	0.312469	-0.690344	0
2.3772	1.89032	1.55795	2.05951	1.44349	1.80491	1
-0.237335	-0.494237	0.582245	0.025308	0.183541	-0.316784	0
2.1899	2.13618	0.745927	1.94343	2.03198	0.42057	0
0.521474	0.411641	0.463041	-0.0788046	-0.0508201	-0.0446186	1
0.209702	0.0362895	0.514532	-0.371745	-0.355667	-0.149354	1
-1.49603	-1.94293	0.713902	-0.24924	-0.475212	0.60561	1
-0.454694	-0.195955	-0.765937	-0.765767	-0.620246	-0.749276	0
1.02526	0.640257	1.18841	0.963576	1.00986	0.271511	1
1.21493	1.13399	0.587896	0.22436	0.225581	0.141748	1
-0.459119	-0.230528	-0.700945	-0.503461	-0.570227	0.0238631	0
-0.360033	-0.258587	-0.357359	-1.19264	-1.28092	-0.317077	1
-0.130461	-0.109779	-0.0641121	0.267903	0.230014	0.252498	0
-1.005	-1.27485	0.325523	-0.758654	-0.776364	-0.263715	1
0.274414	0.121206	0.487007	1.19311	0.930142	0.986067	0
-1.01981	-0.869662	-0.85772	-0.96898	-0.880615	-0.736158	0
-1.06691	-1.39056	0.467541	2.07451	2.01506	0.704439	1
-0.660478	-0.542655	-0.555368	-0.65038	-0.494865	-0.695358	0
0.640774	0.325465	0.95796	1.63598	1.29919	1.1933	1
-0.478979	-0.0494417	-1.14835	-0.235013	0.00208103	-0.640288	0
-0.804451	-0.714191	-0.570439	-0.807834	-0.616404	-0.908211	1
1.27958	1.64623	-0.216805	0.37513	0.481147	-0.0477403	0
0.359907	0.777072	-0.672688	-0.603765	-0.484964	-0.564323	1
2.61124	2.17409	1.48553	2.90921	2.84168	0.828839	0
0.33725	1.11452	-1.32564	0.768449	1.25944	-0.654667	0
1.18269	1.42746	-0.034913	1.83944	1.56614	1.07985	0
0.17154	0.422598	-0.432921	-0.425938	-0.744446	0.858816	1
-1.60099	-1.74326	-0.422664	-1.74882	-1.92859	-0.421355	1
-0.00875427	0.186652	-0.398907	0.318952	0.437777	-0.0984382	0
-0.758572	-0.600771	-0.709841	-0.493469	-0.409824	-0.400624	0
0.733594	0.451027	0.902807	-0.116321	-0.0292459	-0.211472	1
0.013902	0.226926	-0.425804	0.770665	1.39384	-0.883879	0
-2.48876	-1.80619	-3.82188	0.219815	1.01659	-1.4827	0
0.303053	0.302737	0.151689	0.664026	0.8137	-0.0368198	1
-0.230291	-0.125252	-0.302938	1.50287	2.2526	-0.770356	0
-1.76031	-2.14364	0.337454	1.1187	1.0788	0.489215	0
-0.673293	-0.206541	-1.35369	-0.824394	-0.869606	-0.216943	0
-2.81121	-3.29508	0.0184617	-0.880183	-1.06895	0.240805	1
0.347693	0.705555	-0.565311	-0.354288	-0.314292	-0.205925	0
1.81165	1.74462	0.694855	0.680743	0.42566	0.892666	1
0.33148	0.279342	0.275811	0.0498424	0.0311176	0.127184	0
-0.314119	-0.142724	-0.494563	-0.446311	-0.376798	-0.335242	0
0.64527	0.272901	1.09276	0.129152	-0.0545143	0.588892	1
-0.807142	-0.519408	-1.0484	-0.805848	-0.789663	-0.398002	0
-1.27537	-1.14218	-0.995552	-1.41125	-1.42921	-0.765635	0
-0.372459	-0.0703932	-0.814183	0.307752	0.688097	-0.660965	0
-0.382371	-0.37482	-0.144802	-0.165149	-0.424305	0.730728	0
-0.935539	-1.14692	0.181097	-1.40553	-1.54624	-0.278757	1
-0.240946	-0.302933	0.0863835	-0.122074	0.0529134	-0.429861	1
0.329993	0.138382	0.59292	-0.260635	-0.530699	0.740311	1
-0.318013	-0.788891	1.15534	0.642023	0.661424	0.236748	1
-0.142604	-0.172338	0.0490213	-0.513879	-0.519838	-0.160274	1
0.957573	1.26925	-0.232818	0.456342	0.468143	0.195775	0
-0.465031	-0.772604	0.645457	-0.518855	-0.784934	0.654165	1
-0.395576	-0.437601	-0.0290523	-0.378938	-0.295155	-0.336493	1
-0.772379	-0.763053	-0.345637	-1.24987	-1.23615	-0.728838	1
-1.00673	-1.09295	-0.217015	-1.37567	-1.34579	-0.904448	1
-1.74617	-2.26091	0.881352	1.89169	2.20568	0.0305199	1
-1.05877	-0.724926	-1.33474	-1.34174	-1.2312	-1.14567	0
-0.26516	-0.378448	0.203285	-0.229922	0.0319303	-0.695685	0
1.32418	1.41021	0.296952	1.20574	1.3051	0.230363	0
1.34776	1.17774	0.794592	1.37184	1.07784	1.07624	0
-0.731633	-0.697089	-0.388023	-1.18506	-1.30006	-0.212092	1
0.877037	1.12288	-0.14072	0.2134	0.494668	-0.501987	0
0.174868	0.0641262	0.356501	-0.183227	-0.350347	0.449557	1
1.18679	0.62508	1.61122	2.26463	1.79747	1.49198	1
0.0955002	0.700669	-1.15526	0.127907	0.496515	-0.729915	0
-1.1443	-1.10679	-0.644535	-1.23163	-1.21036	-0.738671	1
-0.329978	0.383878	-1.61124	-0.555982	-0.383226	-0.678053	0
-0.580543	-0.866479	0.544254	-0.396821	-0.528113	0.265116	1
0.475348	0.547567	0.0581264	0.811098	0.875393	0.190303	0
0.90164	0.739685	0.677482	3.97626	3.06259	2.24706	1
0.0869687	0.441624	-0.681584	-0.488104	-0.207972	-0.904165	0
-0.590632	-0.376375	-0.743436	-1.15975	-1.09614	-0.816746	0
-0.941664	-0.689316	-1.05636	-1.24893	-1.22846	-0.751353	0
-0.184872	0.061609	-0.593882	-0.630553	-0.398963	-0.882628	0
-1.20693	-1.25286	-0.451549	-0.808958	-0.928492	0.0362194	1
1.62618	1.64512	0.497473	0.996659	0.912705	0.555815	1
-0.0191974	0.170883	-0.392314	1.02259	1.62754	-0.739987	0
0.0425057	0.337681	-0.583207	0.0645371	0.461715	-0.824197	0
1.21072	0.801651	1.27005	1.12562	1.17773	0.302685	1
2.33851	1.92082	1.42368	1.17523	1.02058	0.744216	1
0.460373	0.52469	0.0693246	0.936713	0.932949	0.369307	0
-0.458695	-0.470176	-0.133708	1.08246	1.42517	-0.263725	0
0.518678	0.363519	0.562883	0.9911	1.2095	-0.0634141	0
-0.51445	-0.314557	-0.666723	-0.730856	-0.927162	0.336186	1
-0.759918	-0.749727	-0.341032	-0.663363	-0.572665	-0.524611	0
1.25342	1.26281	0.422121	0.687274	0.894677	-0.147428	0
-0.37653	-0.107114	-0.745529	-0.808958	-0.667532	-0.769562	0
0.869709	0.4531	1.23551	0.614031	0.587836	0.33115	1
0.516554	0.499001	0.261473	0.592066	0.286979	1.00661	1
-0.632476	-0.925187	0.544882	-0.165848	-0.0375948	-0.338472	1
-0.876598	-0.789706	-0.60508	-0.980718	-0.868202	-0.818704	0
0.146902	-0.258513	1.07486	0.4004	0.285206	0.483385	1
-0.410833	-0.352018	-0.281797	-0.289015	-0.209154	-0.278464	0
-1.12213	-0.971236	-0.930351	-1.01738	-0.965138	-0.662009	0
0.600842	0.832153	-0.215026	0.366031	0.426768	0.0518715	0
-0.428073	-0.1388	-0.818055	-0.173587	-0.342441	0.45778	0
-0.9908	-1.10539	-0.127848	-0.877771	-0.903075	-0.314554	1
-0.498308	-0.769346	0.531905	-0.0903892	0.0366589	-0.297879	0
-1.44963	-1.51057	-0.570857	0.427809	-0.221936	2.00537	1
0.89764	0.640035	0.882503	0.108117	-0.272104	1.15316	1
0.323727	0.504405	-0.223713	-0.397289	-0.380566	-0.164027	1
0.705557	0.906261	-0.116545	0.578301	0.787102	-0.191404	0
1.96341	1.87521	0.763509	0.705393	0.853006	-0.018144	1
-1.90572	-2.18606	-0.15621	-1.04961	-1.20076	0.0113545	1
-2.11991	-2.17007	-1.18791	-0.612355	-0.86207	0.567345	1
-0.366229	-0.367787	-0.115184	0.1641	0.540254	-0.726271	0
-0.148091	0.394021	-1.17462	-0.925553	-0.756415	-0.939733	0
-0.230645	-0.159826	-0.22455	-0.554002	-0.620837	-0.000610187	1
-2.74352	-2.5526	-2.89058	-2.48865	-2.64468	-1.84991	1
2.02504	1.66066	1.2871	1.88021	1.77346	0.761804	1
-1.43013	-1.57654	-0.292577	-1.32412	-1.33279	-0.717004	1
-0.492254	-0.22083	-0.815648	0.0784959	0.338181	-0.52187	0
0.0739767	-0.296789	0.968112	0.400322	0.326211	0.382315	1
1.94259	1.96761	0.558697	1.94311	1.81439	0.812034	1
-0.245761	-0.235415	-0.0896482	-0.610568	-0.633915	-0.161155	1
-1.92547	-1.9376	-1.11967	-1.6636	-1.6683	-1.09447	0
-0.538063	-0.377485	-0.588754	-0.138713	0.164109	-0.73631	0
0.283335	-0.0692087	0.969682	0.635608	0.312469	1.05964	0
0.134582	0.49789	-0.675514	-0.277468	-0.0359694	-0.675802	0
-1.10142	-1.00862	-0.764367	-1.01431	-1.02934	-0.441804	1
-0.859428	-1.14359	0.431749	-0.350752	-0.545771	0.477674	1
0.153168	-0.245557	1.05874	0.286721	0.323256	0.07951	1
-0.331288	-0.0114623	-0.829254	-0.531878	-0.432876	-0.465331	0
1.62686	2.15151	-0.359452	2.27509	2.06116	1.00902	0
0.344932	0.289337	0.287951	-0.154185	-0.278384	0.33586	1
-0.952709	-0.371859	-1.80037	-1.20485	-1.30678	-0.275418	0
0.163611	0.0284419	0.409876	0.203991	0.194476	0.16075	0
-0.0919809	0.0613129	-0.346265	-0.113873	-0.0576175	-0.132472	0
0.108386	-0.171301	0.743834	-0.100224	-0.109189	0.0422018	1
-2.54622	-3.09578	0.629549	0.906	0.982673	0.192435	1
-0.475227	-0.108595	-1.01313	-1.08483	-0.979028	-0.885511	0
-1.51518	-1.93878	0.6172	-0.876258	-1.21937	0.83158	1
0.237102	0.64233	-0.707748	-0.529199	-0.366749	-0.633566	0
-0.0964059	-0.414872	0.787057	0.106913	-0.0614595	0.541066	1
-0.242964	-0.415465	0.361211	0.289211	0.319783	0.0945203	1
0.0460103	-0.314335	0.934099	0.221097	0.194032	0.210013	1
-2.00377	-1.62481	-2.35574	0.653839	0.985407	-0.407041	0
0.538148	0.587249	0.128246	0.387335	0.942185	-0.955722	1
-0.262824	-0.314631	0.0524749	-0.622389	-0.459179	-0.697034	0
-0.341413	-0.620316	0.607048	-0.776149	-0.91401	0.115067	1
-0.257407	0.0140053	-0.685142	0.0608067	0.215237	-0.29119	0
-0.106814	0.0622013	-0.387604	-0.114998	0.0511402	-0.404953	0
1.24453	0.86569	1.20934	0.143615	0.0642177	0.316172	1
-1.01642	-0.646154	-1.38749	-1.49841	-1.46792	-1.03589	0
1.07163	1.26333	0.0258923	1.37286	1.51582	0.191674	0
0.442638	0.594356	-0.117591	0.865179	1.09971	-0.137432	0
1.12442	1.09875	0.456029	1.63436	1.76297	0.28278	0
1.78226	1.66977	0.772405	1.3145	1.19561	0.693246	1
-0.418763	-0.0701711	-0.940922	-0.370033	-0.295525	-0.306983	0
-0.0492879	-0.0906045	0.113594	-0.475937	-0.335422	-0.542547	1
-0.579906	-0.755354	0.237402	-0.246014	-0.17635	-0.230072	1
2.20268	1.73936	1.49746	1.74493	1.57537	0.862993	1
0.373607	0.0833009	0.838338	-0.132492	-0.241368	0.300466	1
1.4878	1.04315	1.3836	0.562982	0.376083	0.700632	1
-0.433879	-0.31352	-0.438886	-0.893947	-0.807912	-0.671549	1
-0.181757	-0.509932	0.788941	-0.0225112	-0.22696	0.60611	1
-1.22606	-1.06222	-1.03951	-1.20108	-1.10116	-0.971635	0
-1.07985	-1.3936	0.430179	-0.446894	-0.651352	0.474226	1
-0.212307	0.136013	-0.823498	-0.36086	-0.0421757	-0.910386	0
0.647111	0.461984	0.664086	1.32556	1.31397	0.477381	0
0.71023	0.712588	0.281149	0.828167	0.94019	0.0959125	0
-0.357131	-0.791112	1.03844	-0.0388767	-0.0181633	-0.0089855	1
-1.06555	-1.22865	-0.0268545	-0.698121	-0.87596	0.287207	1
-0.785264	-0.593738	-0.80759	-0.927187	-0.796756	-0.828896	0
-1.67111	-1.75066	-0.679072	-0.912955	-0.72132	-0.993139	0
-0.881306	-0.652965	-0.957876	-0.950472	-0.751834	-1.04445	0
-1.44154	-1.76873	0.302708	-1.08728	-1.28934	0.182907	1
0.0803842	0.182284	-0.157779	0.112435	0.201125	-0.11297	0
0.34256	0.0677538	0.793336	0.42462	0.47132	0.104832	1
-1.16388	-1.50583	0.485228	1.3749	1.59828	0.0448884	0
0.327834	0.475606	-0.154326	-0.482662	-0.429108	-0.311715	1
0.131821	0.484786	-0.656466	-0.202708	-0.117612	-0.248334	0
0.361181	0.759896	-0.637209	-0.500078	-0.258878	-0.816213	0
0.165841	0.303255	-0.198595	-0.0771338	0.296141	-0.855381	0
0.594718	0.898191	-0.355998	0.256513	0.571581	-0.552456	0
-1.12128	-1.13855	-0.478446	-0.818173	-0.844855	-0.27221	1
-0.200059	-0.474988	0.641585	0.716742	0.635713	0.483907	0
-1.03697	-0.594627	-1.56718	-1.33688	-1.27109	-0.990441	0
-0.0410395	-0.188625	0.370944	0.302545	0.399874	-0.0559851	0
1.36921	0.969041	1.27329	0.49254	0.278482	0.754288	1
-1.28226	-1.41921	-0.228841	-0.217324	0.00370648	-0.591874	1
0.44016	0.494337	0.0834532	0.207569	0.215828	0.118515	0
-0.522132	-0.56294	-0.0900668	-1.06454	-1.04826	-0.582944	1
-0.385593	-0.383778	-0.132243	0.131017	0.207479	-0.0759553	0
1.7777	1.37112	1.33985	1.33801	1.05124	1.05652	1
0.134476	0.231072	-0.123871	0.182609	0.191003	0.109041	1
0.239545	0.0433227	0.577535	1.46589	2.01122	-0.470922	0
-1.1311	-1.06074	-0.724702	-1.3812	-1.40674	-0.708454	0
0.515669	0.359077	0.565186	-0.163053	-0.117538	-0.127523	1
-0.0769002	-0.0994145	0.0586496	-0.588135	-0.437604	-0.64019	1
-0.984003	-1.27566	0.402131	-0.561273	-0.747327	0.37183	1
-0.645999	-0.357866	-0.945527	-1.04475	-0.928713	-0.882574	0
-0.0395527	-0.0922332	0.144049	-0.311523	-0.392609	0.152049	1
-0.287038	-0.441525	0.29894	-0.374893	-0.460435	0.138039	1
-0.657185	-0.394365	-0.895082	-0.33042	-0.0439489	-0.815158	0
0.379695	-0.0351532	1.14592	0.401136	0.153174	0.824282	1
-0.716375	-0.442635	-0.957143	-0.924271	-0.841899	-0.683361	0
0.881214	0.753085	0.601083	0.425162	0.442136	0.173542	0
-0.633113	-0.535992	-0.489749	-0.300947	-0.218685	-0.290929	0
-1.0923	-1.11634	-0.441607	-0.698704	-0.643003	-0.446927	1
-0.0932553	-0.508747	1.0488	-0.303085	-0.437087	0.309777	1
1.51382	1.66252	0.235623	0.587206	0.929181	-0.455455	1
-0.41632	-0.147462	-0.76646	-0.942812	-0.825128	-0.803704	0
-0.929628	-0.742398	-0.890059	-1.1393	-1.05358	-0.870011	0
0.131361	0.26424	-0.203409	-0.431228	-0.51208	0.0994041	1
-1.13183	-0.995075	-0.900524	-1.43457	-1.50701	-0.579333	0
0.546432	0.335016	0.697157	0.299162	0.418862	-0.108293	1
-1.20535	-0.909936	-1.35609	-0.926914	-0.882683	-0.568347	0
-1.02637	-0.636085	-1.44107	-1.01108	-0.860888	-0.956374	0
0.490853	0.951495	-0.69341	-0.00532644	0.420562	-0.924124	0
-0.263673	0.0668654	-0.814497	0.43041	0.917286	-0.806696	0
-2.95176	-2.98644	-2.44472	-1.63289	-1.72112	-0.714176	1
-0.629962	-0.266731	-1.10241	-1.78494	-1.90672	-0.738714	1
0.852221	1.27339	-0.468922	-0.619042	-0.511267	-0.543776	1
-1.99404	-1.86801	-1.62569	-1.88372	-1.94285	-1.15759	1
-0.506946	-0.711452	0.345722	-0.24924	0.0173012	-0.7182	0
-0.176482	-0.0629899	-0.296972	-0.29294	-0.120197	-0.517269	1
-0.106389	0.350341	-0.984668	-0.102325	0.208366	-0.732895	0
1.51715	1.29005	0.94132	1.67115	1.72455	0.427303	0
1.19299	1.1502	0.507415	1.12931	1.26196	0.144663	1
0.727576	0.898191	-0.0502975	0.479669	0.704277	-0.263519	0
0.583319	0.61627	0.177016	0.434571	0.866232	-0.699448	0
-1.11464	-0.946361	-0.969702	-1.57807	-1.82811	0.0753441	1
0.22142	0.296666	-0.0429715	-0.131831	0.0614101	-0.478612	0
0.0352486	-0.156569	0.504485	0.0993693	0.28528	-0.345836	1
-1.90416	-1.75266	-1.60591	-0.472516	-0.0536277	-1.21858	0
-1.43033	-1.70573	0.130234	-0.741585	-0.739422	-0.314347	1
-0.70579	-1.01684	0.571674	-0.424267	-0.471296	0.00349045	1
-0.523124	-0.352092	-0.604871	-0.475858	-0.396894	-0.377684	0
0.595285	0.260908	0.993125	0.6781	0.466665	0.784232	1
-0.0665987	0.0764898	-0.312252	1.02574	0.554809	1.47142	1
0.724355	0.377289	1.04859	-0.561467	-0.870936	0.792782	1
-0.60897	-0.236451	-1.10921	-0.821788	-0.756711	-0.556753	0
-0.0505623	-0.148351	0.247031	-0.536664	-0.570966	-0.0892579	1
-0.211599	0.0693085	-0.68127	-0.49071	-0.277497	-0.739574	1
-0.98595	-0.64149	-1.30513	-1.12317	-1.04035	-0.846582	0
-1.15282	-1.2573	-0.248412	-1.07745	-1.18916	-0.150583	0
1.44415	1.01694	1.34111	2.47166	2.09389	1.3261	1
1.2845	1.44967	0.140491	1.17157	1.18489	0.392246	0
-0.416037	-0.0981559	-0.873314	-0.610179	-0.470631	-0.625071	0
-1.31662	-1.04372	-1.39032	-0.702513	-0.485703	-0.896638	0
-2.61084	-3.58226	3.65914	-2.01148	-2.74693	3.82499	1
-0.431932	-0.391478	-0.247888	-0.540237	-0.526044	-0.232617	0
0.480622	0.574589	0.015008	1.01532	1.2774	-0.138389	0
0.208569	0.350637	-0.190641	-0.176229	0.1995	-0.920926	0
0.377819	0.565187	-0.21555	-0.953739	-1.09835	0.0434744	1
-0.293693	-0.096231	-0.542391	-0.921355	-0.988264	-0.205947	1
-0.825055	-0.943104	-0.0321919	-1.1961	-1.2196	-0.552967	1
-0.483475	-0.42694	-0.312357	-0.441063	-0.327073	-0.451713	1
-0.721968	-0.151238	-1.60402	-1.47609	-1.33604	-1.39408	0
-1.38519	-1.57891	-0.113405	-1.23031	-1.12709	-1.00997	1
0.297637	0.489895	-0.258145	-0.52881	-0.444402	-0.423498	0
0.720956	0.571628	0.604746	0.317319	0.223808	0.40594	1
-0.754076	-0.520889	-0.886919	-0.454281	-0.344584	-0.448026	0
0.935554	0.746051	0.744043	0.949154	0.668	0.996302	0
-0.230751	-0.0357454	-0.505029	-0.514657	-0.456223	-0.343378	1
-0.240769	-0.0854961	-0.421618	-0.622194	-0.661622	-0.119007	1
-0.915857	-1.15928	0.285335	-0.533785	-0.612562	0.0455084	1
-0.588296	-0.700939	0.0654523	-0.0590142	0.143939	-0.46333	0
-1.05929	-1.20637	-0.0707054	0.392741	-0.205608	1.84298	1
-0.36945	-0.290422	-0.309531	-1.0229	-1.04464	-0.425728	1
0.188427	-0.257847	1.19051	1.81	-0.0344917	5.55183	1
0.0627193	0.201977	-0.246319	-0.123009	-0.10845	-0.0290862	1
0.954033	0.928989	0.40862	0.754379	0.69216	0.450612	1
0.293955	0.274012	0.191668	0.157065	0.167656	0.0941505	1
-1.00131	-0.656963	-1.31622	-0.626934	-0.542742	-0.482963	0
-0.237371	-0.00857503	-0.582474	-0.699755	-0.642781	-0.4513	0
-1.65518	-2.12913	0.75116	-0.60046	-0.809686	0.433438	1
-0.683629	-0.777342	-0.0291569	-0.777778	-0.585151	-0.888371	0
0.408511	-0.0781668	1.33378	-0.511741	-0.852612	0.917063	1
-0.942053	-0.610322	-1.24369	-1.40203	-1.2705	-1.28027	0
0.625092	1.34269	-1.07854	0.461979	0.547347	0.0305525	0
-0.444959	-0.643045	0.352524	-0.449847	-0.543037	0.127837	1
0.828609	0.932913	0.113699	0.240184	0.232083	0.170072	0
2.41423	2.02891	1.37135	2.90694	2.91645	0.707691	1
-0.0034442	-0.302341	0.761835	0.625695	0.654036	0.211916	1
-0.42556	-0.921412	1.20662	0.356469	0.177187	0.634673	1
-0.40878	0.138382	-1.34332	-0.528264	-0.303431	-0.794013	0
0.0556038	0.421561	-0.719679	0.193726	0.162114	0.211862	0
-2.42371	-2.62019	-0.969074	-2.08064	-2.3034	-0.59504	1
-1.04731	-1.1156	-0.290693	-1.09113	-1.29126	0.173259	1
-1.33406	-1.28818	-0.799741	-1.29776	-1.35	-0.534378	1
-0.42471	-0.748247	0.703541	-0.453777	-0.393865	-0.313162	1
-0.787955	-0.54569	-0.929828	-1.2576	-1.29141	-0.567532	1
-0.330049	-0.409246	0.0918257	-0.329601	-0.378275	0.0516866	0
0.545972	1.12962	-0.887756	0.0944726	0.697628	-1.21417	0
0.176249	0.401128	-0.377034	-0.0268617	0.0911855	-0.245604	0
-0.388141	-0.696201	0.67183	-0.114067	-0.293752	0.508119	1
-0.576578	-0.437823	-0.558717	-0.455721	-0.590323	0.251204	1
-1.25685	-1.35917	-0.317799	-0.924503	-0.964252	-0.29814	1
-1.30832	-1.57113	0.154619	-0.859189	-1.18081	0.750905	1
0.531493	0.402757	0.507625	1.18284	1.58143	-0.327247	0
0.12113	-0.0842376	0.564244	0.288586	0.266439	0.220879	1
-0.92899	-0.748543	-0.873	-1.06504	-1.04878	-0.583292	0
-0.507795	-0.555759	-0.0651586	0.26153	0.149332	0.436907	0
1.37558	1.27258	0.668691	0.527603	0.607415	0.0659028	1
-0.549285	-0.977455	0.971566	-0.0590559	-0.376724	0.934531	1
-0.156304	-0.304636	0.331907	-0.575773	-0.609607	-0.111066	1
0.751401	0.629374	0.554092	1.4564	1.1382	1.13782	1
-0.268629	-0.23423	-0.156942	-0.164724	0.0103561	-0.452518	0
-0.267355	0.106548	-0.907118	0.22063	0.469547	-0.428915	0
0.783969	0.507959	0.898934	0.140191	0.112686	0.182744	1
-0.916883	-0.939698	-0.341242	-0.66103	-0.608573	-0.413774	0
-1.17946	-1.03187	-0.962795	-1.38998	-1.41133	-0.732449	0
-0.574915	-0.602622	-0.148674	0.669117	0.281955	1.23213	1
-1.21993	-1.44261	0.0727782	0.00237035	0.0468549	-0.0516017	1
1.82103	1.91453	0.41155	1.33713	1.10975	0.926613	0
0.229562	0.341161	-0.117591	0.733501	0.944254	-0.137313	0
-0.507866	-0.232971	-0.832498	-0.212931	-0.00139153	-0.566694	1
-0.984003	-1.17468	0.0965352	-0.465324	-0.494643	-0.0677323	1
0.636349	0.185097	1.28082	0.325288	-0.0797828	1.25094	1
0.18825	0.267497	-0.0646354	0.608353	0.972995	-0.490294	0
1.23848	1.40132	0.130967	1.96741	1.68162	1.1164	1
0.247014	-0.0571412	0.84085	1.05836	0.651376	1.3124	1
-0.651486	-0.586557	-0.420676	-0.416144	-0.405391	-0.157011	0
-0.36414	-0.305377	-0.259087	-0.319298	-0.30151	-0.128132	0
0.329285	0.532464	-0.267354	-0.00579389	-0.022153	0.0996434	1
-0.0744576	0.114025	-0.41471	-0.239058	-0.133866	-0.318024	1
1.33123	1.32996	0.462518	1.14397	1.59503	-0.432156	0
0.270945	0.349749	-0.0313547	-0.0926431	-0.0549576	-0.0755311	0
0.0740475	0.31325	-0.45291	1.17659	1.63249	-0.428327	0
-1.84803	-2.00541	-0.560601	-1.4848	-1.57491	-0.555926	1
-0.359396	-0.110742	-0.690584	-0.663363	-0.57067	-0.530245	1
-1.45094	-1.36635	-0.997855	-1.72386	-1.81429	-0.807936	1
0.0730209	-0.232157	0.798674	0.8831	0.486466	1.27433	0
1.86145	1.80185	0.691715	1.46876	1.56858	0.295985	0
-1.26582	-1.25819	-0.643384	-1.2882	-1.44184	-0.136029	1
-0.416037	-0.573231	0.255613	-0.728524	-1.0668	0.853911	1
-0.0100641	-0.229196	0.557755	-0.246482	-0.323896	0.168419	1
0.559247	0.827044	-0.301996	-1.02687	-0.920069	-0.839316	1
-0.174393	0.151116	-0.75568	-0.546342	-0.531585	-0.23761	0
-0.668655	-0.835088	0.174609	-0.448917	-0.285181	-0.586534	0
-1.17044	-1.48392	0.388735	-0.910312	-1.26548	0.870977	1
-0.242716	-0.0452958	-0.516436	-0.228714	-0.128842	-0.299152	0
2.00228	1.71804	1.13117	1.12367	0.840372	1.02369	1
0.31378	0.289411	0.208308	-0.259196	-0.416326	0.394313	1
0.496128	0.977555	-0.728888	1.10859	0.850864	0.963018	0
-1.60167	-1.76577	-0.351184	1.13405	1.44674	-0.1916	1
-0.14494	0.00712014	-0.368348	-0.237383	-0.391574	0.393258	0
-0.22937	0.0476907	-0.682526	0.384109	0.696002	-0.485573	0
-0.999791	-1.0124	-0.417117	-1.07577	-0.882388	-1.14072	1
-0.75751	-0.480837	-0.990319	-0.989271	-0.793727	-1.06919	0
1.5386	1.6406	0.325523	0.823229	0.886033	0.197058	0
-0.210148	0.104697	-0.752331	-0.198505	-0.055992	-0.390682	0
-0.295782	-0.0861624	-0.570543	-0.517184	-0.337196	-0.671636	0
1.06593	1.10934	0.305115	0.308414	0.343131	0.0916596	1
-0.340209	0.0583515	-0.999948	-0.332322	-0.0904221	-0.71001	0
0.525439	0.510476	0.258857	-0.133117	-0.000948228	-0.331576	1
0.851867	0.794544	0.445878	0.466802	0.384211	0.42181	0
-0.327677	-0.507193	0.348024	-0.708502	-0.774221	-0.0846026	1
-0.496396	-0.485649	-0.206758	-1.15994	-1.22292	-0.38446	1
0.0321333	-0.069875	0.286905	0.687389	0.255947	1.35264	0
-1.59244	-1.58431	-0.888698	-0.935583	-1.15347	0.32123	1
0.361146	0.351229	0.193028	0.14929	0.286092	-0.210243	0
1.54416	1.32588	0.928866	2.07418	2.4232	0.0213723	0
-0.491759	-0.101858	-1.07289	-1.0009	-0.878915	-0.863713	0
-1.83067	-2.1423	0.0160546	0.176309	0.350741	-0.284381	0
-0.958727	-0.825834	-0.773576	-0.661576	-0.496416	-0.729186	0
0.93382	0.798689	0.629026	0.668418	0.998337	-0.397807	1
-0.029322	0.006824	-0.0572048	0.256239	-0.00442079	0.830101	1
0.237598	0.741906	-0.894664	-0.0449397	0.128349	-0.386505	0
-0.183173	-0.256144	0.136409	0.379444	0.354952	0.256251	1
-1.70211	-1.05304	-2.65823	1.59067	2.49523	-0.95756	1
-0.523902	-0.540434	-0.152128	0.168108	0.273384	-0.128752	0
-0.0655721	0.118171	-0.400268	-0.880881	-0.834289	-0.542449	1
-0.058846	0.300368	-0.764367	-0.0419869	0.121847	-0.362641	0
-0.284737	-0.597514	0.717146	-0.108546	-0.0930081	-0.0253663	1
0.384687	0.251802	0.473821	0.122191	-0.0129175	0.455735	0
-0.535266	-0.818209	0.552104	-0.410739	-0.593722	0.419036	1
0.461577	0.713699	-0.310891	-0.635334	-0.68918	-0.0820465	0
-0.224308	-0.133618	-0.267354	-0.109245	-0.0748325	-0.0744761	0
-0.298932	-0.0820906	-0.588126	-0.0668684	0.0995344	-0.381143	0
0.50827	0.363815	0.535987	0.777742	1.02124	-0.186401	0
-1.11861	-0.699681	-1.57912	-1.25014	-1.14808	-1.02538	0
2.18286	1.56657	1.79887	1.33107	1.17861	0.766166	1
1.63036	1.46211	0.847862	3.27156	3.56367	0.351599	0
1.99417	2.0586	0.501869	0.538373	0.577049	0.161196	1
0.273671	0.157705	0.400771	-0.157101	-0.447283	0.82872	1
-0.498733	-0.377485	-0.474992	-0.650885	-0.543111	-0.564421	0
-0.802611	-0.620242	-0.796287	-0.168611	-0.067518	-0.272025	1
-0.871146	-0.679543	-0.862534	-1.1019	-1.14482	-0.411577	0
0.435451	1.39992	-1.57681	-0.577754	-0.355445	-0.821445	0
1.62434	1.59618	0.583187	0.411749	0.530797	-0.0629355	1
-2.30882	-2.75427	0.252578	-1.2218	-1.41967	0.0872327	1
-1.50385	-1.35888	-1.20978	-1.55226	-1.55178	-0.983349	0
-0.143807	-0.135839	-0.0402505	-0.781744	-0.786338	-0.318567	1
-0.668726	-0.689316	-0.213561	-1.46762	-1.60675	-0.337493	1
0.885852	0.654546	0.82264	-0.404014	-0.450312	0.0109086	1
-0.765865	-0.708861	-0.464213	-1.11792	-1.2671	-0.0381359	1
-0.323854	-0.196325	-0.399745	-0.857634	-0.77725	-0.627921	1
-0.861198	-0.929778	-0.18656	-1.1035	-1.1599	-0.365774	1
0.0853403	0.119652	-0.00655117	-0.236684	-0.305573	0.148427	0
-0.515371	-0.0970454	-1.14772	-0.847174	-0.739052	-0.702124	0
1.64898	1.44537	0.919447	1.317	1.00595	1.10845	0
0.498323	0.127351	1.06084	-0.0222751	-0.171104	0.448992	1
2.03293	1.76446	1.10605	0.850406	0.826704	0.389897	1
1.65121	1.2272	1.36015	1.70272	1.5043	0.914583	1
0.205206	0.224483	0.0728829	0.805849	1.06188	-0.20066	0
-0.0793429	-0.373858	0.729077	0.262113	0.156795	0.419526	1
0.1914	-0.0432969	0.656132	-0.372407	-0.552125	0.422669	1
-0.963506	-0.824576	-0.791996	-1.45771	-1.52452	-0.623298	0
-0.903608	-1.00774	-0.110998	-0.954596	-0.992402	-0.324593	1
1.75451	1.55768	0.925412	1.8859	1.69492	0.922871	1
0.0976242	0.242844	-0.244016	-0.277079	-0.120862	-0.467169	0
0.794837	0.845183	0.209983	-0.101779	0.0369544	-0.331979	0
1.05992	0.913516	0.682924	0.571303	0.387683	0.694279	1
0.470923	0.881311	-0.60958	1.46422	2.21831	-0.791936	0
-0.216378	0.0753053	-0.706701	-0.772298	-0.668714	-0.634937	1
3.52999	3.18354	1.41206	3.86902	3.49481	1.37266	0
0.0910397	-0.495421	1.55869	1.23238	0.747426	1.51156	1
0.183612	0.468277	-0.49561	-1.00443	-0.945042	-0.674388	1
-0.610103	-0.543987	-0.401314	-1.03309	-0.965508	-0.722877	1
1.78064	1.45019	1.18841	1.56331	1.21733	1.20744	1
-0.805301	-0.929333	-0.00571392	-0.936282	-1.16005	0.342984	1
-0.0192682	0.260834	-0.58216	-0.496579	-0.232058	-0.871708	0
-0.283675	0.876943	-2.34397	-0.666357	-0.270921	-1.31519	1
-1.2341	-1.07192	-1.04118	-1.10859	-1.0606	-0.722116	0
-0.262894	0.169476	-1.02444	-0.723664	-0.885934	0.222956	0
0.95644	1.05307	0.169271	1.07982	1.07991	0.397108	0
1.78736	1.40673	1.28899	1.22234	1.09357	0.697238	1
0.518005	0.25765	0.802546	-0.220901	-0.128842	-0.275233	1
-0.0779623	-0.152201	0.180469	-0.598673	-0.464572	-0.602762	1
-0.789335	-0.967757	0.153887	-0.309463	-0.106677	-0.601033	0
2.40202	2.39227	0.710972	1.30061	1.48841	0.0887446	1
0.246306	0.161777	0.320081	-0.746991	-0.708021	-0.428643	1
-1.52591	-1.70772	-0.241086	-1.06547	-1.09163	-0.442011	1
-0.0969723	-0.12999	0.07529	-0.750332	-0.901376	0.172356	1
0.934138	0.761006	0.708983	1.40878	1.41852	0.453593	0
1.42334	1.11311	1.09297	2.21187	1.99363	1.01053	1
0.0230354	-0.123994	0.391561	2.69108	2.64633	0.76572	0
-1.00627	-0.833015	-0.906909	-1.61648	-1.6881	-0.766396	1
-0.031446	0.00837871	-0.0664145	-0.484568	-0.613745	0.222336	1
-0.5524	-0.756316	0.326151	-0.184667	0.168173	-0.87571	0
-0.77652	-0.85641	-0.11194	-1.17962	-1.19573	-0.565269	1
0.274521	0.361964	-0.0484137	0.237426	0.439845	-0.319535	0
0.198268	0.108991	0.314848	0.820975	1.0471	-0.136562	0
0.190905	0.0750091	0.373874	-0.0499567	0.00688351	-0.105215	1
1.63875	1.55087	0.697262	1.32066	1.50548	0.0999262	0
-0.160056	-0.172042	-0.00016714	-0.48336	-0.539048	0.000597163	1
0.611781	0.753381	-0.0343897	1.86869	2.11458	0.136516	0
2.02915	1.89417	0.859898	4.09566	4.29099	0.59842	0
-0.549178	-0.29938	-0.800368	-0.465088	-0.328921	-0.524535	0
-1.08176	-1.35177	0.290777	-1.26095	-1.36382	-0.314184	1
-1.31222	-1.2482	-0.834486	-1.4088	-1.43334	-0.738627	0
-0.172269	-0.120366	-0.154535	-0.331234	-0.218833	-0.385537	1
0.287548	0.37381	-0.0408784	-0.401991	-0.374655	-0.19582	0
-1.29131	-1.66123	0.523846	-0.826416	-0.970458	0.11039	1
-0.865942	-0.801033	-0.542391	-1.12822	-1.22676	-0.232889	1
0.71246	1.12858	-0.516541	0.0934637	0.182359	-0.121519	0
3.03158	3.58036	0.0047517	2.5389	3.20282	-0.312487	0
0.547812	0.258317	0.877375	0.342705	0.368325	0.125226	1
-1.01448	-1.05119	-0.359661	-0.895812	-0.946519	-0.243538	0
1.04838	0.915737	0.651841	2.51114	2.45718	0.757279	0
-0.519513	-0.230084	-0.871639	-0.91657	-0.844042	-0.647695	0
1.14764	0.679791	1.39228	0.727475	0.33589	1.24888	1
1.43583	1.7176	-0.0201565	1.04374	1.62162	-0.6862	0
-1.02943	-1.32245	0.386642	-0.879174	-0.885048	-0.377554	1
0.5202	0.826822	-0.392419	-0.0780271	0.237329	-0.72936	0
-0.383469	0.0267391	-1.04976	-0.589343	-0.350716	-0.871273	0
-1.20472	-1.48266	0.256869	-1.26674	-1.36796	-0.324974	1
-0.300384	-0.200471	-0.324706	-0.290219	-0.102835	-0.551956	0
-1.05233	-0.881878	-0.931398	-1.28058	-1.23977	-0.850334	1
0.899162	0.983552	0.175237	1.00059	0.581408	1.33927	0
-0.651804	-0.414798	-0.832498	-0.91669	-0.915784	-0.424608	0
-1.06239	-1.19452	-0.116126	-0.505521	-0.358992	-0.576657	0
-1.28118	-1.42795	-0.198072	-0.620366	-0.509494	-0.553196	1
1.82846	2.1581	0.0161592	1.80297	2.27255	-0.241667	0
-1.26753	-0.963833	-1.42653	-0.987058	-1.16108	0.131741	1
-0.720765	-0.603363	-0.588858	-0.175841	0.0438995	-0.565465	0
0.116847	0.490931	-0.705445	0.109089	0.437038	-0.654243	0
-0.797336	-0.684948	-0.621616	-0.277116	-0.496195	0.575981	0
-1.06002	-0.593442	-1.6395	-1.57041	-1.49807	-1.2725	0
-1.41128	-1.16432	-1.40361	1.71878	2.1782	-0.251337	0
-1.26183	-1.43239	-0.1133	-1.24326	-1.32045	-0.397013	1
1.39059	1.88351	-0.389698	1.057	1.57175	-0.574656	0
1.1213	1.09586	0.454878	0.719074	0.685511	0.376986	0
-0.652194	-0.284351	-1.1269	-1.21025	-1.1831	-0.739856	0
-0.0217463	0.250839	-0.567718	0.300018	0.711666	-0.727435	0
0.508553	0.460207	0.325	-0.529861	-0.409011	-0.523306	1
-0.64791	-0.656741	-0.233027	-0.894725	-0.760035	-0.815702	1
-0.618847	-0.980195	0.750636	-0.44981	-0.534023	0.101014	1
0.177736	0.493004	-0.559764	0.494405	0.7243	-0.268533	0
-0.472147	-0.536214	-0.00801635	0.19155	0.491269	-0.552032	1
0.133202	0.074639	0.221704	-0.873573	-1.08816	0.33785	1
0.258909	0.379362	-0.124603	0.927846	1.1003	0.00556796	0
-0.146144	-0.000505344	-0.354638	-0.644507	-0.50942	-0.63572	0
0.0880307	0.363297	-0.520727	-0.0835486	0.222478	-0.711761	0
1.7886	1.76639	0.608932	2.3777	2.38404	0.637306	0
-0.195209	-0.253479	0.0959073	-0.675766	-0.7276	-0.110098	1
0.410529	0.665429	-0.337265	1.06656	1.49454	-0.421214	0
2.04897	1.61343	1.42808	1.26324	1.0921	0.794609	1
-0.345555	-0.973087	1.62839	1.42988	1.12424	1.10769	1
2.98723	2.75414	1.17156	1.60437	1.80375	0.149699	1
-0.242433	-0.430642	0.401713	-0.740108	-0.664725	-0.531279	1
-0.412497	-0.100969	-0.857511	-0.633779	-0.42763	-0.818758	0
-0.12285	-0.312336	0.44661	0.047394	-0.195559	0.734644	1
0.390457	0.378252	0.207994	-0.616867	-0.584191	-0.329727	1
1.33884	1.05418	1.02578	0.651816	0.773655	0.0175653	1
-0.55024	-0.125252	-1.18404	-0.791311	-0.74149	-0.490261	0
0.869426	0.666909	0.756497	2.19692	1.52085	1.92934	0
-0.26732	-0.213797	-0.201212	0.306549	0.277817	0.242839	0
-1.36824	-1.17905	-1.2168	-1.33773	-1.20415	-1.21678	0
-0.103769	0.333757	-0.945317	-0.366303	-0.162829	-0.636688	0
-0.686108	-0.950877	0.443994	-0.641166	-0.492057	-0.671712	1
-0.0880868	-0.157753	0.165608	-0.202782	-0.0921214	-0.313281	0
0.542113	0.60746	0.0959073	0.363425	0.494224	-0.107738	0
0.882914	1.18374	-0.240248	-0.0590929	0.184206	-0.556622	0
-1.10602	-1.21088	-0.22005	-1.32517	-1.48477	-0.138879	1
-1.3877	-1.81359	0.681249	-0.956887	-1.06126	-0.100211	1
0.482888	0.878202	-0.576195	0.235403	0.791904	-1.04254	0
-0.574561	-0.474544	-0.464841	-0.903199	-0.95775	-0.235565	1
-2.28266	-2.53002	-0.608324	-1.2204	-1.23075	-0.619306	1
1.35116	1.88824	-0.47583	0.926679	1.64298	-0.964228	0
0.276751	0.0216308	0.728868	0.163012	0.190929	0.0539925	1
-0.553497	-0.111704	-1.2214	-0.185523	0.417828	-1.39929	1
0.212322	0.398981	-0.282425	0.504939	0.734496	-0.26353	0
0.601692	0.707702	0.0335322	-0.914552	-0.929526	-0.372191	1
0.915694	1.26362	-0.313612	0.714215	0.817173	0.0783896	0
0.431132	0.644181	-0.245795	-0.467925	-0.377019	-0.40554	1
0.444337	0.72436	-0.372534	0.271286	0.513065	-0.39004	0
-0.55725	-0.409616	-0.568974	-0.660683	-0.465828	-0.808066	0
-0.186394	-0.420129	0.538394	-0.450509	-0.353672	-0.411457	1
-0.829692	-0.297233	-1.60402	-1.00428	-0.779245	-1.16599	0
0.194515	0.290892	-0.0990673	0.0588628	0.149037	-0.139521	0
0.211614	0.121502	0.321127	0.34811	0.573428	-0.320504	0
-0.262328	-0.346465	0.132014	-1.08471	-1.15613	-0.299533	1
-0.862225	-0.599365	-1.02716	-1.48698	-1.51136	-0.817518	1
0.0134064	0.251506	-0.478865	0.542303	0.70642	-0.111469	0
1.80046	1.93415	0.33693	0.516912	0.437481	0.428064	1
-0.663062	-0.529995	-0.593672	-0.615506	-0.471591	-0.640429	0
-1.22428	-1.0797	-0.987703	-1.06073	-1.1384	-0.260821	1
0.17947	0.263647	-0.0787639	-0.244228	-0.270626	0.0273982	1
-0.0887594	0.100773	-0.423711	-0.472979	-0.229842	-0.802921	1
-1.33401	-1.45816	-0.300216	-0.937217	-0.824241	-0.785257	1
-0.15425	-0.0093894	-0.356835	-0.15749	0.0692418	-0.571774	0
-1.49741	-1.64613	-0.32973	-1.30398	-1.5571	0.271022	1
-0.121682	-0.341653	0.52416	-0.0567973	0.0500319	-0.232334	1
-1.53996	-1.89222	0.340698	-1.15921	-1.40667	0.32656	1
0.451134	0.740573	-0.388023	0.787267	0.862907	0.159162	0
-0.557922	-0.263547	-0.905653	-0.92641	-0.825128	-0.741912	0
0.739896	0.5278	0.746764	1.24446	1.33473	0.258165	1
0.0137604	0.359521	-0.700108	0.819961	1.04267	-0.130177	0
-0.608333	-0.616615	-0.214503	1.17145	0.478487	2.05334	1
-0.911998	-0.685614	-0.973679	-1.09237	-0.98058	-0.910637	0
-0.0758028	-0.229936	0.374816	-0.345735	-0.291831	-0.239045	1
-0.00535582	0.121576	-0.249354	0.164646	0.188122	0.065446	0
-2.89601	-2.49248	-3.85686	-0.676854	-0.28097	-1.32482	0
-1.06412	-1.05889	-0.504924	-0.891924	-0.820621	-0.625691	0
-0.673576	-0.809399	0.0887906	-0.865641	-0.836727	-0.47735	1
-0.447933	-0.611432	0.259485	-0.890018	-0.835397	-0.573579	1
-0.374371	-0.626831	0.52437	-0.856625	-0.900416	-0.241417	1
0.472126	0.652399	-0.163954	-0.263898	-0.388915	0.298171	1
1.20846	0.980294	0.884178	1.06458	1.14441	0.230831	0
0.134405	0.389209	-0.45741	-0.354093	-0.122857	-0.697534	0
0.140423	0.106548	0.167911	-0.210247	-0.354411	0.373418	1
-1.27346	-1.04831	-1.23438	-1.63145	-1.63992	-1.04035	0
-0.900528	-0.92156	-0.336741	0.0223552	-0.0194932	0.176468	0
-1.27216	-1.41078	-0.217643	-1.00572	-0.971123	-0.596878	1
-0.880846	-1.15876	0.40412	0.152594	0.153987	0.115165	1
-0.700657	-0.428199	-0.944166	-0.606643	-0.584856	-0.292125	0
0.154548	0.371366	-0.370022	-0.0650819	0.14187	-0.475806	0
1.21858	1.10637	0.650794	0.0188932	-0.00382972	0.125639	1
1.08413	0.530169	1.58349	1.72729	1.49078	0.994061	1
-0.945487	-1.20074	0.307627	-0.746796	-0.694426	-0.468268	1
1.99247	1.5947	1.34801	3.16599	3.44568	0.350761	1
-0.581216	-0.838568	0.463146	-0.344804	-0.57828	0.600422	1
-1.07113	-0.94303	-0.836056	-0.993316	-0.957085	-0.592658	0
-1.13832	-1.18808	-0.397547	-1.10011	-1.0456	-0.736191	1
0.681768	0.532242	0.594908	0.164452	0.02698	0.474444	1
3.71949	4.10652	0.37042	1.27463	1.14699	0.704319	1
0.383519	0.237809	0.502601	1.45182	1.69876	0.0246571	0
-2.22027	-1.47267	-3.54725	-2.5923	-2.75676	-2.11653	0
-1.41459	-1.69159	0.144363	-0.676502	-0.803332	0.127782	1
-1.06646	-0.837383	-1.08786	-1.17231	-1.17556	-0.603719	0
-0.771246	-0.859668	-0.0862992	-0.194891	-0.0124003	-0.486704	0
1.38546	1.71523	-0.118533	0.253402	0.287865	0.0722115	1
-0.203563	-0.396142	0.426621	-0.687235	-0.71275	-0.19756	1
0.352968	0.945869	-0.997959	0.008438	0.167877	-0.327693	0
-0.076263	0.481751	-1.16353	-0.487211	-0.265454	-0.758859	0
0.0752865	-0.0395952	0.332535	0.103998	0.31838	-0.408172	0
0.235969	0.401276	-0.228108	0.702824	0.829881	0.0238849	0
-1.66285	-2.00156	0.22296	-1.23902	-1.36241	-0.219097	1
2.71765	1.8456	2.32362	3.71092	1.25612	5.91316	1
0.0597811	0.25269	-0.362278	-0.38084	-0.16837	-0.667894	0
-1.24411	-1.46497	0.0540448	-0.75111	-0.698047	-0.473163	1
-0.398443	-0.559016	0.27152	-0.706753	-0.640047	-0.484083	0
-0.0311628	-0.028268	0.018043	0.211804	0.288309	-0.0433243	0
-0.273656	0.0554642	-0.816904	-0.47434	-0.454746	-0.212234	0
2.69004	2.1618	1.65874	2.90963	2.68408	1.08553	1
-0.0829891	0.23855	-0.699689	-0.00462757	0.23127	-0.51108	0
-0.509317	-1.00514	1.1882	0.611736	0.334486	0.937588	0
1.91349	1.79622	0.806523	1.5703	1.65931	0.339819	1
-1.80975	-1.94471	-0.606859	-1.5292	-1.68366	-0.325703	1
-0.588084	-0.363049	-0.766774	-0.901098	-0.835767	-0.614325	0
-0.505317	-0.384371	-0.477818	-0.329601	-0.316508	-0.120334	0
-1.02808	-1.29491	0.305743	-1.14093	-1.23289	-0.265836	1
-0.0541023	0.536906	-1.21303	-0.721369	-0.503879	-0.912518	0
1.35742	1.73773	-0.21377	1.13996	0.817764	1.11585	0
-1.2616	-1.30794	-0.485772	-1.63697	-1.8615	-0.0964803	1
0.126759	0.521877	-0.741866	-0.3941	-0.131132	-0.799821	0
-1.49181	-1.71542	-0.0804384	-1.48838	-1.58724	-0.523567	1
-0.646636	-0.839456	0.256869	0.326922	0.114163	0.715501	0
-0.726145	-0.322848	-1.25353	-1.21554	-1.09148	-1.06232	1
-0.879359	-0.896018	-0.336532	-0.90456	-0.950066	-0.266227	0
-0.0525801	-0.0615832	0.0368812	0.211961	0.622709	-0.771454	1
-1.5511	-1.87741	0.240856	-0.925202	-1.04198	-0.0382121	1
-1.55587	-1.63769	-0.583625	-1.33046	-1.51942	-0.0211786	1
-1.01988	-1.0124	-0.483783	-1.3518	-1.50036	-0.203978	1
0.776535	0.950459	-0.0395179	-0.57519	-0.532176	-0.334948	1
0.140884	0.23359	-0.112882	0.871242	0.984668	0.106452	0
-1.08739	-0.992632	-0.760076	-1.18634	-1.10086	-0.911518	1
0.51974	0.711626	-0.168873	1.25037	1.38667	0.171388	0
-1.28111	-1.0509	-1.25332	-1.69599	-1.77432	-0.827928	0
0.490216	0.652177	-0.120208	-0.64373	-0.474842	-0.726869	1
-0.758395	-0.809251	-0.180385	-0.0998354	-0.582713	1.46859	1
0.462108	0.208492	0.773138	-0.319766	-0.307937	-0.1121	1
-0.613536	-0.454036	-0.628628	-0.760209	-0.718217	-0.446242	1
-0.11931	0.0601283	-0.41628	-0.3969	-0.115543	-0.845886	0
-0.81093	-0.75565	-0.485563	0.33691	0.202825	0.513775	0
-0.560153	-0.446559	-0.489644	0.547431	0.89549	-0.484649	1
-0.581251	-0.416797	-0.622034	-1.17153	-1.15894	-0.65718	0
-0.718464	-0.639787	-0.491842	-1.08744	-1.01146	-0.794209	1
-0.511123	-0.250443	-0.802671	-0.411826	-0.335644	-0.334187	0
-0.0634835	-0.0446295	-0.0317733	0.0692024	0.276118	-0.40814	1
0.100633	0.549714	-0.859709	-0.110994	0.128349	-0.575592	0
-0.112265	0.0125246	-0.292681	0.618891	1.03003	-0.574362	0
-0.414267	-0.664144	0.503334	0.0232114	-0.0427667	0.239946	0
-0.439154	-0.483798	-0.0420296	-0.214251	-0.161573	-0.170281	1
-0.937026	-0.791482	-0.791368	-1.0694	-1.16522	-0.202401	1
-1.42801	-1.671	0.0224386	-1.30305	-1.42027	-0.291429	1
-0.384106	-0.54569	0.279788	-0.364748	-0.326778	-0.205773	0
-0.182111	0.173178	-0.821509	-0.424929	-0.270774	-0.547246	1
0.980088	1.83257	-1.12742	-0.396548	-0.080891	-0.927039	1
0.534289	0.504775	0.292766	1.61529	1.59665	0.550344	0
-0.199988	-0.474025	0.639387	-0.677127	-0.994101	0.787909	1
-1.20299	-1.39027	-0.0283197	-1.32369	-1.42736	-0.360716	1
0.217632	0.311991	-0.0855666	0.379754	0.47627	-0.024594	0
1.15762	1.13776	0.453413	1.18708	1.49543	-0.166039	0
-0.935752	-0.952728	-0.367824	-0.763356	-0.69487	-0.526754	0
-0.0509871	-0.100895	0.13306	-0.52601	-0.550795	-0.111795	1
0.707363	0.982367	-0.257935	0.760636	1.01053	-0.205316	0
0.441894	0.0347347	1.13849	0.160448	-0.0241479	0.599693	1
0.0683834	0.320209	-0.48169	-0.269771	-0.000504923	-0.736974	0
-0.225724	0.177472	-0.943957	-0.338075	-0.0684785	-0.780014	0
1.70279	1.46995	0.985485	1.68786	1.77937	0.361649	0
-0.12016	0.388912	-1.09466	-0.425433	-0.231024	-0.650338	0
0.0455855	0.0758975	-0.0134585	0.362065	0.417976	0.0615629	0
-0.799495	-0.807178	-0.316124	0.143458	0.212873	-0.0539729	0
-1.18024	-1.57639	0.660737	-1.1075	-1.22625	-0.144785	1
1.14176	0.799874	1.11275	0.633859	0.250332	1.21918	1
0.480976	0.192649	0.85927	0.880804	0.819389	0.47998	0
-0.482307	-0.881804	0.904586	-0.636264	-0.627339	-0.271633	1
-0.339253	-0.157457	-0.530983	-0.525621	-0.350125	-0.665403	0
-0.569888	0.0459879	-1.58665	-0.867705	-0.691471	-0.913062	0
0.861461	0.767965	0.523428	1.8131	2.26597	-0.212593	0
1.96312	2.09132	0.386014	2.06108	2.11872	0.496666	0
-0.123275	-0.0466284	-0.189386	-0.926798	-1.01619	-0.133364	1
0.237279	0.477975	-0.382686	0.100614	0.445978	-0.695717	0
-0.63152	-0.7116	-0.0404598	-0.316577	-0.0913087	-0.66015	0
-1.1123	-1.41403	0.377223	-1.51342	-1.77114	0.159326	1
0.787438	0.735094	0.417411	-0.0996827	-0.266784	0.476337	1
-0.942549	-0.601067	-1.26661	-1.13456	-1.10759	-0.674616	0
-0.289586	-0.179371	-0.34323	-0.973525	-0.890958	-0.722018	1
-0.121009	-0.0261951	-0.229469	0.140075	0.366552	-0.417886	0
-0.0747762	-0.450927	0.946344	-0.488961	-0.612562	0.203225	1
-2.00331	-2.1845	-0.606545	-1.36207	-1.39455	-0.664794	1
-0.900493	-0.797405	-0.660966	-0.936203	-0.958636	-0.362685	0
-0.287569	0.178138	-1.10617	-0.873536	-0.842121	-0.490544	1
0.318205	0.367295	0.0501725	0.488883	0.402903	0.436059	0
0.0567367	-0.117479	0.468379	-0.35868	-0.334462	-0.16518	1
1.06211	1.47003	-0.365103	1.62357	1.53178	0.692463	0
3.72462	1.76091	4.53249	1.70795	-0.546953	7.58105	1
-1.18662	-1.33941	-0.124394	-0.889046	-0.903445	-0.356952	1
0.621906	0.890565	-0.278971	0.0825364	0.244791	-0.299293	0
-0.585145	-0.138949	-1.25133	-1.34166	-1.20172	-1.24157	0
-1.19851	-1.12278	-0.785403	-1.14183	-1.30759	0.0100602	1
0.430035	0.499297	0.048184	0.640079	0.87628	-0.223622	0
0.213455	0.105363	0.363199	0.323539	0.00614466	0.999772	1
0.0614803	-0.0629899	0.350536	0.721527	0.838525	0.051208	0
0.133945	0.491375	-0.664211	0.91739	1.06875	0.0441705	1
0.927837	0.939502	0.327616	0.029043	-0.139998	0.520693	1
-1.69145	-2.09485	0.453727	-0.036544	0.10877	-0.315848	1
0.582717	0.20442	1.09496	0.350711	-0.0279899	1.17709	1
-0.422763	-0.505194	0.0604288	-0.529314	-0.634802	0.129381	1
0.0312837	0.0124506	0.0925583	-0.267554	-0.462208	0.504138	1
-0.476714	-0.421165	-0.306601	-1.01408	-1.15177	-0.0165885	1
-0.561392	-1.08614	1.26732	1.78265	1.43699	1.22299	1
-1.25891	-1.8284	1.26251	0.217052	0.0552038	0.553683	1
-0.742642	-0.544802	-0.796287	-0.794301	-0.64123	-0.791468	0
-0.020932	0.0924071	-0.226329	0.732413	1.0137	-0.277659	0
-0.574313	-0.735143	0.200145	-0.51318	-0.694352	0.374821	1
-0.747917	-0.484982	-0.952434	-0.676387	-0.395934	-1.04159	0
-0.574915	-0.1388	-1.22339	-1.29349	-1.3452	-0.532671	0
-0.277798	-0.0184956	-0.669862	-0.817007	-0.798381	-0.412817	1
-1.15174	-1.29824	-0.123452	-0.935078	-1.03378	-0.106563	1
-0.145506	0.0972193	-0.565939	-1.26834	-1.38923	-0.250488	1
-0.877022	-0.954875	-0.169606	-0.995065	-1.04811	-0.300936	1
-1.24881	-1.21769	-0.697701	-1.20947	-1.28055	-0.393086	1
0.163257	0.160814	0.105431	-0.561661	-0.617956	-0.0363303	1
0.812183	0.45917	1.07894	0.840177	0.756735	0.519192	1
0.470392	0.910851	-0.665571	0.295584	0.41901	-0.118169	0
-1.06361	-1.04409	-0.543542	-1.22588	-1.26363	-0.526852	1
0.580912	0.756416	-0.113091	0.345972	0.653814	-0.494873	0
0.360225	0.846145	-0.800578	-0.10967	0.187457	-0.706725	0
1.33583	1.50853	0.142061	1.15202	1.46824	-0.191937	0
-0.397346	-0.627127	0.455192	-0.721332	-0.773926	-0.133049	1
-0.404178	-0.244521	-0.514448	-0.911169	-0.924059	-0.376629	1
-0.486661	-0.259105	-0.714027	-1.09828	-1.07959	-0.617588	0
-0.0234101	-0.350685	0.830071	-0.566169	-0.681866	0.144228	1
-0.533496	-0.655334	0.114013	-0.276496	-0.440929	0.410008	0
-0.688763	-0.401472	-0.970539	-0.402884	-0.0392203	-1.04287	0
0.506925	0.106696	1.13378	0.360042	0.378965	0.14698	1
-0.557427	-0.715746	0.200563	-1.08056	-0.990628	-0.832344	1
-0.746005	-0.890688	0.0796855	-1.29636	-1.23319	-0.941527	1
-0.740872	-0.765423	-0.240562	-0.643188	-0.542225	-0.540383	0
-0.0278705	0.506404	-1.09121	-0.82319	-0.692727	-0.748917	1
-1.4256	-1.87756	0.762149	-0.745005	-1.01966	0.610244	1
-1.4032	-1.61585	-0.0629609	-0.771442	-1.05993	0.652425	1
-1.25383	-1.06726	-1.11967	-0.684083	-0.586629	-0.557296	0
-0.640547	-0.337137	-0.976505	-0.377577	0.0140503	-1.08883	0
-0.882687	-1.0757	0.152212	-0.488336	-0.510233	-0.100853	0
-1.33836	-1.53375	-0.0801245	-1.45491	-1.59123	-0.338309	1
0.571991	0.285783	0.875282	2.55446	2.93019	0.0945747	0
-0.392779	-0.320998	-0.303775	-0.569201	-0.475803	-0.472695	1
-0.726252	-0.34032	-1.21554	-1.21725	-1.17216	-0.806598	0
0.839973	1.50253	-0.887442	3.12984	4.13605	-0.576897	1
1.17953	1.58552	-0.319159	2.33327	2.7355	0.00420834	0
1.15444	1.50134	-0.225597	0.584559	1.00713	-0.61141	0
-0.918583	-0.327142	-1.79544	-0.979903	-1.02247	-0.325888	0
-0.495157	0.392392	-2.0407	-1.16057	-0.825719	-1.62218	0
-2.46244	-2.97141	0.463355	0.526867	0.0523223	1.46555	1
0.449647	0.622933	-0.158617	1.14443	1.59517	-0.431438	0
0.591426	0.281193	0.935564	0.728951	0.459425	0.93638	1
-0.990623	-1.31127	0.490043	-0.135839	-0.37266	0.670491	1
-0.681753	-0.783783	-0.00602789	-1.04533	-1.17674	-0.0584868	1
0.489295	0.543569	0.100512	0.0666383	0.251588	-0.359171	1
-1.18818	-1.20089	-0.534018	-1.49767	-1.64709	-0.319786	1
-0.336138	-0.0997847	-0.650919	-0.374388	-0.375615	-0.102669	0
1.36815	1.66822	-0.0730079	1.9407	2.36763	-0.135387	0
-0.957842	-0.565753	-1.39346	-1.39068	-1.36463	-0.905872	0
1.30245	0.927508	1.20966	0.933913	0.28225	1.9611	1
-0.573853	-0.951692	0.813849	-0.248893	-0.226591	-0.106574	1
-0.415612	-0.0932697	-0.882628	-0.771363	-0.513631	-1.05727	1
0.0839596	0.227519	-0.246528	-0.0235988	-0.0463132	0.109139	0
-0.699985	-0.357941	-1.10105	-0.556371	-0.160686	-1.2288	0
0.619215	0.609533	0.277695	0.601979	0.845618	-0.253566	0
2.38503	2.26315	0.898097	3.7491	2.9061	2.14297	0
0.174974	0.844664	-1.22789	-0.256784	0.21376	-1.17779	0
0.878878	0.867467	0.35985	0.447363	0.75873	-0.455879	0
-0.835285	-0.844269	-0.332451	-0.540473	-0.400145	-0.582161	0
0.107536	0.211157	-0.150244	0.396938	0.745357	-0.553674	0
0.857956	0.890565	0.265032	1.48704	1.7063	0.0835345	0
-1.10652	-0.48328	-2.01658	-1.49433	-1.46999	-1.00873	1
-0.430976	-0.393477	-0.240353	-0.436671	-0.40746	-0.219141	0
0.553193	0.649141	0.0368812	0.990711	1.38372	-0.387919	0
-0.331536	-0.152127	-0.521669	-0.45292	-0.323823	-0.498626	1
-0.490661	-0.134581	-0.999948	-0.967541	-0.898568	-0.675519	1
-0.0699971	-0.182925	0.276439	0.0543503	0.218784	-0.317534	0
0.321568	0.428817	-0.0721706	0.661851	0.859139	-0.13616	0
0.453364	0.584362	-0.0712287	0.837382	1.15948	-0.31575	0
-0.403753	-0.149683	-0.7269	-0.459918	-0.445214	-0.190795	0
0.670086	0.414972	0.826512	1.6338	1.90275	0.0370352	0
0.852292	0.455469	1.18684	0.626625	0.488535	0.595821	1
0.821388	0.990067	-0.0138771	0.99938	1.17071	0.0304872	0
1.75947	1.55028	0.949797	1.07713	1.05478	0.443042	0
0.232748	0.427336	-0.290169	0.413383	0.131231	0.917813	1
1.8468	2.18853	0.00171667	1.36435	1.75351	-0.248944	0
-0.679735	-0.246594	-1.2866	-1.49359	-1.48085	-0.964913	0
-2.53126	-2.91092	-0.259715	-0.489502	-1.34875	3.143	1
-1.12434	-1.10694	-0.576404	-0.97446	-1.06244	-0.167921	0
0.0037067	-0.0636562	0.194807	-0.487989	-0.364385	-0.505108	1
1.02664	0.74272	0.966124	0.536545	0.220779	1.02686	1
-0.523088	-0.58515	-0.0362735	-0.649913	-0.681201	-0.158904	0
-0.756661	-0.826871	-0.127952	0.26495	0.344239	-0.0289666	0
0.970813	0.526911	1.31379	0.975239	0.342023	1.90585	1
1.45998	1.72952	0.00841467	1.11796	0.863646	0.956503	1
-0.32035	0.152967	-1.14102	0.0382949	0.283285	-0.509568	0
-1.04514	-1.53219	1.02096	-0.372444	-0.594609	0.555815	1
-0.627697	-0.736105	0.0362532	0.502801	0.872807	-0.547583	0
-0.671452	-0.407395	-0.906699	-1.43842	-1.4377	-0.862212	1
1.84039	1.75824	0.72824	0.544515	0.535008	0.272534	1
0.31293	0.0670135	0.716414	-0.362568	-0.316434	-0.226809	1
-0.77868	-0.87862	-0.0587746	-0.485809	-0.538456	-0.00957286	0
-0.794716	-0.685762	-0.611464	-0.375323	-0.223931	-0.510797	0
-1.00213	-1.65827	1.64189	0.842899	0.587319	0.919706	1
[truncated: 73,666 more rows]
