# Supplementary material for: Machine learning-based approaches for identifying human blood cells harboring CRISPR-mediated fetal chromatin domain ablations
Source: Sci Rep. 2022 Jan 27;12:1481. doi: 10.1038/s41598-022-05575-3 (PMC8795181; doi:10.1038/s41598-022-05575-3)
Supplement: Supplementary file 7 — Supplementary Table 7. [file 41598_2022_5575_MOESM7_ESM.xlsx]

## Sheet: s_testing1
Machine Learning Algorithm	Hyperparamters
Logistic regression	none
Random forest	number of trees: 1-100
K-nearest neighbor (k-NN)	k: 1-100
Support-vector machine (SVM)/Linear kernel	C: [0.001, 0.01, 0.1, 1]
Support-vector machine (SVM)/Sigmoid kernel	C: [0.001, 0.01, 0.1, 1, 10, 100, 1000]
Support-vector machine (SVM)/Gaussian kernel	C: [0.001, 0.01, 0.1, 1, 10, 100, 1000], gamma = [1000, 100, 10, 1, 0.1, 0.01, 0.001, 0.0001]
Multilayer perceptron (MLP)	2-hidden layer (number of nodes for the first hidden layer = 1-30, number of nodes for the second hidden layer = 1-30)
Supplementary Table 7. The hyperparameters for five supervised learning algorithms (logistical regression, random forest, k-nearest neighbor, support-vector machine, and multilayer perceptron).
