# Supplementary material for: Machine learning-based approaches for identifying human blood cells harboring CRISPR-mediated fetal chromatin domain ablations
Source: Sci Rep. 2022 Jan 27;12:1481. doi: 10.1038/s41598-022-05575-3 (PMC8795181; doi:10.1038/s41598-022-05575-3)
Supplement: Supplementary file 8 — Supplementary Table 8. [file 41598_2022_5575_MOESM8_ESM.xlsx]

## Sheet: s_randomforest_cv
mean accuracy	standard deviation of accuracy
0.8042	0.002152
Supplementary Table 8. The mean and standard deviation values of 10-fold cross validation accuracy using the logistical regression algorithm.
