# Supplementary material for: Machine learning-based approaches for identifying human blood cells harboring CRISPR-mediated fetal chromatin domain ablations
Source: Sci Rep. 2022 Jan 27;12:1481. doi: 10.1038/s41598-022-05575-3 (PMC8795181; doi:10.1038/s41598-022-05575-3)
Supplement: Supplementary file 10 — Supplementary Table 10. [file 41598_2022_5575_MOESM10_ESM.xlsx]

## Sheet: test1
k	mean accuracy	standard deviation of accuracy
5	0.802902	0.00196393
6	0.804435	0.00179378
7	0.808701	0.00178076
8	0.809349	0.00188184
9	0.812352	0.00158094
10	0.812464	0.0021486
11	0.814358	0.00224112
12	0.814387	0.00256068
13	0.816106	0.00207897
14	0.815904	0.00272014
15	0.817087	0.0025908
16	0.816786	0.00263122
17	0.818035	0.00255785
18	0.817797	0.00239719
19	0.818376	0.0024795
20	0.818475	0.00257884
21	0.819182	0.00227112
22	0.818954	0.00275284
23	0.820064	0.00258442
24	0.819321	0.00235723
25	0.819975	0.00242988
26	0.819704	0.00257353
27	0.820401	0.0024003
28	0.820054	0.00259872
29	0.820755	0.0024702
30	0.820457	0.0025902
31	0.820619	0.00261608
32	0.820827	0.00273866
33	0.820963	0.00255817
34	0.821055	0.00278506
35	0.82128	0.00274418
36	0.821148	0.00290625
37	0.821567	0.00254977
38	0.82131	0.00255364
39	0.821666	0.002634
40	0.821508	0.00271381
41	0.821762	0.00258476
42	0.821481	0.00275435
43	0.821967	0.00260375
44	0.82165	0.00273924
45	0.821766	0.00247583
46	0.821742	0.00254129
47	0.822056	0.00251581
48	0.821924	0.0023772
49	0.822043	0.00246319
50	0.821954	0.00257767
51	0.822298	0.00244681
52	0.821961	0.00243353
53	0.822301	0.00262545
54	0.822245	0.0025122
55	0.822582	0.00251231
56	0.822535	0.00242253
57	0.822598	0.00263206
58	0.822602	0.00259557
59	0.822958	0.00248083
60	0.82276	0.00247368
61	0.822975	0.00255396
62	0.8228	0.00261278
63	0.822958	0.00254659
64	0.822932	0.00235463
65	0.822942	0.00229993
66	0.822942	0.00225382
67	0.822896	0.00239502
68	0.82275	0.00239202
69	0.823001	0.00243898
70	0.822998	0.00257567
71	0.823061	0.00260784
72	0.823067	0.00262423
73	0.823097	0.0025722
74	0.822942	0.00255391
75	0.8232	0.00268367
76	0.823021	0.0025639
77	0.82312	0.00258376
78	0.822965	0.00261167
79	0.823067	0.00250263
80	0.823051	0.00278028
81	0.823249	0.0026488
82	0.82311	0.00262858
83	0.823176	0.00246862
84	0.823219	0.00263098
85	0.823319	0.00256824
86	0.823302	0.00261349
87	0.823411	0.00244735
88	0.823322	0.0025468
89	0.823398	0.00216196
90	0.823285	0.0024647
91	0.823388	0.00227268
92	0.823408	0.00240983
93	0.823365	0.0022521
94	0.823411	0.00241541
95	0.823454	0.00228003
96	0.823418	0.00250829
97	0.82356	0.00235708
98	0.823517	0.00238309
99	0.82357	0.00247714
100	0.823368	0.0023536
Supplementary Table 10. The mean and standard deviation values of 10-fold cross validation accuracy using the k-nearest neighbor algorithm.
