# Supplementary material for: Machine learning-based approaches for identifying human blood cells harboring CRISPR-mediated fetal chromatin domain ablations
Source: Sci Rep. 2022 Jan 27;12:1481. doi: 10.1038/s41598-022-05575-3 (PMC8795181; doi:10.1038/s41598-022-05575-3)
Supplement: Supplementary file 11 — Supplementary Table 11. [file 41598_2022_5575_MOESM11_ESM.xlsx]

## Sheet: test1
C	mean accuracy	standard deviation of accuracy
0.01	0.808295	0.00204643
0.1	0.806831	0.0025804
Supplementary Table 11. The mean and standard deviation values of 10-fold cross validation accuracy using the SVM algorithm with linear kernel.
