# Supplementary material for: Machine learning-based approaches for identifying human blood cells harboring CRISPR-mediated fetal chromatin domain ablations
Source: Sci Rep. 2022 Jan 27;12:1481. doi: 10.1038/s41598-022-05575-3 (PMC8795181; doi:10.1038/s41598-022-05575-3)
Supplement: Supplementary file 12 — Supplementary Table 12. [file 41598_2022_5575_MOESM12_ESM.xlsx]

## Sheet: test1
C	gamma	mean accuracy	standard deviation of accuracy
0.01	1	0.816653	0.00619857
0.01	0.1	0.81966	0.0078911
0.1	1	0.824649	0.00704234
0.1	0.1	0.825607	0.00694557
0.1	0.01	0.814108	0.00747115
1	10	0.812489	0.00680495
1	1	0.825937	0.00805548
1	0.1	0.827292	0.00710795
1	0.01	0.822138	0.00669568
1	0.001	0.810044	0.00816303
10	1	0.822468	0.00660109
10	0.1	0.828085	0.00649709
10	0.01	0.825607	0.00800856
10	0.001	0.812985	0.00676798
10	0.0001	0.805451	0.00870413
100	1	0.819759	0.00549103
100	0.1	0.826995	0.00648737
100	0.01	0.826631	0.00804352
100	0.001	0.820519	0.00660205
100	0.0001	0.810011	0.0071304
1000	1	0.814869	0.00607904
1000	0.1	0.824847	0.00577742
1000	0.01	0.827755	0.00802882
1000	0.001	0.824186	0.00714578
1000	0.0001	0.81358	0.00663107
Supplementary Table 12. The mean and standard deviation values of 10-fold cross validation accuracy using the SVM algorithm with Gaussian kernel.
