# Supplementary material for: Machine learning-based approaches for identifying human blood cells harboring CRISPR-mediated fetal chromatin domain ablations
Source: Sci Rep. 2022 Jan 27;12:1481. doi: 10.1038/s41598-022-05575-3 (PMC8795181; doi:10.1038/s41598-022-05575-3)
Supplement: Supplementary file 13 — Supplementary Table 13. [file 41598_2022_5575_MOESM13_ESM.xlsx]

## Sheet: test1
number of nodes in layer 1	number of nodes in layer 2	mean accuracy	standard deviation of accuracy
1	3	0.808169	0.00264215
1	4	0.80842	0.00257139
1	5	0.808001	0.00296784
1	6	0.808229	0.00282544
1	7	0.808447	0.00281818
1	8	0.807697	0.00257512
1	9	0.808483	0.00290398
1	10	0.807925	0.00273098
1	11	0.808681	0.00273615
1	12	0.808615	0.00293134
1	13	0.808014	0.00295239
1	14	0.807581	0.00259697
1	15	0.807888	0.00244132
1	16	0.8088	0.00273891
1	17	0.808747	0.00288703
1	18	0.807512	0.00276733
1	19	0.807459	0.00281541
1	20	0.80841	0.00276249
1	21	0.807759	0.00262231
1	22	0.808186	0.00271591
1	23	0.806999	0.00213194
1	24	0.807621	0.00264303
1	25	0.808751	0.00277732
1	26	0.808741	0.00259952
1	27	0.808734	0.00273074
1	28	0.808377	0.00301952
1	29	0.808463	0.00288278
1	30	0.808404	0.00269241
2	1	0.804356	0.00215617
2	2	0.815194	0.0028945
2	3	0.818561	0.00256783
2	4	0.817702	0.0027728
2	5	0.820302	0.00258647
2	6	0.817563	0.00262478
2	7	0.818752	0.00279722
2	8	0.817863	0.00272066
2	9	0.818253	0.0027197
2	10	0.817411	0.00299037
2	11	0.817972	0.00280972
2	12	0.817692	0.00274183
2	13	0.81749	0.00291386
2	14	0.819512	0.00245454
2	15	0.819568	0.00276859
2	16	0.818974	0.00315278
2	17	0.819202	0.00292904
2	18	0.819169	0.00279353
2	19	0.819446	0.00265566
2	20	0.819641	0.00290308
2	21	0.81934	0.00286477
2	22	0.819218	0.00226719
2	23	0.819512	0.00255017
2	24	0.819565	0.0027611
2	25	0.819687	0.00253489
2	26	0.819261	0.00292407
2	27	0.819132	0.00273866
2	28	0.819188	0.00314943
2	29	0.819512	0.00255463
2	30	0.819628	0.00296793
3	1	0.817893	0.00248685
3	2	0.820236	0.0032348
3	3	0.819446	0.00231584
3	4	0.820854	0.00271657
3	5	0.821432	0.00270308
3	6	0.819017	0.00349267
3	7	0.820021	0.00285728
3	8	0.819043	0.00280023
3	9	0.821144	0.00261451
3	10	0.821544	0.00242669
3	11	0.820236	0.00267726
3	12	0.821171	0.00239982
3	13	0.821131	0.00249711
3	14	0.820632	0.00267879
3	15	0.821088	0.00251126
3	16	0.820979	0.00309245
3	17	0.821101	0.00279969
3	18	0.821382	0.0022394
3	19	0.821392	0.00304689
3	20	0.823127	0.0030101
3	21	0.821356	0.00270389
3	22	0.820936	0.00262929
3	23	0.820784	0.00263213
3	24	0.821092	0.00296044
3	25	0.821217	0.00239627
3	26	0.822972	0.00300147
3	27	0.820629	0.00277211
3	28	0.820873	0.00305208
3	29	0.821283	0.00233531
3	30	0.820807	0.00262526
4	1	0.820933	0.00252663
4	2	0.821961	0.00239498
4	3	0.820728	0.00276135
4	4	0.821078	0.00246931
4	5	0.822017	0.00207543
4	6	0.822651	0.00281893
4	7	0.822202	0.00238891
4	8	0.822205	0.0022913
4	9	0.822945	0.00271259
4	10	0.823424	0.00251869
4	11	0.823292	0.00305415
4	12	0.823335	0.00292192
4	13	0.824102	0.00255749
4	14	0.822073	0.00306534
4	15	0.823913	0.00269569
4	16	0.823233	0.00277296
4	17	0.823342	0.00225845
4	18	0.823576	0.00180462
4	19	0.822935	0.00283465
4	20	0.822387	0.0024439
4	21	0.824478	0.00294986
4	22	0.82357	0.002135
4	23	0.823765	0.00316504
4	24	0.823398	0.00264532
4	25	0.823071	0.00273327
4	26	0.823708	0.00269626
4	27	0.823712	0.00254688
4	28	0.824303	0.0023577
4	29	0.823576	0.00210621
4	30	0.824353	0.00299234
5	1	0.82127	0.00261889
5	2	0.82197	0.00234183
5	3	0.816846	0.00266348
5	4	0.822179	0.00240359
5	5	0.821967	0.0024281
5	6	0.82244	0.00245236
5	7	0.823616	0.00270184
5	8	0.822598	0.00241469
5	9	0.822899	0.00211958
5	10	0.8228	0.00298136
5	11	0.823292	0.00266895
5	12	0.824141	0.00256504
5	13	0.823765	0.00236929
5	14	0.824277	0.00286978
5	15	0.823659	0.00245942
5	16	0.821815	0.00255145
5	17	0.822945	0.00268533
5	18	0.822985	0.00262278
5	19	0.823689	0.0025531
5	20	0.824078	0.00242778
5	21	0.82433	0.00274289
5	22	0.824422	0.00281768
5	23	0.824115	0.00245962
5	24	0.824389	0.00262151
5	25	0.824412	0.00227807
5	26	0.82426	0.00234063
5	27	0.823798	0.0028073
5	28	0.824244	0.00246799
5	29	0.823996	0.00264257
5	30	0.824392	0.00249324
6	2	0.821392	0.00241644
6	3	0.823077	0.00296899
6	4	0.8231	0.00269587
6	5	0.822628	0.00295048
6	6	0.823847	0.00252839
6	7	0.8228	0.0027143
6	8	0.823623	0.00221284
6	9	0.824435	0.00232209
6	10	0.824032	0.00246577
6	11	0.823679	0.00229604
6	12	0.823877	0.00298964
6	13	0.824042	0.00315075
6	14	0.82427	0.00268484
6	15	0.82387	0.0025833
6	16	0.824316	0.00253625
6	17	0.824336	0.00284222
6	18	0.824085	0.00257966
6	19	0.823857	0.00313166
6	20	0.824379	0.00258607
6	21	0.824607	0.00248073
6	22	0.82466	0.00293389
6	23	0.824313	0.00290985
6	24	0.824501	0.00268293
6	25	0.82471	0.00279651
6	26	0.824703	0.00229149
6	27	0.824564	0.00280275
6	28	0.824786	0.00241449
6	29	0.82429	0.00248097
6	30	0.824627	0.00266146
7	1	0.823015	0.0028245
7	2	0.821465	0.00240848
7	3	0.82161	0.00283846
7	4	0.823401	0.00270437
7	5	0.82349	0.00264706
7	6	0.82388	0.00248182
7	7	0.824409	0.00277015
7	8	0.823841	0.00208985
7	9	0.823547	0.00209256
7	10	0.824267	0.00295347
7	11	0.823758	0.00264049
7	12	0.824515	0.00272359
7	13	0.824059	0.00261498
7	14	0.824214	0.00262309
7	15	0.824188	0.00247597
7	16	0.824042	0.00267899
7	17	0.824832	0.00241511
7	18	0.824829	0.00277882
7	19	0.824795	0.00253995
7	20	0.824544	0.002629
7	21	0.824766	0.00276372
7	22	0.824544	0.00216015
7	23	0.824336	0.00259978
7	24	0.824382	0.0026212
7	25	0.824558	0.00247121
7	26	0.824786	0.00275377
7	27	0.824842	0.00277667
7	28	0.824488	0.00256825
7	29	0.824941	0.00242586
7	30	0.82432	0.00286511
8	1	0.82201	0.00261928
8	2	0.82314	0.0027716
8	3	0.823837	0.00255657
8	4	0.823864	0.00264672
8	5	0.823741	0.00278123
8	6	0.823652	0.00236817
8	7	0.823665	0.00245597
8	8	0.823143	0.00218816
8	9	0.823454	0.00289346
8	10	0.824918	0.0027955
8	11	0.824204	0.0024945
8	12	0.824145	0.00253148
8	13	0.824022	0.00270376
8	14	0.824729	0.00258417
8	15	0.824726	0.00271611
8	16	0.824059	0.00270808
8	17	0.824581	0.00285821
8	18	0.824369	0.00253499
8	19	0.824577	0.00265676
8	20	0.824604	0.00306866
8	21	0.824458	0.00278826
8	22	0.824373	0.00269502
8	23	0.824987	0.00268588
8	24	0.824254	0.00288539
8	25	0.824492	0.00249021
8	26	0.824918	0.00284442
8	27	0.82462	0.00249303
8	28	0.824918	0.00200564
8	29	0.824594	0.00221923
8	30	0.824832	0.00228133
9	1	0.822248	0.00240873
9	2	0.822354	0.00232728
9	3	0.822892	0.00281383
9	4	0.823507	0.00236214
9	5	0.824184	0.00282721
9	6	0.823996	0.00279429
9	7	0.824267	0.00272949
9	8	0.82387	0.00246989
9	9	0.823672	0.00258239
9	10	0.824016	0.00265602
9	11	0.823679	0.00248206
9	12	0.824815	0.00281177
9	13	0.824624	0.00259382
9	14	0.82461	0.00309332
9	15	0.824597	0.00232099
9	16	0.82468	0.00264862
9	17	0.824885	0.00287568
9	18	0.824809	0.00279447
9	19	0.824719	0.00206879
9	20	0.824733	0.0023938
9	21	0.824891	0.00287764
9	22	0.824924	0.00255184
9	23	0.824736	0.00269496
9	24	0.824607	0.00267555
9	25	0.824693	0.00291439
9	26	0.824303	0.00289358
9	27	0.825146	0.00271603
9	28	0.825126	0.00242895
9	29	0.825099	0.00267202
9	30	0.825172	0.002399
10	1	0.823295	0.00250092
10	2	0.822529	0.00291264
10	3	0.823381	0.00242122
10	4	0.823338	0.00248258
10	5	0.824482	0.00219748
10	6	0.823794	0.00237999
10	7	0.824019	0.00233261
10	8	0.824766	0.00215159
10	9	0.824128	0.00199677
10	10	0.824891	0.00249903
10	11	0.82393	0.0023132
10	12	0.824561	0.00254747
10	13	0.824449	0.00330923
10	14	0.824967	0.00270972
10	15	0.82428	0.00270846
10	16	0.824974	0.0023714
10	17	0.824634	0.00263423
10	18	0.825073	0.0030651
10	19	0.824921	0.00260742
10	20	0.824693	0.00238455
10	21	0.824577	0.00265589
10	22	0.824967	0.00283254
10	23	0.824366	0.00260069
10	24	0.824881	0.00231738
10	25	0.825208	0.00260299
10	26	0.824951	0.00312964
10	27	0.824482	0.00275733
10	28	0.825139	0.00263537
10	29	0.824997	0.00206712
10	30	0.82499	0.00216871
11	1	0.82272	0.00289981
11	2	0.82278	0.00276362
11	3	0.824029	0.00293168
11	4	0.824439	0.00260393
11	5	0.823784	0.00263018
11	6	0.824217	0.00286275
11	7	0.824069	0.00249985
11	8	0.82426	0.00283482
11	9	0.82463	0.00254275
11	10	0.824624	0.00264469
11	11	0.824515	0.00261046
11	12	0.824544	0.00280257
11	13	0.824885	0.00301721
11	14	0.824465	0.00249882
11	15	0.82426	0.00278383
11	16	0.824614	0.00275796
11	17	0.824762	0.00270492
11	18	0.824488	0.00277709
11	19	0.824442	0.00272886
11	20	0.824809	0.00270387
11	21	0.824491	0.00275785
11	22	0.824819	0.00282149
11	23	0.824624	0.00238656
11	24	0.824888	0.00280641
11	25	0.824987	0.00266787
11	26	0.824703	0.00265445
11	27	0.824832	0.00286164
11	28	0.825142	0.00252387
11	29	0.824885	0.00273376
11	30	0.824938	0.00268077
12	1	0.822853	0.00260702
12	2	0.823857	0.00285572
12	3	0.823824	0.00236535
12	4	0.82358	0.00285164
12	5	0.824171	0.00245265
12	6	0.824716	0.00241728
12	7	0.824488	0.00286957
12	8	0.824449	0.00313538
12	9	0.824353	0.00242342
12	10	0.82396	0.00265453
12	11	0.825146	0.00247964
12	12	0.824842	0.00306159
12	13	0.824938	0.00309985
12	14	0.824696	0.00246762
12	15	0.825298	0.00250851
12	16	0.824534	0.00269792
12	17	0.824508	0.0025865
12	18	0.824858	0.00275247
12	19	0.824845	0.00275281
12	20	0.825202	0.00272837
12	21	0.825156	0.00243958
12	22	0.824736	0.00278432
12	23	0.824997	0.00255353
12	24	0.824802	0.0026771
12	25	0.824934	0.00295359
12	26	0.82508	0.00246106
12	27	0.825215	0.00259596
12	28	0.824984	0.00255686
12	29	0.824696	0.00249474
12	30	0.825096	0.00275137
13	1	0.823008	0.0026781
13	2	0.824088	0.00265577
13	3	0.823953	0.00262799
13	4	0.82431	0.00290142
13	5	0.823381	0.00285506
13	6	0.824779	0.00246882
13	7	0.824607	0.0030981
13	8	0.82424	0.00229367
13	9	0.824237	0.0031609
13	10	0.824733	0.00271111
13	11	0.824554	0.00300351
13	12	0.824505	0.00250671
13	13	0.824485	0.00192321
13	14	0.825057	0.00217561
13	15	0.825129	0.00285158
13	16	0.824795	0.0027021
13	17	0.824881	0.00301791
13	18	0.825251	0.00246932
13	19	0.824581	0.00250475
13	20	0.824865	0.00265854
13	21	0.82503	0.00263222
13	22	0.824753	0.00302832
13	23	0.824733	0.00235608
13	24	0.824782	0.00255354
13	25	0.825047	0.00267516
13	26	0.824399	0.00263266
13	27	0.825027	0.00299781
13	28	0.824594	0.00264862
13	29	0.825199	0.00243681
13	30	0.824683	0.00284955
14	1	0.823447	0.00270889
14	2	0.823778	0.00242893
14	3	0.824039	0.00215683
14	4	0.824491	0.00268615
14	5	0.823973	0.00244388
14	6	0.823963	0.0023776
14	7	0.82504	0.00259519
14	8	0.824551	0.00282151
14	9	0.824601	0.00228128
14	10	0.824564	0.00280107
14	11	0.82468	0.00264346
14	12	0.824667	0.00281321
14	13	0.824429	0.00249536
14	14	0.824521	0.00265752
14	15	0.824809	0.0030266
14	16	0.824614	0.00263028
14	17	0.824845	0.00277207
14	18	0.824848	0.00246533
14	19	0.824865	0.00289423
14	20	0.824947	0.00241862
14	21	0.824914	0.00259552
14	22	0.824719	0.00228036
14	23	0.824994	0.00316273
14	24	0.824819	0.0026458
14	25	0.824898	0.00252294
14	26	0.824911	0.00300751
14	27	0.825159	0.00274676
14	28	0.824944	0.00212787
14	29	0.825228	0.00257281
14	30	0.824967	0.00198709
15	2	0.823976	0.00303157
15	3	0.824039	0.00267587
15	4	0.824485	0.00224438
15	5	0.82466	0.0024854
15	6	0.824531	0.00246734
15	7	0.824871	0.00273606
15	8	0.824366	0.00240525
15	9	0.825413	0.00311354
15	10	0.825073	0.00246123
15	11	0.825083	0.00298143
15	12	0.824792	0.00290272
15	13	0.825043	0.00297295
15	14	0.824653	0.00251218
15	15	0.825106	0.0032454
15	16	0.82502	0.00237052
15	17	0.824762	0.0029203
15	18	0.824776	0.00252037
15	19	0.825096	0.00274402
15	20	0.82461	0.0026974
15	21	0.824842	0.00274454
15	22	0.824852	0.00246831
15	23	0.824673	0.00243718
15	24	0.824686	0.0024546
15	25	0.824997	0.00267372
15	26	0.824452	0.00205841
15	27	0.825258	0.00280806
15	28	0.824852	0.00237894
15	29	0.825004	0.00266594
15	30	0.824997	0.00256684
16	2	0.824779	0.0025125
16	3	0.824392	0.00259056
16	4	0.823421	0.00289568
16	5	0.82434	0.00272692
16	6	0.824399	0.00255776
16	7	0.824607	0.00238099
16	8	0.824888	0.00247711
16	9	0.82499	0.00299903
16	10	0.825195	0.00271101
16	11	0.824786	0.00269069
16	12	0.824422	0.00303627
16	13	0.824538	0.00291511
16	14	0.824954	0.00301555
16	15	0.824977	0.00288008
16	16	0.824647	0.00284846
16	17	0.825294	0.00247308
16	18	0.824657	0.00283515
16	19	0.824997	0.00267629
16	20	0.824954	0.0026524
16	21	0.824928	0.00227655
16	22	0.824663	0.00266113
16	23	0.824944	0.00249049
16	24	0.824567	0.00233895
16	25	0.824931	0.00256552
16	26	0.824485	0.00228866
16	27	0.82499	0.00271732
16	28	0.824842	0.00257908
16	29	0.825225	0.00265816
16	30	0.824753	0.00297434
17	1	0.824759	0.00239538
17	2	0.823817	0.00283662
17	3	0.823969	0.00240996
17	4	0.824525	0.00255234
17	5	0.824485	0.00236088
17	6	0.824376	0.00298348
17	7	0.824706	0.0026175
17	8	0.824634	0.00258562
17	9	0.824693	0.00272065
17	10	0.825162	0.00267361
17	11	0.824858	0.00281559
17	12	0.824574	0.00298204
17	13	0.824792	0.00242803
17	14	0.824663	0.00264859
17	15	0.824855	0.00268906
17	16	0.824135	0.00283274
17	17	0.824957	0.00257609
17	18	0.824686	0.00231462
17	19	0.824997	0.00223746
17	20	0.824888	0.00245294
17	21	0.82505	0.00298809
17	22	0.824914	0.00250287
17	23	0.825278	0.00235674
17	24	0.824977	0.00256823
17	25	0.825162	0.00271078
17	26	0.825033	0.00236202
17	27	0.825063	0.00249887
17	28	0.824776	0.0027047
17	29	0.825271	0.002608
17	30	0.825238	0.00275741
18	2	0.824382	0.00287726
18	3	0.824396	0.00267477
18	4	0.824938	0.00299426
18	5	0.824571	0.00273431
18	6	0.824749	0.00279766
18	7	0.824624	0.00298822
18	8	0.82509	0.00239992
18	9	0.824858	0.00303184
18	10	0.825033	0.00292578
18	11	0.8247	0.00244081
18	12	0.824597	0.00227389
18	13	0.825047	0.0025297
18	14	0.824924	0.00243066
18	15	0.82501	0.00298999
18	16	0.824911	0.0027386
18	17	0.824895	0.00270407
18	18	0.825493	0.00253179
18	19	0.824782	0.00261026
18	20	0.825106	0.00214566
18	21	0.825053	0.0023005
18	22	0.825598	0.00248953
18	23	0.824677	0.00275774
18	24	0.824987	0.00246565
18	25	0.825321	0.00234755
18	26	0.825192	0.00288264
18	27	0.825179	0.00265036
18	28	0.824835	0.00262846
18	29	0.825083	0.00286243
18	30	0.825033	0.00283309
19	2	0.824409	0.00261267
19	3	0.824247	0.00238221
19	4	0.824525	0.00277507
19	5	0.824558	0.00259027
19	6	0.82461	0.00260187
19	7	0.824696	0.00237117
19	8	0.824756	0.00215025
19	9	0.824898	0.00277375
19	10	0.825119	0.00235332
19	11	0.824895	0.00293487
19	12	0.824753	0.00242492
19	13	0.825179	0.00234564
19	14	0.824567	0.00282679
19	15	0.825017	0.00269457
19	16	0.825185	0.00264719
19	17	0.824858	0.00310928
19	18	0.825113	0.0030299
19	19	0.825526	0.00304682
19	20	0.824733	0.00304049
19	21	0.824819	0.00228005
19	22	0.824819	0.00281973
19	23	0.825017	0.00265393
19	24	0.825334	0.00255035
19	25	0.824604	0.00270503
19	26	0.825004	0.00249243
19	27	0.825235	0.00275372
19	28	0.825374	0.00238005
19	29	0.825245	0.00283152
19	30	0.824581	0.00274361
20	1	0.824287	0.00298192
20	2	0.824677	0.00234761
20	3	0.824815	0.0025769
20	4	0.82504	0.00301598
20	5	0.824719	0.00213968
20	6	0.824812	0.00243535
20	7	0.82504	0.00239202
20	8	0.824449	0.00274166
20	9	0.825027	0.00253277
20	10	0.825106	0.00270745
20	11	0.824852	0.00282206
20	12	0.824984	0.00258574
20	13	0.824528	0.00220732
20	14	0.824921	0.00278649
20	15	0.825294	0.00240657
20	16	0.825195	0.00254937
20	17	0.824928	0.00250882
20	18	0.825195	0.00242963
20	19	0.824921	0.002622
20	20	0.824997	0.00252551
20	21	0.825242	0.00271114
20	22	0.825347	0.00255333
20	23	0.82536	0.0028126
20	24	0.825202	0.0024845
20	25	0.825047	0.00251023
20	26	0.824928	0.00257948
20	27	0.825208	0.0028126
20	28	0.825394	0.00305908
20	29	0.82504	0.00259665
20	30	0.824928	0.00250413
21	1	0.824465	0.00273749
21	2	0.824472	0.00279384
21	3	0.824075	0.00274552
21	4	0.82461	0.00288378
21	5	0.824346	0.0026767
21	6	0.824875	0.00293647
21	7	0.824733	0.00258908
21	8	0.824891	0.00311114
21	9	0.825291	0.00247433
21	10	0.824974	0.00264344
21	11	0.824858	0.00273296
21	12	0.824875	0.00230182
21	13	0.825281	0.00281379
21	14	0.824743	0.00264516
21	15	0.825559	0.00280617
21	16	0.824551	0.0027146
21	17	0.825023	0.00277212
21	18	0.82536	0.002395
21	19	0.825242	0.00275551
21	20	0.825169	0.00273541
21	21	0.82509	0.00236907
21	22	0.825109	0.00245749
21	23	0.825047	0.00232917
21	24	0.825228	0.00279339
21	25	0.824881	0.00300399
21	26	0.825113	0.00258857
21	27	0.825298	0.00266893
21	28	0.825073	0.00258139
21	29	0.825235	0.00239801
21	30	0.825152	0.00250937
22	1	0.824188	0.00244712
22	2	0.824855	0.00265046
22	3	0.824326	0.00250498
22	4	0.824462	0.00246595
22	5	0.824693	0.00264898
22	6	0.825182	0.00233016
22	7	0.824528	0.00296731
22	8	0.824825	0.00261454
22	9	0.824865	0.00299108
22	10	0.825116	0.00296182
22	11	0.825017	0.00206028
22	12	0.825126	0.00231462
22	13	0.824905	0.00265377
22	14	0.82537	0.00291595
22	15	0.825159	0.00234898
22	16	0.824951	0.00279993
22	17	0.824974	0.00250489
22	18	0.825664	0.00249577
22	19	0.825182	0.00269394
22	20	0.825222	0.00259351
22	21	0.825106	0.00272414
22	22	0.824845	0.00245763
22	23	0.825304	0.00277981
22	24	0.825146	0.00252733
22	25	0.824753	0.00267563
22	26	0.825053	0.00265597
22	27	0.82505	0.00271978
22	28	0.825337	0.00258252
22	29	0.824822	0.00221495
22	30	0.825341	0.00288653
23	1	0.824472	0.00265819
23	2	0.824951	0.00248229
23	3	0.824924	0.00290475
23	4	0.825225	0.0025463
23	5	0.824667	0.00270851
23	6	0.824634	0.00272868
23	7	0.825076	0.00271125
23	8	0.824673	0.00255954
23	9	0.825215	0.00275482
23	10	0.824977	0.00238626
23	11	0.824914	0.00239698
23	12	0.825007	0.00266812
23	13	0.825175	0.00272461
23	14	0.825225	0.00255918
23	15	0.824858	0.00230235
23	16	0.82541	0.00227865
23	17	0.825212	0.00251703
23	18	0.824901	0.00276765
23	19	0.825096	0.00259054
23	20	0.825301	0.00271095
23	21	0.824303	0.00247775
23	22	0.824928	0.00259307
23	23	0.824482	0.00294829
23	24	0.825162	0.00275241
23	25	0.824617	0.00208389
23	26	0.824934	0.00286877
23	27	0.824743	0.00269969
23	28	0.825057	0.00286678
23	29	0.825281	0.00283393
23	30	0.825347	0.00277484
24	1	0.824729	0.00215596
24	2	0.824548	0.00295222
24	3	0.82509	0.00256231
24	4	0.824829	0.00274146
24	5	0.824994	0.00266376
24	6	0.825004	0.0029263
24	7	0.824822	0.00270493
24	8	0.825195	0.00257062
24	9	0.825126	0.00301273
24	10	0.824498	0.00252837
24	11	0.8247	0.00273159
24	12	0.825189	0.00200954
24	13	0.824753	0.00278272
24	14	0.82536	0.00302616
24	15	0.825106	0.00252088
24	16	0.825265	0.00279401
24	17	0.825106	0.00284106
24	18	0.825209	0.00272842
24	19	0.825261	0.00277303
24	20	0.824997	0.00277107
24	21	0.824981	0.00271862
24	22	0.825417	0.00252649
24	23	0.825245	0.00266686
24	24	0.825123	0.00248573
24	25	0.825258	0.00262816
24	26	0.824964	0.00302263
24	27	0.824736	0.0024641
24	28	0.82506	0.00268591
24	29	0.825344	0.00283667
24	30	0.825208	0.00279539
25	1	0.824386	0.00245715
25	2	0.824528	0.0029366
25	3	0.824845	0.00281552
25	4	0.824819	0.0026769
25	5	0.82503	0.00273182
25	6	0.824905	0.00288442
25	7	0.824802	0.00252664
25	8	0.824891	0.0027653
25	9	0.825014	0.00257409
25	10	0.824842	0.0025446
25	11	0.824908	0.00228264
25	12	0.825146	0.00263065
25	13	0.824947	0.00215739
25	14	0.825014	0.00257124
25	15	0.825245	0.00253261
25	16	0.825427	0.00282482
25	17	0.825394	0.00255214
25	18	0.825126	0.00255416
25	19	0.825073	0.00227173
25	20	0.82542	0.00251809
25	21	0.825374	0.00240133
25	22	0.825298	0.00309274
25	23	0.825202	0.00262573
25	24	0.825175	0.00267342
25	25	0.824938	0.00259079
25	26	0.825093	0.00242956
25	27	0.825093	0.00304597
25	28	0.824981	0.00287241
25	29	0.825387	0.00228154
25	30	0.825142	0.00255873
26	1	0.82461	0.00276699
26	2	0.824356	0.0025743
26	3	0.824667	0.0025178
26	4	0.824525	0.00274326
26	5	0.824776	0.00253195
26	6	0.825053	0.00267128
26	7	0.824875	0.00301784
26	8	0.824782	0.00265811
26	9	0.824789	0.00270195
26	10	0.825	0.00258191
26	11	0.825136	0.00285424
26	12	0.825004	0.00255262
26	13	0.824581	0.00221972
26	14	0.825423	0.00303169
26	15	0.824862	0.00275817
26	16	0.825192	0.00263577
26	17	0.825294	0.00285492
26	18	0.824515	0.00230726
26	19	0.825053	0.00276331
26	20	0.825377	0.00255045
26	21	0.824891	0.00235864
26	22	0.825367	0.00281279
26	23	0.82542	0.00245168
26	24	0.825182	0.00268834
26	25	0.824779	0.00328892
26	26	0.825397	0.00255417
26	27	0.824938	0.00280045
26	28	0.82466	0.00235631
26	29	0.825159	0.00280565
26	30	0.824881	0.00275552
27	1	0.824501	0.00255635
27	2	0.824809	0.00251349
27	3	0.824478	0.00237829
27	4	0.824686	0.00244493
27	5	0.825007	0.00298076
27	6	0.824924	0.00289916
27	7	0.824812	0.00278921
27	8	0.82507	0.00278439
27	9	0.82507	0.00270836
27	10	0.825304	0.00260777
27	11	0.824686	0.00267678
27	12	0.825222	0.00265872
27	13	0.824832	0.00262143
27	14	0.824881	0.00255211
27	15	0.825152	0.00285044
27	16	0.825109	0.00267623
27	17	0.825076	0.00262171
27	18	0.825351	0.00283184
27	19	0.825099	0.00299678
27	20	0.824829	0.00266746
27	21	0.825413	0.00266956
27	22	0.82536	0.00277467
27	23	0.824799	0.00262282
27	24	0.825132	0.0024063
27	25	0.825688	0.00244401
27	26	0.824769	0.00277178
27	27	0.825215	0.00250195
27	28	0.824779	0.00275769
27	29	0.82501	0.00212066
27	30	0.825261	0.00282896
28	1	0.824657	0.00256127
28	2	0.824604	0.00249132
28	3	0.825261	0.00251858
28	4	0.824977	0.00325396
28	5	0.824677	0.00232881
28	6	0.825066	0.00231018
28	7	0.824888	0.00260196
28	8	0.82501	0.00246719
28	9	0.824914	0.00258738
28	10	0.825486	0.00271641
28	11	0.824779	0.00299593
28	12	0.824901	0.00217204
28	13	0.825255	0.00261512
28	14	0.825354	0.00297217
28	15	0.825037	0.00306467
28	16	0.825215	0.00259966
28	17	0.825047	0.00292884
28	18	0.825182	0.00293836
28	19	0.824914	0.00290227
28	20	0.824759	0.00245006
28	21	0.825278	0.00278757
28	22	0.824729	0.00251207
28	23	0.824941	0.00261247
28	24	0.825027	0.00260039
28	25	0.825284	0.00259081
28	26	0.825367	0.00267195
28	27	0.825053	0.00238383
28	28	0.824941	0.00295158
28	29	0.825037	0.00253518
28	30	0.825113	0.0027269
29	1	0.825	0.00269049
29	2	0.824386	0.00301431
29	3	0.824862	0.0024854
29	4	0.824667	0.00299562
29	5	0.824643	0.00259671
29	6	0.824677	0.00226323
29	7	0.824769	0.00255177
29	8	0.825235	0.00246605
29	9	0.825506	0.00272843
29	10	0.824634	0.00306359
29	11	0.824881	0.00207189
29	12	0.825337	0.00259826
29	13	0.825268	0.00298478
29	14	0.825113	0.00255074
29	15	0.825318	0.00302235
29	16	0.825341	0.00272232
29	17	0.825129	0.00247071
29	18	0.825268	0.00293452
29	19	0.825377	0.00224168
29	20	0.825057	0.00247857
29	21	0.825483	0.00266614
29	22	0.824997	0.00282359
29	23	0.825014	0.00300625
29	24	0.825199	0.0027043
29	25	0.824964	0.00258135
29	26	0.825407	0.00266315
29	27	0.825152	0.00265536
29	28	0.824409	0.00310132
29	29	0.825456	0.00295307
29	30	0.825251	0.00276997
30	1	0.824772	0.00257125
30	2	0.824686	0.00273166
30	3	0.824984	0.00268762
30	4	0.824878	0.00278185
30	5	0.824772	0.00273303
30	6	0.825205	0.00266561
30	7	0.824558	0.0027738
30	8	0.825232	0.00258399
30	9	0.825245	0.00305346
30	10	0.824759	0.00259042
30	11	0.82468	0.00269286
30	12	0.825126	0.00295515
30	13	0.825397	0.00280943
30	14	0.824865	0.00265481
30	15	0.825423	0.00263963
30	16	0.824577	0.00251949
30	17	0.824558	0.00288562
30	18	0.824977	0.00227406
30	19	0.825443	0.00263355
30	20	0.825218	0.00302949
30	21	0.82466	0.00290429
30	22	0.824762	0.00288502
30	23	0.825304	0.00260673
30	24	0.824858	0.00266988
30	25	0.825271	0.00271331
30	26	0.824766	0.00227282
30	27	0.824845	0.0026058
30	28	0.825129	0.00251067
30	29	0.82538	0.00278326
30	30	0.825212	0.00258936
Supplementary Table 13. The mean and standard deviation values of 10-fold cross validation accuracy using the MLP algorithm.
