# Supplementary material for: Machine learning-based approaches for identifying human blood cells harboring CRISPR-mediated fetal chromatin domain ablations
Source: Sci Rep. 2022 Jan 27;12:1481. doi: 10.1038/s41598-022-05575-3 (PMC8795181; doi:10.1038/s41598-022-05575-3)
Supplement: Supplementary file 14 — Supplementary Table 14. [file 41598_2022_5575_MOESM14_ESM.xlsx]

## Sheet: test1
number of nodes in 1st layer	number of nodes in 2nd layer	m00	m01	m10	m11	FCD-HT precision	FCD-HT recall	FCD-HT f-value	KU-812 precision	KU-812 recall	KU-812 f-value	accuracy	AUC
2	4	31864	6728	7311	29761	0.815616	0.802789	0.809152	0.813376	0.825663	0.819474	0.814456	0.89228
2	5	31628	6964	6885	30187	0.812549	0.81428	0.813414	0.821229	0.819548	0.820388	0.816967	0.892361
2	6	31572	7020	7040	30032	0.810537	0.810099	0.810318	0.817673	0.818097	0.817885	0.814178	0.892546
2	7	32076	6516	7379	29693	0.820045	0.800955	0.810387	0.812977	0.831157	0.821966	0.816359	0.893709
2	8	31919	6673	7311	29761	0.816847	0.802789	0.809757	0.813638	0.827089	0.820308	0.815183	0.892976
2	10	31850	6742	7277	29795	0.815475	0.803706	0.809548	0.814016	0.825301	0.819619	0.81472	0.892593
2	11	31446	7146	6889	30183	0.808567	0.814172	0.81136	0.820295	0.814832	0.817554	0.814509	0.892794
2	12	31591	7001	7030	30042	0.811003	0.810369	0.810686	0.817975	0.818589	0.818282	0.814562	0.893
2	13	31718	6874	7171	29901	0.81308	0.806566	0.809809	0.815603	0.82188	0.81873	0.814377	0.892735
2	15	31813	6779	7102	29970	0.815532	0.808427	0.811964	0.8175	0.824342	0.820906	0.816544	0.893742
2	16	31884	6708	7192	29880	0.816661	0.805999	0.811295	0.815948	0.826182	0.821033	0.816293	0.893777
2	17	32123	6469	7371	29701	0.82115	0.801171	0.811037	0.813364	0.832375	0.82276	0.817086	0.893415
2	22	31799	6793	7165	29907	0.814905	0.806727	0.810795	0.816112	0.823979	0.820027	0.815527	0.893933
2	23	31717	6875	7055	30017	0.813645	0.809695	0.811665	0.818039	0.821854	0.819942	0.815897	0.893774
2	24	32027	6565	7347	29725	0.819096	0.801818	0.810365	0.813405	0.829887	0.821563	0.816134	0.893951
2	25	31991	6601	7280	29792	0.818619	0.803625	0.811053	0.814621	0.828954	0.821725	0.816544	0.894007
2	29	31583	7009	6899	30173	0.811495	0.813903	0.812697	0.820721	0.818382	0.81955	0.816187	0.894401
2	30	31842	6750	7113	29959	0.816121	0.80813	0.812106	0.817405	0.825093	0.821231	0.816782	0.894136
3	5	32186	6406	7236	29836	0.823244	0.804812	0.813924	0.816448	0.834007	0.825134	0.819703	0.898871
3	6	32097	6495	7170	29902	0.821551	0.806593	0.814003	0.817404	0.831701	0.82449	0.819399	0.896483
3	7	32112	6480	7345	29727	0.821029	0.801872	0.811337	0.813848	0.83209	0.822868	0.817284	0.896122
3	9	31907	6685	7082	29990	0.817723	0.808966	0.813321	0.818359	0.826778	0.822547	0.818051	0.896583
3	12	32179	6413	7352	29720	0.822517	0.801683	0.811966	0.814019	0.833826	0.823803	0.818077	0.895828
3	14	31815	6777	7048	30024	0.815847	0.809883	0.812854	0.818645	0.824394	0.821509	0.817284	0.896672
3	18	32000	6592	7136	29936	0.819536	0.80751	0.813478	0.817661	0.829187	0.823384	0.818566	0.897414
3	21	31914	6678	7070	30002	0.817939	0.80929	0.813591	0.818644	0.826959	0.82278	0.818302	0.897467
3	26	32096	6496	7126	29946	0.821744	0.807779	0.814702	0.818316	0.831675	0.824942	0.819967	0.899254
3	29	32268	6324	7387	29685	0.824377	0.800739	0.812386	0.813718	0.836132	0.824773	0.818791	0.897132
4	2	32195	6397	7267	29805	0.823297	0.803976	0.813522	0.815848	0.83424	0.824942	0.819412	0.895337
4	3	32138	6454	7350	29722	0.821594	0.801737	0.811544	0.813868	0.832763	0.823207	0.817562	0.896784
4	4	31822	6770	6998	30074	0.816252	0.811232	0.813735	0.819732	0.824575	0.822146	0.818038	0.89663
4	5	32313	6279	7307	29765	0.825796	0.802897	0.814186	0.815573	0.837298	0.826293	0.820443	0.899244
4	6	32442	6150	7409	29663	0.828275	0.800146	0.813967	0.814082	0.840641	0.827148	0.8208	0.899565
4	10	32044	6548	7093	29979	0.820735	0.80867	0.814658	0.818765	0.830328	0.824506	0.819716	0.899933
4	11	32255	6337	7158	29914	0.825191	0.806916	0.815951	0.818385	0.835795	0.826998	0.821646	0.900343
4	12	31361	7231	6394	30678	0.809254	0.827525	0.818287	0.830645	0.81263	0.821539	0.819928	0.899835
4	13	32057	6535	6983	30089	0.821565	0.811637	0.816571	0.821132	0.830664	0.825871	0.821342	0.9014
4	14	32076	6516	7124	29948	0.821303	0.807833	0.814513	0.818265	0.831157	0.824661	0.819729	0.899811
4	15	32179	6413	7192	29880	0.823299	0.805999	0.814557	0.817327	0.833826	0.825494	0.820192	0.900822
4	16	32000	6592	6944	30128	0.820479	0.812689	0.816565	0.821693	0.829187	0.825423	0.821104	0.900471
4	17	32280	6312	7245	29827	0.825341	0.804569	0.814823	0.816698	0.836443	0.826453	0.820826	0.900092
4	18	32419	6173	7345	29727	0.82805	0.801872	0.814751	0.815285	0.840045	0.82748	0.821342	0.900515
4	19	32340	6252	7320	29752	0.826353	0.802546	0.814276	0.815431	0.837998	0.82656	0.820628	0.900563
4	20	32257	6335	7269	29803	0.8247	0.803922	0.814178	0.816096	0.835847	0.825853	0.820205	0.90044
4	21	32255	6337	7125	29947	0.82535	0.807806	0.816484	0.819071	0.835795	0.827348	0.822082	0.900688
4	23	32373	6219	7249	29823	0.827451	0.804462	0.815795	0.817046	0.838853	0.827806	0.822003	0.900624
4	25	32290	6302	7208	29864	0.825748	0.805568	0.815533	0.81751	0.836702	0.826994	0.821447	0.900837
4	27	31822	6770	6797	30275	0.817249	0.816654	0.816952	0.823999	0.824575	0.824287	0.820694	0.901196
5	2	32118	6474	7234	29838	0.821712	0.804866	0.813202	0.816172	0.832245	0.82413	0.818831	0.898051
5	3	32060	6532	7365	29707	0.819752	0.801333	0.810438	0.81319	0.830742	0.821872	0.816333	0.894462
5	4	32344	6248	7365	29707	0.826227	0.801333	0.813589	0.814526	0.838101	0.826145	0.820086	0.89968
5	5	32195	6397	7233	29839	0.823463	0.804893	0.814072	0.816552	0.83424	0.825301	0.819861	0.899257
5	8	31933	6659	6902	30170	0.819191	0.813822	0.816498	0.822274	0.827451	0.824854	0.820773	0.900113
5	10	32428	6164	7406	29666	0.827965	0.800227	0.81386	0.814078	0.840278	0.826971	0.820654	0.899343
5	11	32078	6514	7035	30037	0.821783	0.810234	0.815968	0.820137	0.831209	0.825635	0.820932	0.900494
5	12	32191	6401	7103	29969	0.824003	0.8084	0.816127	0.819234	0.834137	0.826618	0.821527	0.901057
5	14	32267	6325	7137	29935	0.825565	0.807483	0.816424	0.818876	0.836106	0.827401	0.822082	0.900813
5	16	32337	6255	7338	29734	0.826197	0.802061	0.81395	0.815047	0.83792	0.826325	0.82035	0.899668
5	17	32329	6263	7332	29740	0.826042	0.802223	0.813958	0.815133	0.837712	0.826269	0.820324	0.899897
5	20	32380	6212	7257	29815	0.827574	0.804246	0.815743	0.816913	0.839034	0.827826	0.821989	0.901876
5	21	32322	6270	7215	29857	0.826446	0.805379	0.815776	0.817513	0.837531	0.827401	0.821778	0.901759
5	23	31586	7006	6572	30500	0.813203	0.822723	0.817936	0.827769	0.81846	0.823088	0.820549	0.901445
5	24	32142	6450	7013	30059	0.823331	0.810828	0.817032	0.820891	0.832867	0.826836	0.822069	0.902281
5	25	32470	6122	7335	29737	0.829276	0.802142	0.815483	0.815727	0.841366	0.828348	0.822148	0.901913
5	27	31574	7018	6539	30533	0.813108	0.823614	0.818327	0.828431	0.818149	0.823258	0.820826	0.901062
5	28	31928	6664	6888	30184	0.819149	0.814199	0.816667	0.822547	0.827322	0.824928	0.820892	0.901608
5	29	32594	5998	7405	29667	0.831824	0.800254	0.815733	0.81487	0.844579	0.829459	0.822862	0.902114
6	2	32270	6322	7351	29721	0.824598	0.80171	0.812993	0.814467	0.836184	0.825183	0.819293	0.897643
6	3	31959	6633	6964	30108	0.819466	0.812149	0.815791	0.821083	0.828125	0.824589	0.820298	0.899907
6	4	32363	6229	7309	29763	0.826934	0.802843	0.81471	0.815764	0.838593	0.827021	0.821077	0.900428
6	6	32195	6397	7074	29998	0.824234	0.809182	0.816639	0.819858	0.83424	0.826987	0.821963	0.901686
6	7	32317	6275	7286	29786	0.825989	0.803464	0.814571	0.816024	0.837402	0.826575	0.820773	0.900086
6	9	32208	6384	7094	29978	0.824432	0.808643	0.816461	0.8195	0.834577	0.82697	0.82187	0.901373
6	12	32257	6335	7185	29887	0.825106	0.806188	0.815537	0.817834	0.835847	0.826742	0.821315	0.901491
6	13	31655	6937	6653	30419	0.8143	0.820538	0.817407	0.826329	0.820248	0.823277	0.82039	0.901286
6	14	32507	6085	7338	29734	0.830118	0.802061	0.815848	0.815836	0.842325	0.828869	0.822597	0.901474
6	15	32126	6466	7061	30011	0.822738	0.809533	0.816082	0.819813	0.832452	0.826084	0.821223	0.902237
6	16	32395	6197	7272	29800	0.827847	0.803841	0.815667	0.816674	0.839423	0.827892	0.821989	0.901499
6	18	32109	6483	7009	30063	0.822607	0.810935	0.81673	0.820824	0.832012	0.82638	0.821685	0.901401
6	20	32069	6523	6958	30114	0.821956	0.812311	0.817105	0.821713	0.830975	0.826318	0.821831	0.901443
6	21	32273	6319	7202	29870	0.825389	0.805729	0.815441	0.817555	0.836261	0.826803	0.821302	0.902344
6	22	32294	6298	7189	29883	0.825931	0.80608	0.815885	0.817922	0.836806	0.827256	0.821751	0.902042
6	23	32174	6418	7065	30007	0.823802	0.809425	0.81655	0.81995	0.833696	0.826766	0.821804	0.901863
6	28	32354	6238	7199	29873	0.827255	0.80581	0.816392	0.817991	0.83836	0.82805	0.822412	0.90239
6	30	32401	6191	7211	29861	0.828276	0.805487	0.816722	0.817959	0.839578	0.828628	0.822875	0.902061
7	1	31723	6869	6826	30246	0.814927	0.815872	0.815399	0.822927	0.82201	0.822468	0.819002	0.897604
7	2	31910	6682	7001	30071	0.818192	0.811151	0.814656	0.820077	0.826855	0.823452	0.819161	0.897466
7	3	32251	6341	7314	29758	0.824344	0.802708	0.813382	0.81514	0.835691	0.825288	0.819531	0.89952
7	5	32190	6402	7176	29896	0.823627	0.806431	0.814938	0.817711	0.834111	0.825829	0.820549	0.900873
7	6	32102	6490	7025	30047	0.822372	0.810504	0.816395	0.820456	0.83183	0.826104	0.821381	0.901551
7	8	32316	6276	7185	29887	0.826452	0.806188	0.816194	0.818106	0.837376	0.827629	0.822095	0.901724
7	9	32316	6276	7214	29858	0.826313	0.805406	0.815725	0.817506	0.837376	0.827321	0.821712	0.900617
7	10	32413	6179	7319	29753	0.828036	0.802573	0.815106	0.815791	0.839889	0.827665	0.821606	0.90184
7	12	32212	6380	7139	29933	0.824305	0.807429	0.81578	0.818581	0.834681	0.826553	0.821329	0.901741
7	13	32479	6113	7306	29766	0.829622	0.802924	0.816055	0.816363	0.841599	0.828789	0.82265	0.902122
7	18	32044	6548	6929	30143	0.821537	0.813093	0.817293	0.82221	0.830328	0.826249	0.821884	0.902547
7	19	32255	6337	7099	29973	0.825475	0.808508	0.816903	0.819612	0.835795	0.827624	0.822425	0.902246
7	20	32464	6128	7373	29699	0.828956	0.801117	0.814799	0.814921	0.841211	0.827857	0.821566	0.902024
7	21	32406	6186	7233	29839	0.828286	0.804893	0.816422	0.817528	0.839708	0.82847	0.82265	0.902258
7	23	32405	6187	7250	29822	0.828182	0.804435	0.816136	0.817173	0.839682	0.828275	0.822412	0.902085
7	24	31856	6736	6812	30260	0.817926	0.816249	0.817087	0.823834	0.825456	0.824644	0.820945	0.901903
7	25	32466	6126	7288	29784	0.829407	0.80341	0.816201	0.816673	0.841262	0.828785	0.822716	0.902433
7	28	32503	6089	7376	29696	0.829845	0.801036	0.815186	0.81504	0.842221	0.828408	0.822042	0.90232
8	1	32169	6423	7186	29886	0.823102	0.806161	0.814543	0.817406	0.833567	0.825407	0.820139	0.898795
8	4	32228	6364	7131	29941	0.824707	0.807645	0.816087	0.818822	0.835095	0.826878	0.821646	0.900692
8	6	32291	6301	7092	29980	0.826328	0.808697	0.817417	0.819922	0.836728	0.82824	0.822994	0.901541
8	7	31903	6689	6794	30278	0.819055	0.816735	0.817893	0.824431	0.826674	0.825551	0.821804	0.901408
8	11	31835	6757	6822	30250	0.817413	0.81598	0.816696	0.823525	0.824912	0.824218	0.820536	0.901599
8	13	32417	6175	7305	29767	0.828195	0.802951	0.815378	0.816097	0.839993	0.827872	0.821844	0.901447
8	14	32502	6090	7298	29774	0.830192	0.80314	0.816442	0.816633	0.842195	0.829217	0.82306	0.902281
8	15	31908	6684	6824	30248	0.819019	0.815926	0.817469	0.823815	0.826803	0.825307	0.821474	0.901906
8	17	32509	6083	7357	29715	0.830074	0.801548	0.815562	0.815457	0.842377	0.828698	0.822373	0.902121
8	18	32470	6122	7300	29772	0.829442	0.803086	0.816051	0.816445	0.841366	0.828718	0.82261	0.901757
8	19	32524	6068	7321	29751	0.830593	0.802519	0.816315	0.816263	0.842765	0.829302	0.823047	0.902449
8	20	32464	6128	7313	29759	0.829242	0.802735	0.815773	0.81615	0.841211	0.828491	0.822359	0.902275
8	21	32439	6153	7211	29861	0.82915	0.805487	0.817147	0.818134	0.840563	0.829197	0.823377	0.902691
8	22	32487	6105	7328	29744	0.829702	0.802331	0.815787	0.815949	0.841807	0.828676	0.822465	0.902506
8	24	32272	6320	7090	29982	0.825905	0.808751	0.817238	0.819877	0.836235	0.827975	0.822769	0.902445
8	28	32418	6174	7258	29814	0.828443	0.804219	0.816151	0.817068	0.840019	0.828385	0.822478	0.902051
8	30	32589	6003	7350	29722	0.831966	0.801737	0.816572	0.815969	0.84445	0.829965	0.823522	0.902501
9	1	32125	6467	7154	29918	0.822262	0.807024	0.814572	0.817867	0.832426	0.825083	0.81998	0.898278
9	2	32441	6151	7401	29671	0.82829	0.800361	0.814086	0.814241	0.840615	0.827218	0.820892	0.900401
9	3	32171	6421	7210	29862	0.82303	0.805514	0.814178	0.816917	0.833618	0.825183	0.819848	0.899777
9	4	32381	6211	7364	29708	0.827083	0.80136	0.814018	0.814719	0.83906	0.82671	0.820588	0.899733
9	5	32511	6081	7401	29671	0.829912	0.800361	0.814869	0.814567	0.842428	0.828264	0.821818	0.901159
9	6	32411	6181	7284	29788	0.828158	0.803517	0.815651	0.816501	0.839837	0.828005	0.822042	0.901857
9	8	32319	6273	7215	29857	0.826377	0.805379	0.815743	0.817499	0.837453	0.827356	0.821738	0.901773
9	9	31898	6694	6871	30201	0.818566	0.814658	0.816607	0.822771	0.826544	0.824653	0.820721	0.901588
9	10	32374	6218	7343	29729	0.827023	0.801926	0.814281	0.815117	0.838879	0.826827	0.820773	0.901432
9	12	32495	6097	7320	29752	0.829926	0.802546	0.816006	0.81615	0.842014	0.82888	0.822677	0.901902
9	13	32505	6087	7381	29691	0.829868	0.800901	0.815127	0.814948	0.842273	0.828385	0.822003	0.901986
9	14	32249	6343	7102	29970	0.825324	0.808427	0.816788	0.819522	0.83564	0.827502	0.822307	0.902253
9	17	32508	6084	7333	29739	0.830165	0.802196	0.815941	0.815943	0.842351	0.828937	0.822677	0.90231
9	18	31823	6769	6717	30355	0.817665	0.818812	0.818238	0.825714	0.824601	0.825157	0.821765	0.902644
9	19	31840	6752	6706	30366	0.818094	0.819109	0.818601	0.826026	0.825041	0.825533	0.822135	0.902688
9	23	32508	6084	7354	29718	0.830065	0.801629	0.8156	0.815514	0.842351	0.828715	0.822399	0.902147
9	24	32238	6354	7059	30013	0.825281	0.809587	0.817359	0.820368	0.835354	0.827793	0.822729	0.902493
10	3	32211	6381	7111	29961	0.824418	0.808184	0.81622	0.81916	0.834655	0.826835	0.821685	0.901193
10	4	31658	6934	6696	30376	0.814152	0.819379	0.816757	0.825416	0.820325	0.822863	0.819861	0.900532
10	5	32480	6112	7406	29666	0.829169	0.800227	0.814441	0.814321	0.841625	0.827748	0.821342	0.901693
10	6	32361	6231	7228	29844	0.827277	0.805028	0.816001	0.817424	0.838542	0.827848	0.822121	0.901955
10	9	32182	6410	7049	30023	0.824061	0.809856	0.816897	0.820321	0.833903	0.827056	0.822121	0.902113
10	10	32296	6296	7125	29947	0.826284	0.807806	0.816941	0.819259	0.836857	0.827965	0.822624	0.90249
10	11	31696	6896	6553	30519	0.815689	0.823236	0.819445	0.828675	0.82131	0.824976	0.822254	0.902198
10	12	31991	6601	6939	30133	0.820303	0.812824	0.816546	0.821757	0.828954	0.82534	0.821051	0.901684
10	14	32463	6129	7306	29766	0.829252	0.802924	0.815876	0.816289	0.841185	0.82855	0.822439	0.902309
10	15	32350	6242	7184	29888	0.827235	0.806215	0.81659	0.818283	0.838257	0.828149	0.822558	0.902369
10	16	32219	6373	7025	30047	0.825014	0.810504	0.817694	0.820992	0.834862	0.827869	0.822928	0.902422
10	17	31836	6756	6710	30362	0.817986	0.819001	0.818493	0.825922	0.824938	0.82543	0.822029	0.902503
10	18	32351	6241	7225	29847	0.827062	0.805109	0.815938	0.81744	0.838283	0.82773	0.822029	0.901947
10	19	32258	6334	7072	30000	0.825673	0.809236	0.817372	0.820188	0.835873	0.827956	0.822822	0.902379
10	20	32411	6181	7321	29751	0.827981	0.802519	0.815051	0.81574	0.839837	0.827614	0.821553	0.902063
10	21	32521	6071	7369	29703	0.830296	0.801225	0.815501	0.815267	0.842688	0.828751	0.822373	0.90222
10	24	32254	6338	7033	30039	0.825769	0.810288	0.817955	0.820984	0.835769	0.828311	0.823285	0.902647
10	27	32452	6140	7277	29795	0.829136	0.803706	0.816223	0.816834	0.8409	0.828692	0.822677	0.902591
10	28	32235	6357	7059	30013	0.825213	0.809587	0.817325	0.820354	0.835277	0.827748	0.82269	0.902814
10	29	31527	7065	6467	30605	0.81245	0.825556	0.818951	0.829789	0.816931	0.82331	0.821157	0.902643
11	2	32195	6397	7164	29908	0.823798	0.806754	0.815187	0.817983	0.83424	0.826032	0.820773	0.900681
11	4	32176	6416	7121	29951	0.823576	0.807914	0.81567	0.81879	0.833748	0.826201	0.821091	0.901575
11	5	32079	6513	7031	30041	0.821825	0.810342	0.816043	0.820225	0.831234	0.825693	0.820998	0.901559
11	8	31669	6923	6646	30426	0.81464	0.820727	0.817672	0.826543	0.82061	0.823566	0.820668	0.901733
11	10	32111	6481	7033	30039	0.822536	0.810288	0.816366	0.82033	0.832064	0.826155	0.821395	0.90197
11	11	32415	6177	7270	29802	0.828317	0.803895	0.815923	0.816807	0.839941	0.828213	0.82228	0.901782
11	12	31923	6669	6845	30227	0.819249	0.815359	0.817299	0.823437	0.827192	0.82531	0.821395	0.902437
11	13	32545	6047	7390	29682	0.830754	0.800658	0.815428	0.814949	0.843309	0.828887	0.822412	0.902414
11	14	32234	6358	7101	29971	0.824988	0.808454	0.816637	0.819474	0.835251	0.827287	0.822121	0.90218
11	16	31881	6711	6803	30269	0.818524	0.816492	0.817507	0.824139	0.826104	0.82512	0.821395	0.902241
11	17	32524	6068	7363	29709	0.830394	0.801386	0.815632	0.815404	0.842765	0.828859	0.822492	0.902562
11	18	32525	6067	7304	29768	0.830696	0.802978	0.816602	0.816616	0.842791	0.829497	0.823285	0.90275
11	19	32470	6122	7276	29796	0.829556	0.803733	0.816441	0.816938	0.841366	0.828972	0.822928	0.902372
11	20	32440	6152	7350	29722	0.828511	0.801737	0.814904	0.81528	0.840589	0.827741	0.821553	0.902008
11	25	32193	6399	7051	30021	0.8243	0.809803	0.816987	0.820329	0.834188	0.827201	0.82224	0.902672
11	26	32169	6423	7004	30068	0.823984	0.81107	0.817476	0.821203	0.833567	0.827339	0.822544	0.902786
11	28	32429	6163	7250	29822	0.828734	0.804435	0.816404	0.817284	0.840304	0.828634	0.822729	0.90266
11	29	32195	6397	7032	30040	0.824437	0.810315	0.817315	0.820736	0.83424	0.827433	0.822518	0.902488
11	30	32513	6079	7288	29784	0.830494	0.80341	0.816727	0.816889	0.84248	0.829487	0.823337	0.902825
12	1	32202	6390	7212	29860	0.823724	0.80546	0.81449	0.817019	0.834422	0.825629	0.820232	0.899653
12	2	31997	6595	7006	30066	0.820109	0.811016	0.815537	0.820373	0.82911	0.824718	0.820245	0.900134
12	4	32487	6105	7399	29673	0.829364	0.800415	0.814633	0.814496	0.841807	0.827926	0.821527	0.901202
12	5	32490	6102	7354	29718	0.829648	0.801629	0.815398	0.81543	0.841884	0.828446	0.822161	0.901774
12	6	32527	6065	7330	29742	0.83062	0.802277	0.816202	0.816093	0.842843	0.829252	0.822967	0.902135
12	7	31997	6595	6952	30120	0.820373	0.812473	0.816404	0.82151	0.82911	0.825292	0.820958	0.901608
12	9	32224	6368	7059	30013	0.824964	0.809587	0.817203	0.820304	0.834992	0.827583	0.822544	0.902011
12	11	32506	6086	7343	29729	0.830071	0.801926	0.815756	0.815729	0.842299	0.828801	0.822518	0.90239
12	12	32127	6465	6986	30086	0.823124	0.811556	0.817299	0.821389	0.832478	0.826897	0.822227	0.902713
12	13	32398	6194	7206	29866	0.828231	0.805621	0.81677	0.818049	0.8395	0.828636	0.822901	0.902192
12	14	32167	6425	7082	29990	0.823562	0.808966	0.816199	0.819562	0.833515	0.82648	0.821487	0.902097
12	18	32431	6161	7274	29798	0.828666	0.803787	0.816037	0.816799	0.840356	0.82841	0.822439	0.902302
12	22	31981	6611	6813	30259	0.820694	0.816222	0.818452	0.82438	0.828695	0.826532	0.822584	0.902829
12	23	32314	6278	7152	29920	0.826565	0.807078	0.816705	0.818781	0.837324	0.827948	0.822505	0.90262
12	25	32359	6233	7165	29907	0.827532	0.806727	0.816997	0.818718	0.83849	0.828486	0.822928	0.902636
12	28	32197	6395	7036	30036	0.824463	0.810207	0.817273	0.820661	0.834292	0.82742	0.822492	0.902718
13	1	32413	6179	7367	29705	0.827806	0.801279	0.814326	0.814806	0.839889	0.827158	0.820972	0.898293
13	2	32373	6219	7257	29815	0.827413	0.804246	0.815665	0.816881	0.838853	0.827721	0.821897	0.902133
13	4	32272	6320	7163	29909	0.825554	0.806781	0.81606	0.818359	0.836235	0.827201	0.821804	0.901733
13	5	32380	6212	7266	29806	0.827531	0.804003	0.815597	0.816728	0.839034	0.827731	0.82187	0.901922
13	9	32185	6407	7076	29996	0.823998	0.809128	0.816495	0.81977	0.833981	0.826815	0.821804	0.901906
13	10	32483	6109	7379	29693	0.829367	0.800955	0.814913	0.814886	0.841703	0.828078	0.821738	0.902239
13	11	32225	6367	7132	29940	0.824634	0.807618	0.816037	0.818787	0.835018	0.826823	0.821593	0.902518
13	14	32052	6540	6916	30156	0.821779	0.813444	0.81759	0.822521	0.830535	0.826509	0.822161	0.902344
13	15	32536	6056	7373	29699	0.830625	0.801117	0.815604	0.815255	0.843076	0.828932	0.822518	0.902682
13	17	32608	5984	7376	29696	0.832287	0.801036	0.816362	0.815526	0.844942	0.829974	0.82343	0.90257
13	18	32100	6492	6901	30171	0.822928	0.813849	0.818363	0.823056	0.831779	0.827394	0.822994	0.902732
13	20	32226	6366	7060	30012	0.825004	0.80956	0.817209	0.820292	0.835044	0.827602	0.822558	0.902771
13	21	32560	6032	7398	29674	0.831065	0.800442	0.815466	0.814856	0.843698	0.829026	0.822505	0.902551
13	23	32209	6383	7052	30020	0.824657	0.809776	0.817149	0.820382	0.834603	0.827431	0.822439	0.902789
13	24	32388	6204	7207	29865	0.827996	0.805595	0.816642	0.817982	0.839241	0.828475	0.822756	0.902481
13	26	32129	6463	7021	30051	0.822999	0.810612	0.816759	0.820664	0.83253	0.826555	0.821791	0.9027
13	28	32496	6096	7245	29827	0.830304	0.804569	0.817234	0.817695	0.84204	0.829689	0.823681	0.902874
13	29	31961	6631	6802	30270	0.820303	0.816519	0.818407	0.824523	0.828177	0.826346	0.822465	0.902755
14	1	32340	6252	7302	29770	0.826439	0.803032	0.814568	0.815801	0.837998	0.826751	0.820866	0.900171
14	2	32219	6373	7168	29904	0.824324	0.806647	0.815389	0.818011	0.834862	0.826351	0.821038	0.901688
14	3	32284	6308	7114	29958	0.826063	0.808103	0.816984	0.819432	0.836546	0.827901	0.82261	0.902075
14	4	32263	6329	7113	29959	0.82559	0.80813	0.816767	0.819357	0.836002	0.827596	0.822346	0.902318
14	7	32526	6066	7377	29695	0.830374	0.801009	0.815427	0.815127	0.842817	0.828741	0.822333	0.902359
14	8	32271	6321	7157	29915	0.82556	0.806943	0.816146	0.818479	0.83621	0.827249	0.82187	0.902122
14	10	32300	6292	7121	29951	0.826394	0.807914	0.81705	0.81936	0.836961	0.828067	0.822729	0.90252
14	11	31620	6972	6550	30522	0.81405	0.823317	0.818657	0.828399	0.819341	0.823845	0.821289	0.902125
14	12	32242	6350	7166	29906	0.824857	0.8067	0.815678	0.818159	0.835458	0.826718	0.821368	0.90216
14	14	32627	5965	7411	29661	0.832566	0.800092	0.816006	0.814901	0.845434	0.829887	0.823218	0.902644
14	20	31848	6744	6718	30354	0.818211	0.818785	0.818498	0.825805	0.825249	0.825527	0.822082	0.902389
14	24	32147	6445	6974	30098	0.823632	0.81188	0.817714	0.821733	0.832996	0.827326	0.82265	0.902281
14	25	32024	6568	6873	30199	0.821362	0.814604	0.817969	0.823303	0.829809	0.826543	0.822359	0.902862
14	26	32542	6050	7386	29686	0.830703	0.800766	0.81546	0.815017	0.843232	0.828884	0.822425	0.902505
14	27	31956	6636	6891	30181	0.819757	0.814118	0.816928	0.822612	0.828047	0.825321	0.821223	0.902049
14	28	32145	6447	7110	29962	0.822928	0.808211	0.815503	0.818877	0.832945	0.825851	0.820826	0.902121
14	30	32432	6160	7281	29791	0.828656	0.803598	0.815935	0.81666	0.840381	0.828351	0.822359	0.902495
15	4	32470	6122	7360	29712	0.829157	0.801467	0.815077	0.815215	0.841366	0.828084	0.821818	0.902046
15	5	32162	6430	7012	30060	0.823787	0.810855	0.81727	0.821004	0.833385	0.827148	0.822346	0.902708
15	7	32403	6189	7200	29872	0.828374	0.805783	0.816923	0.818196	0.83963	0.828774	0.823047	0.902425
15	8	32440	6152	7288	29784	0.828807	0.80341	0.815911	0.816553	0.840589	0.828396	0.822373	0.902369
15	9	32341	6251	7135	29937	0.827263	0.807537	0.817281	0.819257	0.838023	0.828534	0.823086	0.90237
15	12	32059	6533	6971	30101	0.821668	0.811961	0.816786	0.821394	0.830716	0.826029	0.821527	0.902142
15	14	32565	6027	7362	29710	0.831351	0.801413	0.816108	0.815613	0.843828	0.829481	0.823047	0.902541
15	16	32198	6394	7016	30056	0.824582	0.810747	0.817606	0.821084	0.834318	0.827648	0.822769	0.902795
15	17	32505	6087	7330	29742	0.83011	0.802277	0.815956	0.815991	0.842273	0.828924	0.822677	0.902547
15	18	32247	6345	7091	29981	0.825332	0.808724	0.816943	0.819742	0.835588	0.827589	0.822425	0.902473
15	19	32049	6543	6960	30112	0.821498	0.812257	0.816851	0.82158	0.830457	0.825995	0.82154	0.902516
15	20	32570	6022	7388	29684	0.831345	0.800712	0.815741	0.815106	0.843957	0.829281	0.822769	0.902733
15	21	32568	6024	7412	29660	0.831185	0.800065	0.815328	0.814607	0.843905	0.828998	0.822425	0.902614
15	22	32321	6271	7155	29917	0.826711	0.806997	0.816735	0.818751	0.837505	0.828022	0.822558	0.902406
15	23	32613	5979	7377	29695	0.832399	0.801009	0.816402	0.815529	0.845072	0.830037	0.823483	0.902847
15	25	32140	6452	7140	29932	0.822669	0.807402	0.814964	0.818228	0.832815	0.825457	0.820364	0.901477
15	26	32377	6215	7192	29880	0.827815	0.805999	0.816762	0.818242	0.838956	0.828469	0.822809	0.902783
15	27	32625	5967	7411	29661	0.832519	0.800092	0.815983	0.814892	0.845382	0.829857	0.823192	0.902722
15	29	32411	6181	7161	29911	0.828743	0.806835	0.817643	0.819039	0.839837	0.829308	0.823668	0.902736
15	30	32449	6143	7303	29769	0.828943	0.803005	0.815768	0.816286	0.840822	0.828372	0.822293	0.902508
16	1	32220	6372	7133	29939	0.824516	0.807591	0.815966	0.818743	0.834888	0.826737	0.821514	0.898578
16	2	32279	6313	7101	29971	0.826011	0.808454	0.817138	0.81968	0.836417	0.827964	0.822716	0.902216
16	5	31706	6886	6647	30425	0.815443	0.8207	0.818063	0.826689	0.821569	0.824121	0.821143	0.901983
16	6	32390	6202	7180	29892	0.828171	0.806323	0.817101	0.818549	0.839293	0.828791	0.823139	0.902657
16	7	32148	6444	7028	30044	0.823394	0.810423	0.816857	0.820604	0.833022	0.826767	0.82195	0.902039
16	8	32389	6203	7237	29835	0.827876	0.804785	0.816167	0.817367	0.839267	0.828173	0.822373	0.902568
16	11	31739	6853	6647	30425	0.816165	0.8207	0.818426	0.826838	0.822424	0.824625	0.82158	0.902944
16	13	32424	6168	7220	29852	0.828762	0.805244	0.816834	0.817879	0.840174	0.828877	0.82306	0.902762
16	15	31938	6654	6853	30219	0.819543	0.815144	0.817337	0.823335	0.827581	0.825453	0.821487	0.902818
16	16	32363	6229	7220	29852	0.827361	0.805244	0.816152	0.817598	0.838593	0.827963	0.822254	0.902558
16	17	31794	6798	6693	30379	0.817145	0.819459	0.818301	0.826097	0.82385	0.824972	0.821699	0.902647
16	18	32241	6351	7070	30002	0.825296	0.80929	0.817215	0.820152	0.835432	0.827722	0.822624	0.902574
16	19	32429	6163	7271	29801	0.828634	0.803868	0.816063	0.816851	0.840304	0.828412	0.822452	0.902452
16	20	32283	6309	7113	29959	0.826045	0.80813	0.816989	0.819449	0.836521	0.827897	0.82261	0.902261
16	21	32617	5975	7407	29665	0.832351	0.8002	0.815959	0.814936	0.845175	0.82978	0.823139	0.902892
16	22	32401	6191	7206	29866	0.8283	0.805621	0.816803	0.818062	0.839578	0.828681	0.822941	0.902707
16	23	32015	6577	6876	30196	0.821146	0.814523	0.817821	0.823198	0.829576	0.826375	0.822201	0.902997
16	27	32379	6213	7217	29855	0.827742	0.805325	0.81638	0.817734	0.839008	0.828235	0.822505	0.902779
16	28	32108	6484	6937	30135	0.822933	0.812878	0.817875	0.822333	0.831986	0.827131	0.822624	0.902982
16	29	31943	6649	6857	30215	0.819634	0.815036	0.817329	0.823273	0.82771	0.825486	0.8215	0.902807
17	1	32274	6318	7147	29925	0.825677	0.807213	0.81634	0.818701	0.836287	0.827401	0.822042	0.899076
17	2	32069	6523	6940	30132	0.822043	0.812797	0.817394	0.822092	0.830975	0.82651	0.822069	0.90186
17	3	32505	6087	7282	29790	0.830337	0.803571	0.816735	0.816975	0.842273	0.829431	0.823311	0.902102
17	4	32421	6171	7297	29775	0.828326	0.803167	0.815552	0.81628	0.840096	0.828017	0.822003	0.902339
17	5	32397	6195	7286	29786	0.827826	0.803464	0.815463	0.816395	0.839475	0.827774	0.821831	0.90241
17	7	32273	6319	7209	29863	0.825355	0.805541	0.815327	0.81741	0.836261	0.826728	0.82121	0.90185
17	8	32433	6159	7243	29829	0.82886	0.804623	0.816562	0.817446	0.840407	0.828768	0.822875	0.902677
17	9	32460	6132	7283	29789	0.829292	0.803544	0.816215	0.816748	0.841107	0.828748	0.822703	0.902708
17	10	32224	6368	7114	29958	0.824699	0.808103	0.816317	0.819157	0.834992	0.826999	0.821818	0.902314
17	11	31521	7071	6517	30555	0.812071	0.824207	0.818094	0.828671	0.816775	0.82268	0.820417	0.902438
17	13	32413	6179	7193	29879	0.828637	0.805972	0.817148	0.818386	0.839889	0.828998	0.823271	0.902717
17	14	31987	6605	6939	30133	0.820213	0.812824	0.816502	0.821739	0.828851	0.825279	0.820998	0.902556
17	17	32576	6016	7406	29666	0.8314	0.800227	0.815515	0.814767	0.844113	0.82918	0.82261	0.902555
17	20	32438	6154	7220	29852	0.829084	0.805244	0.81699	0.817943	0.840537	0.829086	0.823245	0.902659
17	21	32463	6129	7293	29779	0.829314	0.803275	0.816087	0.816556	0.841185	0.828687	0.82261	0.902652
17	22	32487	6105	7304	29768	0.829816	0.802978	0.816177	0.816441	0.841807	0.82893	0.822782	0.902604
17	23	32366	6226	7192	29880	0.827563	0.805999	0.816639	0.818191	0.838671	0.828305	0.822663	0.902861
17	28	32240	6352	7065	30007	0.825298	0.809425	0.817284	0.820252	0.835406	0.82776	0.822677	0.902717
17	30	32019	6573	6846	30226	0.821381	0.815332	0.818345	0.823852	0.82968	0.826755	0.82265	0.902787
18	2	32454	6138	7310	29762	0.829025	0.802816	0.81571	0.816165	0.840951	0.828373	0.822267	0.901953
18	3	32111	6481	7014	30058	0.822628	0.810801	0.816671	0.820728	0.832064	0.826357	0.821646	0.902148
18	5	32280	6312	7152	29920	0.825789	0.807078	0.816327	0.818624	0.836443	0.827438	0.822055	0.902644
18	6	32403	6189	7174	29898	0.828498	0.806485	0.817343	0.818733	0.83963	0.82905	0.82339	0.902609
18	7	32412	6180	7247	29825	0.828357	0.804516	0.816262	0.817267	0.839863	0.828411	0.822544	0.90234
18	8	31854	6738	6741	30331	0.818231	0.818165	0.818198	0.82534	0.825404	0.825372	0.821857	0.902769
18	9	32538	6054	7304	29768	0.830998	0.802978	0.816748	0.816676	0.843128	0.829691	0.823456	0.902972
18	11	32605	5987	7410	29662	0.832057	0.800119	0.815775	0.814819	0.844864	0.82957	0.822941	0.902797
18	12	32109	6483	7000	30072	0.822651	0.811178	0.816874	0.821013	0.832012	0.826476	0.821804	0.90248
18	13	32581	6011	7407	29665	0.831511	0.8002	0.815555	0.814769	0.844242	0.829244	0.822663	0.902764
18	15	31956	6636	6804	30268	0.820182	0.816465	0.818319	0.824458	0.828047	0.826249	0.822373	0.902648
18	17	31973	6619	6830	30242	0.820434	0.815764	0.818092	0.823983	0.828488	0.826229	0.822254	0.902504
18	18	32609	5983	7414	29658	0.832132	0.800011	0.815755	0.814757	0.844968	0.829587	0.822941	0.902973
18	24	32097	6495	6903	30169	0.822851	0.813795	0.818298	0.823	0.831701	0.827328	0.822928	0.90281
18	28	32283	6309	7097	29975	0.826122	0.808562	0.817247	0.819782	0.836521	0.828066	0.822822	0.902952
18	29	32496	6096	7322	29750	0.829939	0.802492	0.815985	0.816113	0.84204	0.828874	0.822663	0.902953
18	30	31799	6793	6648	30424	0.817476	0.820673	0.819071	0.827087	0.823979	0.82553	0.822359	0.903069
19	2	32259	6333	7136	29936	0.825388	0.80751	0.816351	0.81886	0.835899	0.827292	0.821989	0.902219
19	3	32260	6332	7160	29912	0.825295	0.806862	0.815975	0.818366	0.835925	0.827052	0.821685	0.90229
19	4	32553	6039	7391	29681	0.830935	0.800631	0.815502	0.814966	0.843517	0.828996	0.822505	0.902239
19	5	32556	6036	7370	29702	0.831104	0.801198	0.815877	0.815409	0.843595	0.829262	0.822822	0.902396
19	6	31709	6883	6631	30441	0.815588	0.821132	0.81835	0.827047	0.821647	0.824338	0.821395	0.901859
19	7	32221	6371	7083	29989	0.82478	0.808939	0.816783	0.819789	0.834914	0.827283	0.822188	0.902549
19	8	32553	6039	7344	29728	0.831157	0.801899	0.816266	0.815926	0.843517	0.829492	0.823126	0.902651
19	9	32568	6024	7408	29664	0.831204	0.800173	0.815393	0.814689	0.843905	0.82904	0.822478	0.90263
19	10	32204	6388	7033	30039	0.824636	0.810288	0.817399	0.820756	0.834473	0.827558	0.822624	0.902219
19	12	32170	6422	7038	30034	0.823842	0.810153	0.81694	0.820496	0.833592	0.826992	0.822108	0.902748
19	14	31966	6626	6877	30195	0.820048	0.814496	0.817263	0.822954	0.828306	0.825621	0.82154	0.902569
19	16	32381	6211	7191	29881	0.827912	0.806026	0.816822	0.818281	0.83906	0.82854	0.822875	0.903065
19	17	32510	6082	7331	29741	0.830221	0.80225	0.815996	0.815994	0.842403	0.828988	0.822729	0.90304
19	20	32041	6551	6878	30194	0.821717	0.814469	0.818077	0.823274	0.83025	0.826747	0.822518	0.902922
19	21	32288	6304	7097	29975	0.826236	0.808562	0.817303	0.819804	0.83665	0.828142	0.822888	0.902896
19	23	32076	6516	6934	30138	0.822229	0.812959	0.817568	0.822251	0.831157	0.82668	0.82224	0.902921
19	24	32357	6235	7138	29934	0.827615	0.807456	0.817411	0.819268	0.838438	0.828742	0.823258	0.90308
19	25	32385	6207	7172	29900	0.828094	0.806539	0.817174	0.818692	0.839164	0.828801	0.823179	0.902678
19	26	32153	6439	6952	30120	0.823874	0.812473	0.818134	0.822222	0.833152	0.827651	0.82302	0.903089
19	28	32160	6432	7018	30054	0.823713	0.810693	0.817151	0.820869	0.833333	0.827054	0.82224	0.902942
19	30	31863	6729	6748	30324	0.818395	0.817976	0.818185	0.825231	0.825637	0.825434	0.821884	0.90313
20	1	32342	6250	7205	29867	0.826951	0.805648	0.816161	0.817812	0.838049	0.827807	0.822174	0.900814
20	2	32141	6451	7033	30039	0.823212	0.810288	0.816699	0.820468	0.832841	0.826608	0.821791	0.901738
20	3	32511	6081	7390	29682	0.829964	0.800658	0.815048	0.814792	0.842428	0.82838	0.821963	0.902149
20	4	32154	6438	7096	29976	0.8232	0.808589	0.815829	0.81921	0.833178	0.826135	0.82113	0.901984
20	5	32478	6114	7329	29743	0.829489	0.802304	0.81567	0.815887	0.841573	0.828531	0.822333	0.902142
20	6	32386	6206	7280	29792	0.827602	0.803625	0.815437	0.816468	0.839189	0.827673	0.821765	0.902624
20	7	32263	6329	7079	29993	0.825753	0.809047	0.817315	0.820065	0.836002	0.827957	0.822796	0.902495
20	9	32443	6149	7241	29831	0.829099	0.804677	0.816706	0.817534	0.840666	0.828939	0.823033	0.902747
20	11	32161	6431	7028	30044	0.823687	0.810423	0.817001	0.820664	0.833359	0.826963	0.822121	0.902537
20	12	32141	6451	7021	30051	0.82327	0.810612	0.816892	0.820719	0.832841	0.826736	0.82195	0.902648
20	15	32310	6282	7165	29907	0.826411	0.806727	0.816451	0.818493	0.83722	0.827751	0.82228	0.902683
20	16	32117	6475	6984	30088	0.822908	0.81161	0.81722	0.821386	0.832219	0.826767	0.822121	0.902428
20	17	32477	6115	7313	29759	0.829542	0.802735	0.815919	0.81621	0.841547	0.828685	0.822531	0.902708
20	20	32604	5988	7395	29677	0.832104	0.800523	0.816008	0.81512	0.844838	0.829713	0.823126	0.902875
20	21	32483	6109	7281	29791	0.829833	0.803598	0.816505	0.816895	0.841703	0.829113	0.823033	0.902866
20	24	32208	6384	7064	30008	0.824577	0.809452	0.816944	0.820126	0.834577	0.827289	0.822267	0.902682
20	25	32377	6215	7191	29881	0.82782	0.806026	0.816778	0.818262	0.838956	0.82848	0.822822	0.902944
20	26	32503	6089	7306	29766	0.830177	0.802924	0.816323	0.816474	0.842221	0.829148	0.822967	0.903213
20	27	31980	6612	6837	30235	0.820555	0.815575	0.818058	0.823866	0.828669	0.826261	0.822254	0.902806
20	28	32335	6257	7176	29896	0.82693	0.806431	0.816552	0.81838	0.837868	0.828009	0.822465	0.902764
20	30	32447	6145	7254	29818	0.82913	0.804327	0.81654	0.817284	0.84077	0.828861	0.822914	0.902815
21	1	32563	6029	7396	29676	0.831144	0.800496	0.815532	0.81491	0.843776	0.829092	0.822571	0.90156
21	2	32264	6328	7117	29955	0.825593	0.808022	0.816713	0.819278	0.836028	0.827569	0.822307	0.899814
21	5	31791	6801	6710	30362	0.816995	0.819001	0.817997	0.825719	0.823772	0.824744	0.821434	0.902264
21	8	32528	6064	7368	29704	0.830463	0.801252	0.815596	0.81532	0.842869	0.828866	0.822478	0.902608
21	11	32593	5999	7411	29661	0.831772	0.800092	0.815624	0.814744	0.844553	0.829381	0.822769	0.902508
21	12	32422	6170	7295	29777	0.828358	0.803221	0.815596	0.816326	0.840122	0.828053	0.822042	0.902507
21	14	32572	6020	7376	29696	0.831448	0.801036	0.815959	0.81536	0.844009	0.829437	0.822954	0.902848
21	20	32510	6082	7325	29747	0.830249	0.802412	0.816093	0.816116	0.842403	0.829051	0.822809	0.902916
21	21	32008	6584	6848	30224	0.821126	0.815278	0.818192	0.82376	0.829395	0.826568	0.822478	0.902931
21	23	32423	6169	7356	29716	0.82809	0.801575	0.814617	0.815078	0.840148	0.827423	0.821249	0.902199
21	24	32085	6507	6955	30117	0.82233	0.812392	0.817331	0.821849	0.83139	0.826592	0.822082	0.902626
21	26	32522	6070	7383	29689	0.830253	0.800847	0.815285	0.814986	0.842714	0.828618	0.822201	0.902765
21	27	32284	6308	7074	29998	0.826255	0.809182	0.817629	0.820265	0.836546	0.828326	0.823139	0.90299
21	29	32457	6135	7275	29797	0.829261	0.80376	0.816311	0.816898	0.841029	0.828788	0.822769	0.902853
21	30	32529	6063	7358	29714	0.830534	0.801521	0.81577	0.815529	0.842895	0.828986	0.822624	0.902894
22	1	32235	6357	7134	29938	0.824852	0.807564	0.816116	0.818791	0.835277	0.826952	0.821699	0.901248
22	3	32260	6332	7151	29921	0.825339	0.807105	0.81612	0.818553	0.835925	0.827148	0.821804	0.901777
22	4	32498	6094	7380	29692	0.82971	0.800928	0.815065	0.814936	0.842092	0.828291	0.821923	0.902052
22	6	32171	6421	7007	30065	0.824015	0.810989	0.81745	0.82115	0.833618	0.827337	0.822531	0.902761
22	8	32240	6352	7089	29983	0.825182	0.808778	0.816898	0.819751	0.835406	0.827505	0.822359	0.902559
22	11	32464	6128	7298	29774	0.829313	0.80314	0.816017	0.816458	0.841211	0.828649	0.822558	0.902635
22	13	32169	6423	6982	30090	0.82409	0.811664	0.81783	0.821665	0.833567	0.827573	0.822835	0.902684
22	14	32500	6092	7267	29805	0.830292	0.803976	0.816922	0.817261	0.842143	0.829515	0.823443	0.90298
22	15	32546	6046	7414	29658	0.830663	0.800011	0.815049	0.814464	0.843335	0.828649	0.822108	0.902283
22	16	32393	6199	7191	29881	0.828187	0.806026	0.816956	0.818336	0.839371	0.82872	0.823033	0.902891
22	18	32111	6481	6971	30101	0.822836	0.811961	0.817362	0.821631	0.832064	0.826815	0.822214	0.902944
22	20	31960	6632	6818	30254	0.820203	0.816088	0.81814	0.824179	0.828151	0.82616	0.82224	0.903015
22	21	31866	6726	6709	30363	0.818652	0.819028	0.81884	0.826079	0.825715	0.825897	0.822439	0.902997
22	22	32564	6028	7378	29694	0.831252	0.800982	0.815836	0.815282	0.843802	0.829297	0.822822	0.902863
22	23	32420	6172	7219	29853	0.828675	0.805271	0.816805	0.817881	0.84007	0.828827	0.82302	0.903037
22	24	32436	6156	7274	29798	0.828781	0.803787	0.816093	0.816822	0.840485	0.828485	0.822505	0.902884
22	25	32471	6121	7309	29763	0.829423	0.802843	0.815916	0.816264	0.841392	0.828638	0.822505	0.902872
22	26	32095	6497	7006	30066	0.822307	0.811016	0.816623	0.820823	0.831649	0.826201	0.82154	0.902476
22	28	32489	6103	7306	29766	0.829853	0.802924	0.816166	0.816409	0.841858	0.828938	0.822782	0.902742
22	29	32281	6311	7121	29951	0.825961	0.807914	0.816838	0.819273	0.836469	0.827782	0.822478	0.902858
23	1	32547	6045	7396	29676	0.830772	0.800496	0.815353	0.814836	0.843361	0.828853	0.822359	0.901727
23	2	32083	6509	6964	30108	0.822241	0.812149	0.817164	0.821651	0.831338	0.826466	0.821936	0.902403
23	5	32347	6245	7228	29844	0.826956	0.805028	0.815845	0.817359	0.838179	0.827638	0.821936	0.902503
23	7	32366	6226	7182	29890	0.827611	0.806269	0.816801	0.818398	0.838671	0.828411	0.822796	0.902695
23	8	32258	6334	7095	29977	0.825563	0.808616	0.817001	0.819709	0.835873	0.827712	0.822518	0.902607
23	11	32341	6251	7140	29932	0.827239	0.807402	0.8172	0.819154	0.838023	0.828481	0.82302	0.902672
23	12	31990	6602	6842	30230	0.820754	0.81544	0.818088	0.823805	0.828928	0.826359	0.82232	0.902777
23	13	32553	6039	7382	29690	0.830978	0.800874	0.815648	0.81515	0.843517	0.829091	0.822624	0.902824
23	15	32497	6095	7305	29767	0.830043	0.802951	0.816272	0.816467	0.842066	0.829069	0.822901	0.902949
23	16	31863	6729	6754	30318	0.818366	0.817814	0.81809	0.825103	0.825637	0.82537	0.821804	0.902789
23	18	32127	6465	7088	29984	0.822629	0.808804	0.815658	0.819253	0.832478	0.825813	0.820879	0.901819
23	19	32359	6233	7204	29868	0.827346	0.805675	0.816367	0.817911	0.83849	0.828072	0.822412	0.902979
23	20	32499	6093	7269	29803	0.83026	0.803922	0.816879	0.817215	0.842118	0.829479	0.823403	0.902886
23	21	32192	6400	7038	30034	0.82434	0.810153	0.817185	0.820596	0.834163	0.827324	0.822399	0.90286
23	24	32183	6409	6992	30080	0.824358	0.811394	0.817825	0.821519	0.833929	0.827678	0.822888	0.902831
23	25	31782	6810	6629	30443	0.817196	0.821186	0.819186	0.827419	0.823539	0.825474	0.822386	0.902971
23	26	32419	6173	7229	29843	0.828604	0.805001	0.816632	0.817671	0.840045	0.828707	0.822875	0.903096
23	27	32348	6244	7152	29920	0.827342	0.807078	0.817084	0.818937	0.838205	0.828459	0.822954	0.902901
23	30	31889	6703	6717	30355	0.819121	0.818812	0.818967	0.826012	0.826311	0.826161	0.822637	0.903191
24	2	32441	6151	7333	29739	0.828615	0.802196	0.815191	0.815633	0.840615	0.827936	0.821791	0.902192
24	3	32307	6285	7164	29908	0.826348	0.806754	0.816433	0.8185	0.837142	0.827716	0.822254	0.90255
24	4	32402	6190	7257	29815	0.828079	0.804246	0.815989	0.817015	0.839604	0.828156	0.82228	0.902676
24	5	32221	6371	7057	30015	0.824905	0.809641	0.817202	0.820332	0.834914	0.827559	0.822531	0.90242
24	6	32535	6057	7372	29700	0.830607	0.801144	0.815609	0.815271	0.84305	0.828928	0.822518	0.90252
24	9	32397	6195	7246	29826	0.828017	0.804543	0.816111	0.817219	0.839475	0.828197	0.822359	0.902963
24	11	32331	6261	7220	29852	0.826628	0.805244	0.815796	0.817451	0.837764	0.827483	0.821831	0.902624
24	13	32576	6016	7342	29730	0.831701	0.801953	0.816556	0.816073	0.844113	0.829856	0.823456	0.90291
24	18	32461	6131	7260	29812	0.829424	0.804165	0.816599	0.817225	0.841133	0.829007	0.82302	0.902956
24	20	32405	6187	7239	29833	0.828234	0.804731	0.816314	0.8174	0.839682	0.828391	0.822558	0.90277
24	21	32551	6041	7336	29736	0.831149	0.802115	0.816374	0.81608	0.843465	0.829547	0.823205	0.90294
24	23	32387	6205	7165	29907	0.828173	0.806727	0.81731	0.818846	0.839215	0.828906	0.823298	0.902885
24	24	32596	5996	7360	29712	0.832082	0.801467	0.816488	0.815797	0.844631	0.829964	0.823483	0.902938
24	25	32268	6324	7079	29993	0.825867	0.809047	0.81737	0.820088	0.836132	0.828032	0.822862	0.90294
24	26	31891	6701	6762	30310	0.818946	0.817598	0.818271	0.825059	0.826363	0.82571	0.822069	0.903132
24	27	32031	6561	6814	30258	0.821804	0.816196	0.81899	0.824585	0.829991	0.827279	0.823232	0.902904
24	28	32046	6546	6888	30184	0.821781	0.814199	0.817972	0.823085	0.830379	0.826716	0.822452	0.903069
24	29	32325	6267	7174	29898	0.826711	0.806485	0.816473	0.818375	0.837609	0.82788	0.822359	0.902911
24	30	31406	7186	6353	30719	0.810421	0.828631	0.819425	0.831749	0.813796	0.822674	0.821064	0.90296
25	3	32521	6071	7335	29737	0.830457	0.802142	0.816054	0.815962	0.842688	0.82911	0.822822	0.902301
25	4	32453	6139	7333	29739	0.828892	0.802196	0.815326	0.815689	0.840926	0.828115	0.82195	0.902418
25	6	32423	6169	7225	29847	0.828715	0.805109	0.816741	0.817771	0.840148	0.828809	0.822981	0.902849
25	8	32227	6365	7083	29989	0.824916	0.808939	0.81685	0.819817	0.835069	0.827373	0.822267	0.902693
25	9	31783	6809	6718	30354	0.81678	0.818785	0.817781	0.825511	0.823564	0.824537	0.821223	0.902577
25	10	32461	6131	7273	29799	0.829363	0.803814	0.816389	0.816958	0.841133	0.828869	0.822848	0.902993
25	11	32271	6321	7155	29917	0.82557	0.806997	0.816178	0.818521	0.83621	0.827271	0.821897	0.902301
25	12	32369	6223	7180	29892	0.827689	0.806323	0.816866	0.818453	0.838749	0.828477	0.822862	0.902876
25	13	32491	6101	7318	29754	0.829842	0.8026	0.815994	0.816172	0.84191	0.828841	0.82265	0.902824
25	16	31876	6716	6731	30341	0.818766	0.818434	0.8186	0.825653	0.825974	0.825814	0.82228	0.902771
25	17	32264	6328	7098	29974	0.825685	0.808535	0.81702	0.819674	0.836028	0.82777	0.822558	0.902878
25	18	32599	5993	7358	29714	0.832162	0.801521	0.816554	0.815852	0.844709	0.83003	0.823549	0.903074
25	19	32261	6331	7051	30021	0.825842	0.809803	0.817744	0.82064	0.83595	0.828224	0.823139	0.903115
25	20	31702	6890	6658	30414	0.815301	0.820404	0.817844	0.826434	0.821466	0.823942	0.820945	0.902693
25	24	31859	6733	6726	30346	0.818415	0.818569	0.818492	0.825684	0.825534	0.825609	0.822121	0.902843
25	25	32093	6499	6902	30170	0.822766	0.813822	0.818269	0.823003	0.831597	0.827278	0.822888	0.903015
25	27	32340	6252	7180	29892	0.827025	0.806323	0.816543	0.81832	0.837998	0.828042	0.822478	0.902724
25	28	32219	6373	7161	29911	0.824358	0.806835	0.815502	0.818156	0.834862	0.826425	0.82113	0.901837
25	29	32306	6286	7147	29925	0.826406	0.807213	0.816697	0.818848	0.837117	0.827881	0.822465	0.902811
26	1	31757	6835	6686	30386	0.816367	0.819648	0.818004	0.82608	0.822891	0.824482	0.821302	0.901921
26	2	32294	6298	7190	29882	0.825926	0.806053	0.815869	0.817901	0.836806	0.827245	0.821738	0.902263
26	3	32277	6315	7181	29891	0.825581	0.806296	0.815825	0.818009	0.836365	0.827085	0.821632	0.902042
26	5	31766	6826	6762	30310	0.816189	0.817598	0.816893	0.824491	0.823124	0.823807	0.820417	0.902048
26	11	32391	6201	7271	29801	0.82776	0.803868	0.815639	0.816676	0.839319	0.827843	0.82195	0.902428
26	12	32167	6425	6997	30075	0.823973	0.811259	0.817566	0.821341	0.833515	0.827383	0.82261	0.902847
26	13	32407	6185	7186	29886	0.828533	0.806161	0.817194	0.818503	0.839734	0.828983	0.823285	0.903061
26	15	32224	6368	7067	30005	0.824925	0.809371	0.817074	0.820137	0.834992	0.827498	0.822439	0.902559
26	17	32497	6095	7374	29698	0.829715	0.80109	0.815151	0.815054	0.842066	0.828339	0.821989	0.902488
26	18	32499	6093	7281	29791	0.830203	0.803598	0.816684	0.816968	0.842118	0.829352	0.823245	0.903196
26	19	32466	6126	7256	29816	0.829559	0.804273	0.81672	0.81733	0.841262	0.829124	0.823139	0.903028
26	21	32334	6258	7170	29902	0.826936	0.806593	0.816638	0.818499	0.837842	0.828058	0.822531	0.903097
26	22	32355	6237	7152	29920	0.827502	0.807078	0.817163	0.818969	0.838386	0.828564	0.823047	0.903164
26	24	32511	6081	7339	29733	0.830206	0.802034	0.815877	0.815834	0.842428	0.828918	0.822637	0.90305
26	27	32557	6035	7358	29714	0.831184	0.801521	0.816083	0.815658	0.84362	0.829404	0.822994	0.902873
26	29	32110	6482	6907	30165	0.823123	0.813687	0.818378	0.822975	0.832038	0.827481	0.823047	0.903179
26	30	32581	6011	7413	29659	0.831483	0.800038	0.815457	0.814647	0.844242	0.829181	0.822584	0.902909
27	3	31903	6689	6802	30270	0.819016	0.816519	0.817766	0.82426	0.826674	0.825465	0.821699	0.902393
27	5	32248	6344	7077	29995	0.825422	0.809101	0.81718	0.820038	0.835614	0.827753	0.822624	0.90272
27	6	32549	6043	7362	29710	0.830979	0.801413	0.815929	0.81554	0.843413	0.829242	0.822835	0.902725
27	7	32247	6345	7078	29994	0.825394	0.809074	0.817153	0.820013	0.835588	0.827727	0.822597	0.902683
27	8	32367	6225	7195	29877	0.827572	0.805918	0.816602	0.818134	0.838697	0.828288	0.822637	0.902849
27	10	32300	6292	7092	29980	0.826533	0.808697	0.817517	0.819963	0.836961	0.828375	0.823113	0.903113
27	11	32370	6222	7195	29877	0.827641	0.805918	0.816635	0.818147	0.838775	0.828333	0.822677	0.90267
27	13	32102	6490	6920	30152	0.822881	0.813336	0.818081	0.822664	0.83183	0.827222	0.822769	0.902874
27	14	32310	6282	7120	29952	0.826627	0.807941	0.817177	0.819427	0.83722	0.828228	0.822875	0.902762
27	15	32092	6500	6920	30152	0.822656	0.813336	0.81797	0.822619	0.831571	0.827071	0.822637	0.902899
27	16	32191	6401	6962	30110	0.824683	0.812203	0.818396	0.822185	0.834137	0.828118	0.82339	0.903138
27	18	31805	6787	6675	30397	0.817475	0.819945	0.818708	0.826533	0.824135	0.825332	0.822082	0.903045
27	20	32254	6338	7064	30008	0.82562	0.809452	0.817456	0.820337	0.835769	0.827981	0.822875	0.902905
27	21	32419	6173	7246	29826	0.828523	0.804543	0.816357	0.81732	0.840045	0.828527	0.82265	0.903007
27	22	32087	6505	6903	30169	0.822626	0.813795	0.818187	0.822955	0.831442	0.827176	0.822796	0.902903
27	24	32535	6057	7331	29741	0.830801	0.80225	0.816276	0.816109	0.84305	0.829361	0.82306	0.90298
27	25	32587	6005	7402	29670	0.831675	0.800334	0.815704	0.814899	0.844398	0.829386	0.822809	0.903027
27	26	32071	6521	6960	30112	0.821991	0.812257	0.817095	0.82168	0.831027	0.826327	0.821831	0.902689
27	27	32288	6304	7104	29968	0.826202	0.808373	0.81719	0.819659	0.83665	0.828067	0.822796	0.902967
27	29	32288	6304	7186	29886	0.825808	0.806161	0.815866	0.817956	0.83665	0.827197	0.821712	0.902584
27	30	32436	6156	7262	29810	0.828838	0.804111	0.816287	0.817069	0.840485	0.828612	0.822663	0.902755
28	1	32381	6211	7259	29813	0.827587	0.804192	0.815722	0.816877	0.83906	0.82782	0.821976	0.902232
28	2	31973	6619	6831	30241	0.820429	0.815737	0.818076	0.823961	0.828488	0.826218	0.82224	0.901975
28	5	32136	6456	7014	30058	0.823191	0.810801	0.816949	0.820843	0.832711	0.826735	0.821976	0.902777
28	8	32113	6479	6957	30115	0.822949	0.812338	0.817609	0.821935	0.832115	0.826994	0.822425	0.902644
28	9	32043	6549	6936	30136	0.82148	0.812905	0.81717	0.822058	0.830302	0.826159	0.821778	0.902525
28	10	32520	6072	7367	29705	0.830282	0.801279	0.815523	0.815303	0.842662	0.828757	0.822386	0.902388
28	11	31991	6601	6840	30232	0.820786	0.815494	0.818131	0.823852	0.828954	0.826395	0.822359	0.903007
28	12	32382	6210	7155	29917	0.828106	0.806997	0.817416	0.81903	0.839086	0.828937	0.823364	0.902854
28	16	32270	6322	7172	29900	0.825465	0.806539	0.815892	0.818163	0.836184	0.827075	0.821659	0.902295
28	19	32276	6316	7081	29991	0.826039	0.808993	0.817427	0.820083	0.836339	0.828131	0.822941	0.902886
28	20	32355	6237	7133	29939	0.827593	0.807591	0.817469	0.819363	0.838386	0.828765	0.823298	0.903059
28	21	32028	6564	6902	30170	0.82131	0.813822	0.817549	0.822707	0.829913	0.826294	0.822029	0.902668
28	23	32503	6089	7305	29767	0.830182	0.802951	0.816339	0.816494	0.842221	0.829158	0.822981	0.903039
28	24	32429	6163	7273	29799	0.828625	0.803814	0.816031	0.81681	0.840304	0.82839	0.822425	0.90289
28	26	32637	5955	7410	29662	0.832805	0.800119	0.816134	0.814967	0.845693	0.830046	0.823364	0.90281
28	27	32163	6429	7008	30064	0.823829	0.810962	0.817345	0.821092	0.833411	0.827206	0.822412	0.90281
29	1	32476	6116	7289	29783	0.829633	0.803383	0.816297	0.816698	0.841522	0.828924	0.822835	0.899729
29	3	32271	6321	7063	30009	0.826012	0.809479	0.817662	0.820435	0.83621	0.828247	0.823113	0.902587
29	4	32310	6282	7138	29934	0.826541	0.807456	0.816887	0.819053	0.83722	0.828037	0.822637	0.90273
29	5	32260	6332	7173	29899	0.825233	0.806512	0.815765	0.818097	0.835925	0.826914	0.821514	0.902152
29	7	32460	6132	7308	29764	0.829173	0.80287	0.81581	0.816234	0.841107	0.828484	0.822373	0.902815
29	8	32175	6417	7022	30050	0.824033	0.810585	0.817253	0.820854	0.833722	0.827238	0.822386	0.902895
29	9	31992	6600	6827	30245	0.820871	0.815845	0.81835	0.824133	0.82898	0.826549	0.822544	0.902775
29	10	32538	6054	7353	29719	0.830766	0.801656	0.815952	0.815673	0.843128	0.829173	0.822809	0.90292
29	11	32335	6257	7149	29923	0.827059	0.807159	0.816988	0.818939	0.837868	0.828296	0.822822	0.902971
29	13	32151	6441	6961	30111	0.823785	0.81223	0.817967	0.822024	0.8331	0.827525	0.822875	0.902931
29	14	32451	6141	7224	29848	0.829365	0.805136	0.817071	0.817921	0.840874	0.829238	0.823364	0.903072
29	17	32398	6194	7190	29882	0.828307	0.806053	0.817028	0.818379	0.8395	0.828805	0.823113	0.902995
29	18	32202	6390	6961	30111	0.824936	0.81223	0.818534	0.822256	0.834422	0.828294	0.823549	0.902896
29	19	32631	5961	7413	29659	0.83265	0.800038	0.816018	0.814879	0.845538	0.829925	0.823245	0.903008
29	21	32528	6064	7366	29706	0.830472	0.801306	0.815628	0.815361	0.842869	0.828887	0.822505	0.903036
29	24	32463	6129	7244	29828	0.829546	0.804596	0.816881	0.817564	0.841185	0.829206	0.823258	0.902966
29	25	31712	6880	6623	30449	0.815693	0.821348	0.818511	0.827234	0.821725	0.82447	0.82154	0.903071
29	26	32500	6092	7313	29759	0.830074	0.802735	0.816176	0.816316	0.842143	0.829029	0.822835	0.902952
29	27	32058	6534	6894	30178	0.82202	0.814038	0.818009	0.823013	0.83069	0.826834	0.822531	0.903043
29	28	31956	6636	6828	30244	0.820065	0.815818	0.817936	0.823948	0.828047	0.825993	0.822055	0.90252
29	29	32391	6201	7174	29898	0.828222	0.806485	0.817209	0.818678	0.839319	0.82887	0.823232	0.903062
30	1	31945	6647	7007	30065	0.818942	0.810989	0.814946	0.820112	0.827762	0.823919	0.819544	0.900124
30	2	32372	6220	7273	29799	0.827313	0.803814	0.815395	0.816547	0.838827	0.827537	0.821672	0.901659
30	3	32365	6227	7155	29917	0.827717	0.806997	0.817226	0.818952	0.838645	0.828682	0.823139	0.902713
30	4	32058	6534	6968	30104	0.821661	0.812041	0.816823	0.821452	0.83069	0.826046	0.821553	0.902674
30	8	32223	6369	7125	29947	0.824623	0.807806	0.816128	0.818923	0.834966	0.826867	0.821659	0.902671
30	9	32419	6173	7321	29751	0.828165	0.802519	0.815141	0.815778	0.840045	0.827733	0.821659	0.902461
30	10	31980	6612	7024	30048	0.81964	0.810531	0.81506	0.819916	0.828669	0.824269	0.819782	0.901738
30	12	31756	6836	6679	30393	0.81638	0.819837	0.818105	0.826226	0.822865	0.824542	0.821381	0.902634
30	13	32423	6169	7213	29859	0.828772	0.805433	0.816936	0.818019	0.840148	0.828936	0.823139	0.902722
30	14	32290	6302	7189	29883	0.825839	0.80608	0.81584	0.817903	0.836702	0.827196	0.821699	0.902557
30	15	32015	6577	6825	30247	0.821394	0.815899	0.818637	0.824279	0.829576	0.826919	0.822875	0.902809
30	17	32208	6384	7006	30066	0.824856	0.811016	0.817878	0.821339	0.834577	0.827905	0.823033	0.903071
30	18	32205	6387	7072	30000	0.82447	0.809236	0.816782	0.819946	0.834499	0.827158	0.822121	0.90285
30	19	32118	6474	6945	30127	0.82312	0.812662	0.817857	0.82221	0.832245	0.827197	0.82265	0.903118
30	20	32265	6327	7152	29920	0.825448	0.807078	0.81616	0.818555	0.836054	0.827212	0.821857	0.902858
30	23	32375	6217	7253	29819	0.827478	0.804354	0.815752	0.816973	0.838904	0.827793	0.821976	0.902592
30	25	32478	6114	7284	29788	0.829703	0.803517	0.8164	0.81681	0.841573	0.829007	0.822928	0.90305
30	26	32279	6313	7141	29931	0.825819	0.807375	0.816493	0.818848	0.836417	0.827539	0.822188	0.903234
30	27	31783	6809	6684	30388	0.816948	0.819702	0.818323	0.826241	0.823564	0.8249	0.821672	0.902695
30	28	32556	6036	7388	29684	0.831019	0.800712	0.815584	0.815041	0.843595	0.829072	0.822584	0.902975
30	29	32256	6336	7108	29964	0.825455	0.808265	0.816769	0.819429	0.835821	0.827544	0.82232	0.902903
Supplementary Table 14. The predictive performances of the 533 candidate models which passed both filtering conditions.
