# Supplementary material for: Machine learning-based approaches for identifying human blood cells harboring CRISPR-mediated fetal chromatin domain ablations
Source: Sci Rep. 2022 Jan 27;12:1481. doi: 10.1038/s41598-022-05575-3 (PMC8795181; doi:10.1038/s41598-022-05575-3)
Supplement: Supplementary file 15 — Supplementary Table 15. [file 41598_2022_5575_MOESM15_ESM.xlsx]

## Sheet: Sheet1
Type 1 Depth 2 (T1D2)
Layer	Number of Filters	Activation/Output Shape
Input Image		(100,100,3)
Conv2d (f=3,s=1)	96	(98,98,96)
Conv2d (f=3,s=2)	96	(48,48,96)
Dropout (0.2)		(48,48,96)
Flatten		221184
Batch Normalization		221184
Dense		(256,1)
Softmax		(2,1)
Type 1 Depth 4 (T1D4)
Layer	Number of Filters	Activation/Output Shape
Input Image		(100,100,3)
Conv2d (f=3,s=1)	96	(98,98,96)
Conv2d (f=3,s=2)	96	(48,48,96)
Dropout (0.2)		(48,48,96)
Conv2d (f=3,s=1)	192	(46,46,192)
Conv2d (f=3,s=2)	192	(22,22,192)
Dropout (0.5)		(22,22,192)
Flatten		92928
Batch Normalization		92928
Dense		(256,1)
Softmax		(2,1)
Type 1 Depth 6 (T1D6)
Layer	Number of Filters	Activation/Output Shape
Input Image		(100,100,3)
Conv2d (f=3,s=1)	96	(98,98,96)
Conv2d (f=3,s=2)	96	(48,48,96)
Dropout (0.2)		(48,48,96)
Conv2d (f=3,s=1)	192	(46,46,192)
Conv2d (f=3,s=2)	192	(22,22,192)
Dropout (0.5)		(22,22,192)
Conv2d (f=3,s=1)	384	(20,20.384)
Conv2d (f=3,s=2)	384	(9,9,384)
Dropout (0.6)		(9,9,384)
Flatten		31104
Batch Normalization		31104
Dense		(256,1)
Softmax		(2,1)
Type 2 Depth 2 (T2D2)
Layer	Number of Filters	Activation/Output Shape
input image		(100, 100, 3)
Conv2D	32	(98, 98, 32)
MaxPooling2D		(49, 49, 32)
Conv2D	64	(47, 47, 64)
MaxPooling2D		(23, 23, 64)
Global average pooling		64
Flatten		64
Dense		1028
Type 2 Depth 3 (T2D3)
Layer	Number of Filters	Activation/Output Shape
input image		(100, 100, 3)
Conv2D	32	(98, 98, 32)
MaxPooling2D		(49, 49, 32)
Conv2D	64	(47, 47, 64)
MaxPooling2D		(23, 23, 64)
Conv2D	100	(21, 21, 100)
MaxPooling2D		(10, 10, 100)
Global average pooling		100
Flatten		100
Dense		1028
Type 2 Depth 4 (T2D4)
Layer	Number of Filters	Activation/Output Shape
input image		(100, 100, 3)
Conv2D	32	(98, 98, 32)
MaxPooling2D		(49, 49, 32)
Conv2D	64	(47, 47, 64)
MaxPooling2D		(23, 23, 64)
Conv2D	92	(21, 21, 92)
MaxPooling2D		(10, 10, 92)
Conv2D	100	(8, 8, 100)
MaxPooling2D		(4, 4, 100)
Global average pooling		100
Flatten		100
Dense		1028
Type 2 Depth 5 (T2D5)
Layer	Number of Filters	Activation/Output Shape
input image		(100, 100, 3)
Conv2D	32	(98, 98, 32)
MaxPooling2D		(49, 49, 32)
Conv2D	64	(47, 47, 64)
MaxPooling2D		(23, 23, 64)
Conv2D	92	(21, 21, 92)
MaxPooling2D		(10, 10, 92)
Conv2D	100	(8, 8, 100)
MaxPooling2D		(4, 4, 100)
Conv2D	128	(2, 2, 128)
MaxPooling2D		(1, 1, 128)
Global average pooling		128
Flatten		128
Dense		1028
Supplementary Table 15. The architectural design and hyperparameters for seven deep learning-based convolutional neural networks used in this study.
