# Supplementary material for: Machine learning-based approaches for identifying human blood cells harboring CRISPR-mediated fetal chromatin domain ablations
Source: Sci Rep. 2022 Jan 27;12:1481. doi: 10.1038/s41598-022-05575-3 (PMC8795181; doi:10.1038/s41598-022-05575-3)
Supplement: Supplementary file 16 — Supplementary Table 16. [file 41598_2022_5575_MOESM16_ESM.xlsx]

## Sheet: Sheet1
Architecture	accuracy1	accuracy2	accuracy3	accuracy4	accuracy5	accuracy6	accuracy7	accuracy8	accuracy9	accuracy10	mean accuracy	standard deviation of accuracy
Type 1 Depth 2 (T1D2)	0.51689	0.57095	0.56081	0.60811	0.52365	0.57095	0.57966	0.58644	0.57288	0.59322	0.56836	0.02719
Type 1 Depth 4 (T1D4)	0.63176	0.65541	0.51014	0.63851	0.59459	0.52027	0.57966	0.46102	0.6339	0.60678	0.5832	0.06175
Type 1 Depth 6 (T1D6)	0.57432	0.64865	0.51014	0.66216	0.55743	0.52027	0.45763	0.46102	0.5661	0.51525	0.5473	0.06578
Type 2 Depth 2 (T2D2)	0.486486	0.527027	0.506757	0.516892	0.547297	0.516892	0.559322	0.515254	0.542373	0.518644	0.523694	0.0201172
Type 2 Depth 3 (T2D3)	0.483108	0.655405	0.625	0.486486	0.513514	0.513514	0.583051	0.555932	0.576271	0.484746	0.547703	0.0582489
Type 2 Depth 4 (T2D4)	0.557432	0.655405	0.614865	0.486486	0.689189	0.719595	0.515254	0.613559	0.738983	0.694915	0.628568	0.0823255
Type 2 Depth 5 (T2D5)	0.679054	0.692568	0.625	0.658784	0.733108	0.699324	0.698305	0.684746	0.552542	0.701695	0.672513	0.0483125
Supplementary Table 16. The predictive performances of the seven deep learning-based convolutional neural networks used in this study.
