# Supplementary material for: Machine learning-based approaches for identifying human blood cells harboring CRISPR-mediated fetal chromatin domain ablations
Source: Sci Rep. 2022 Jan 27;12:1481. doi: 10.1038/s41598-022-05575-3 (PMC8795181; doi:10.1038/s41598-022-05575-3)
Supplement: Supplementary file 17 — Supplementary Table 17. [file 41598_2022_5575_MOESM17_ESM.xlsx]

## Sheet: test1
T2D5 Dataset	m00	m01	m10	m11	FCD-HT precision	FCD-HT recall	FCD-HT f-value	KU-812 precision	KU-812 recall	KU-812 f-value	accuracy	AUC
original data	136	25	42	130	0.83871	0.755814	0.795107	0.764045	0.84472	0.80236	0.798799	0.874621
augmented data	123	38	45	127	0.769697	0.738372	0.753709	0.732143	0.763975	0.74772	0.750751	0.75092
Supplementary Table 17. The predictive performances of the T2D5 model using augmented training dataset.
