# Supplementary material for: Machine learning-based approaches for identifying human blood cells harboring CRISPR-mediated fetal chromatin domain ablations
Source: Sci Rep. 2022 Jan 27;12:1481. doi: 10.1038/s41598-022-05575-3 (PMC8795181; doi:10.1038/s41598-022-05575-3)
Supplement: Supplementary file 18 — Supplementary Table 18. [file 41598_2022_5575_MOESM18_ESM.xlsx]

## Sheet: Sheet1
L2 Regularization = 0.000001	m00	m01	m10	m11	edited precision	edited recall	edited f-value	accuracy
No Dropout	135	26	72	100	0.793651	0.581395	0.671141	0.705706
Dropout value = 0.15	161	0	172	0	#DIV/0!	0	#DIV/0!	0.483483
Dropout value = 0.2	0	161	0	172	0.516517	1	0.681188	0.516517
Dropout value = 0.25	0	161	0	172	0.516517	1	0.681188	0.516517
Dropout value = 0.3	161	0	172	0	#DIV/0!	0	#DIV/0!	0.483483
Dropout value = 0.35	0	161	0	172	0.516517	1	0.681188	0.516517
Dropout value = 0.4	0	161	0	172	0.516517	1	0.681188	0.516517
Dropout value = 0.45	161	0	172	0	#DIV/0!	0	#DIV/0!	0.483483
L2 Regularization = 0.00001	m00	m01	m10	m11	edited precision	edited recall	edited f-value	accuracy
No Dropout	125	36	65	107	0.748252	0.622093	0.679365	0.696697
Dropout value = 0.15	0	161	0	72	0.309013	1	0.472131	0.309013
Dropout value = 0.2	161	0	172	0	#DIV/0!	0	#DIV/0!	0.483483
Dropout value = 0.25	0	161	0	172	0.516517	1	0.681188	0.516517
Dropout value = 0.3	0	161	0	172	0.516517	1	0.681188	0.516517
Dropout value = 0.35	0	161	0	172	0.516517	1	0.681188	0.516517
Dropout value = 0.4	161	0	172	0	#DIV/0!	0	#DIV/0!	0.483483
Dropout value = 0.45	0	161	0	172	0.516517	1	0.681188	0.516517
L2 Regularization = 0.001	m00	m01	m10	m11	edited precision	edited recall	edited f-value	accuracy
No Dropout	115	46	55	117	0.717791	0.680233	0.698507	0.696697
Dropout value = 0.15	0	161	0	172	0.516517	1	0.681188	0.516517
Dropout value = 0.2	0	161	0	172	0.516517	1	0.681188	0.516517
Dropout value = 0.25	0	161	0	172	0.516517	1	0.681188	0.516517
Dropout value = 0.3	10	151	7	165	0.522152	0.959302	0.67623	0.525526
Dropout value = 0.35	159	2	172	0	0	0	#DIV/0!	0.477477
Dropout value = 0.4	0	161	0	172	0.516517	1	0.681188	0.516517
Dropout value = 0.45	161	0	172	0	#DIV/0!	0	#DIV/0!	0.483483
L2 Regularization = 0.01	m00	m01	m10	m11	edited precision	edited recall	edited f-value	accuracy
No Dropout	107	54	121	51	0.485714	0.296512	0.368231	0.474474
Supplementary Table 18. The predictive performances of the T2D5 model using adjusted L2 regularization weights and dropout values.
