# Supplementary material for: Machine learning-based approaches for identifying human blood cells harboring CRISPR-mediated fetal chromatin domain ablations
Source: Sci Rep. 2022 Jan 27;12:1481. doi: 10.1038/s41598-022-05575-3 (PMC8795181; doi:10.1038/s41598-022-05575-3)
Supplement: Supplementary file 19 — Supplementary Table 19. [file 41598_2022_5575_MOESM19_ESM.xlsx]

## Sheet: Sheet1
	Advantages	Disadvantages
Multilayer Perceptron (MLP)	● Easy to obtain large amount of data ● Computationally less intensive ● Simple network architecture ● Flow cytometry is accessible to research labs	● Requires features to be defined
Convolutional Neural Network (CNN)	● Does not require features to be defined ● Microscopy images may contain more information about cell morphology ● Can classify more complex problems ● DIC microscopy is accessible to research labs	● Laborious to collect data ● Computationally intensive
