# Supplementary material for: Machine learning-based approaches for identifying human blood cells harboring CRISPR-mediated fetal chromatin domain ablations
Source: Sci Rep. 2022 Jan 27;12:1481. doi: 10.1038/s41598-022-05575-3 (PMC8795181; doi:10.1038/s41598-022-05575-3)
Supplement: Supplementary file 20 — Supplementary Table 20. [file 41598_2022_5575_MOESM20_ESM.xlsx]

## Sheet: s_HCT116_results
FSC-A	SSC-A	FSC-H	SSC-H	FSC-W	SSC-W	Prediction
-0.518302	-1.10692	-0.246129	-1.18582	-0.765282	-0.304992	1
1.2969	1.55435	1.97509	1.8986	-0.735253	-0.089066	0
1.41874	0.675014	2.31541	1.01873	-1.00186	-0.40988	0
0.839282	0.679854	0.388125	0.573812	1.1628	0.543159	1
0.733756	0.0174153	1.54928	0.410183	-1.15092	-0.83217	0
-0.359938	-0.790021	-0.265475	-0.823525	-0.31883	-0.244888	1
0.838085	1.19117	1.29908	1.8476	-0.556763	-0.745695	0
0.717291	0.566892	0.946154	0.938577	-0.200925	-0.511638	0
-1.15897	-0.38457	-1.06682	-0.397144	-0.693215	-0.0839677	0
-0.656459	-0.684755	-0.0256967	-0.419326	-1.54267	-0.990486	0
-0.730739	-0.902929	-0.717306	-0.79995	-0.291094	-0.717024	1
-0.351369	-0.699322	-0.412611	-0.805522	0.0308905	0.0251872	1
1.88848	0.850747	1.70779	1.04691	0.777128	-0.0507004	1
-1.57586	-1.78766	-1.7696	-1.99808	-0.135067	-0.346988	1
-0.704695	-0.802114	-0.670373	-0.804772	-0.328874	-0.343749	1
-0.434293	-1.02556	0.00529735	-0.967223	-1.05725	-0.677607	0
1.68222	0.602508	1.01543	0.179472	1.67163	1.3143	1
-0.331199	-0.583947	-0.511315	-0.847528	0.31578	0.571218	1
-1.05297	-0.714499	-1.05463	-0.763623	-0.403737	-0.154525	1
0.645406	0.360537	1.01128	0.488086	-0.464231	-0.0931495	0
0.636051	2.70332	0.155908	2.5303	1.2048	1.04829	1
1.36845	0.0171405	1.06543	-0.0183413	0.926535	0.154136	1
0.126306	-0.52084	-0.164114	-0.529484	0.690497	-0.164648	1
-0.000624747	-0.554867	0.407607	-0.394786	-0.791842	-0.635525	0
-0.570766	-0.875169	-0.410568	-0.945041	-0.552471	-0.185163	1
0.300125	0.437051	0.379406	0.263484	-0.0516316	0.638914	0
-1.13423	-1.32586	-1.22302	-1.29845	-0.217247	-0.82459	1
0.474618	-0.769193	0.965772	-0.701793	-0.741028	-0.524292	1
0.820983	0.213219	1.21645	0.215477	-0.454358	0.13746	0
-2.39364	-0.754016	-2.80549	-0.979653	0.204039	0.377813	1
1.1843	0.279678	0.754944	-0.208868	1.15436	1.46101	1
-0.393617	-1.12066	-0.0556689	-1.27798	-0.83816	-0.0478151	1
0.774844	0.565572	0.636894	0.838599	0.502511	-0.316142	0
1.01621	0.824972	0.928306	0.700794	0.457083	0.622372	0
0.706139	0.139507	0.158769	0.18633	1.36494	0.00171299	1
-0.260885	-0.701635	-0.227669	-0.6959	-0.147622	-0.306972	1
-0.746044	-0.866596	-0.697961	-0.826204	-0.379563	-0.511638	0
0.575017	-0.782714	0.735258	-0.779483	-0.120571	-0.348945	1
0.0449162	0.0628252	0.0262779	0.240766	0.0679855	-0.338296	0
0.845756	-0.215104	0.992134	-0.124642	-0.015678	-0.266822	1
-0.361846	0.318981	-0.419968	0.527949	0.0201615	-0.288878	0
-0.124936	-0.565418	0.466666	-0.373141	-1.17971	-0.724446	0
-0.800304	-1.16354	-0.788627	-1.11671	-0.317688	-0.749815	1
-0.764006	-0.127589	-0.941894	-0.286664	0.168884	0.42585	1
0.747003	0.559907	0.44296	0.641536	0.835795	0.0841171	1
-0.498619	-0.178328	-0.139659	0.107462	-0.932073	-0.711083	0
-1.37409	-1.03695	-1.72819	-1.14168	0.454002	-0.173524	1
1.48958	1.00005	1.38511	0.964295	0.579326	0.473532	0
-0.327831	1.4293	-0.700617	1.24976	0.795618	0.871517	1
0.0878003	-0.225877	0.126753	-0.117784	-0.0386198	-0.316154	0
1.23987	1.01065	1.20589	0.961723	0.404808	0.504354	0
-0.56186	-0.641168	-0.746734	-0.694614	0.255515	-0.101402	1
1.67867	0.795175	1.36011	0.698866	0.99536	0.55184	1
0.421144	0.664516	0.27171	0.681185	0.446583	0.26213	0
-0.558268	-0.940422	0.139559	-0.709723	-1.60507	-1.09694	0
-0.52066	-1.2129	-0.574053	-1.27155	-0.0484358	-0.448343	1
-0.215045	1.02308	-0.461657	0.852423	0.507533	0.772509	1
0.86282	1.14104	0.787028	1.13232	0.400699	0.454043	0
0.22577	0.24301	0.20979	0.182151	0.117522	0.30129	0
1.30255	1.16111	1.03042	1.43022	0.858166	-0.0832097	0
0.77331	2.21794	0.442892	2.35081	0.895603	0.445094	0
-1.91549	-1.15728	-2.01075	-1.10471	-0.644375	-0.762506	1
0.441688	-0.137926	0.619252	-0.0652764	-0.195104	-0.18454	0
0.351429	-0.15744	1.02088	0.174328	-1.08781	-0.801849	0
-0.609833	0.576673	-0.542922	0.444259	-0.362545	0.576842	0
-0.700167	-0.811077	-0.911854	-0.754194	0.278229	-0.522091	1
-1.25966	-1.67937	-0.639242	-1.62496	-1.93303	-1.26962	0
1.25218	0.796167	1.47094	0.798737	-0.0304019	0.333799	0
0.527755	0.70514	0.55304	0.576384	0.121631	0.60237	0
-0.200489	-1.18047	0.134859	-1.19161	-0.743094	-0.579847	1
-0.456446	0.0605125	-0.860356	0.040917	0.850519	0.131493	1
-1.13189	-0.975213	-1.23303	-1.13643	-0.183233	0.0517668	1
1.19141	1.14978	0.917067	1.29477	0.845839	0.149136	0
-1.447	-0.679151	-2.03963	-0.980939	1.25251	0.66289	1
-0.660538	-1.0774	-0.360024	-0.970545	-0.895971	-0.861513	0
0.226406	0.37928	-0.382435	0.0110199	1.47805	1.13296	1
-0.0996773	0.935293	-0.279303	1.10885	0.380725	0.0237689	0
1.05254	0.232566	1.41536	0.210655	-0.325792	0.202833	0
-0.838885	-0.55657	-1.31294	-0.758908	0.971277	0.387729	1
-0.403571	-0.3113	0.100323	-0.0136263	-1.16326	-0.817768	0
-0.350583	-1.37385	-0.361182	-1.47526	-0.0837045	-0.424123	1
0.240739	-0.614394	0.44732	-0.643928	-0.318487	-0.156102	1
1.0268	2.53325	0.842681	2.82273	0.643015	0.261836	0
-0.607176	-0.402877	-0.396671	-0.327277	-0.6784	-0.32761	0
-0.704919	-0.994674	-0.544012	-0.958222	-0.617484	-0.589298	0
-0.617766	-0.292939	-0.334615	-0.269198	-0.837612	-0.135391	0
1.43524	1.135	1.57094	1.33753	0.153932	0.0335865	0
0.622392	-0.616158	0.786347	-0.623675	-0.11281	-0.219849	1
-0.261971	1.12889	-0.0050567	1.31352	-0.615818	0.0659368	0
1.10751	0.89121	0.741865	0.977583	1.01556	0.185924	1
-1.18907	-1.71345	-1.14278	-1.87528	-0.595467	-0.484801	1
-0.33524	-0.428163	-0.0414321	-0.178435	-0.72272	-0.778094	0
0.878387	0.980917	0.750312	0.971153	0.505022	0.413318	0
0.391506	-0.102417	0.915977	0.034166	-0.830695	-0.322756	0
1.56202	0.832333	1.1467	0.625998	1.16508	0.813014	1
-0.0710879	0.0961352	0.14317	0.275807	-0.450842	-0.326302	0
-0.764006	-0.861152	-0.512405	-0.884497	-0.846286	-0.319064	0
-0.338608	0.665394	-0.402257	0.723833	0.0409347	0.171216	0
-1.56129	-1.95735	-1.24434	-1.9639	-1.50383	-1.38931	1
0.461633	0.28913	1.03028	0.291988	-0.87578	0.164479	0
0.856496	0.537484	1.07933	0.697044	-0.147964	-0.0921715	0
0.98047	0.160395	0.557195	0.0295582	1.1192	0.448945	1
1.38061	0.73015	2.20581	0.987013	-0.916619	-0.21678	0
1.59106	1.80045	1.65813	1.90503	0.303339	0.400163	0
0.170799	0.42782	0.241806	0.774733	-0.0767421	-0.526468	0
1.21529	1.6251	1.09826	1.54252	0.551362	0.712736	0
-0.8024	-0.630121	-0.957834	-0.915252	0.0967484	0.624818	1
2.06073	3.24919	-0.90293	0.381571	8.30616	7.89306	1
-1.79438	-0.583947	-1.72594	-0.194294	-1.04098	-1.21474	0
1.35752	1.52055	1.03641	1.74226	0.959978	0.116162	0
-0.0443695	-0.412825	0.259653	-0.211761	-0.614985	-0.650392	0
-0.372175	-0.549699	-0.388088	-0.646071	-0.0795956	0.0710474	1
1.32684	0.428973	1.42278	0.603388	0.195935	-0.167411	0
0.33575	-0.587185	0.742819	-0.578562	-0.650368	-0.249057	1
-1.76904	-0.319653	-2.43356	-0.508588	1.49232	0.440484	1
0.729939	0.697444	1.26856	0.926897	-0.721944	-0.174649	0
-1.25222	-1.20498	-1.15075	-1.09399	-0.769779	-0.980546	0
1.19598	1.63989	1.07258	1.54766	0.559466	0.734547	0
0.0986523	-0.750778	-0.072903	-0.745621	0.414966	-0.334897	1
-0.326297	1.20789	-0.943393	1.37278	1.46025	0.12851	1
1.24028	0.446724	1.42653	0.431507	0.0211887	0.262399	0
-0.712628	-1.26605	-0.41663	-1.3322	-0.913879	-0.463357	1
-0.495101	-0.896936	0.0305694	-0.932611	-1.2534	-0.304185	0
-0.9205	-1.16085	-0.783995	-1.22601	-0.670616	-0.388386	1
-0.373222	-0.849059	-0.239113	-0.74905	-0.40941	-0.670174	0
-0.658967	1.83398	-1.08317	1.2189	0.863759	1.85946	1
-0.393093	-1.02343	0.0382668	-0.941827	-1.02031	-0.744937	0
-1.03677	-0.101479	-1.75298	-0.431863	1.736	0.925666	1
-1.67161	-1.07323	-1.88295	-1.09581	-0.130387	-0.463638	1
-0.794729	-0.825918	-0.582431	-0.790199	-0.776582	-0.471023	0
1.78501	0.969923	0.409718	-0.953936	3.26877	6.70908	1
0.587478	-0.411726	0.552223	-0.57149	0.255972	0.318895	1
-0.372698	-0.515892	-0.0387755	-0.481906	-0.820149	-0.279158	0
1.37612	0.411108	1.22312	0.338173	0.646896	0.386408	1
-0.147276	0.245598	0.267486	0.837421	-0.869845	-1.09691	0
-0.553104	0.366308	-0.594624	0.511232	-0.0886125	-0.129131	0
0.280891	0.932544	-0.0443612	1.04166	0.800869	0.152461	0
0.0536352	0.185406	0.014289	0.536093	0.114782	-0.653326	0
-0.715135	-0.299757	-0.605796	-0.193116	-0.50653	-0.351316	0
-1.16638	0.170504	-1.47996	0.255661	0.402411	-0.0756417	1
0.942226	0.168198	0.306791	-0.0715987	1.58043	0.737922	1
-0.181666	0.565129	0.329747	1.14968	-1.06442	-0.91175	0
-0.287417	-0.453999	0.0993693	-0.395429	-0.882662	-0.310909	0
-0.734556	1.07233	-1.64011	0.418969	2.39424	1.9558	1
-0.490648	-1.31229	-0.270856	-1.29063	-0.642823	-0.794	1
1.89518	0.824637	1.44226	0.850922	1.26587	0.291411	1
0.0632523	0.00428308	-0.0353014	0.0589195	0.245014	-0.0748348	0
0.804107	0.0102694	0.63199	-0.145002	0.576472	0.463286	1
1.01845	0.262249	0.997856	0.342137	0.331988	-0.0254657	1
-0.569157	0.00697121	-0.686653	0.197153	0.0870466	-0.393607	0
-0.183163	-0.02656	0.01715	-0.147895	-0.46818	0.359987	0
0.432033	-0.134025	0.542005	-0.0577753	-0.0701221	-0.19157	0
-0.619974	0.730754	-1.24918	0.522377	1.47246	0.795568	1
-0.449186	-0.709605	0.0639476	-0.517482	-1.20488	-0.821338	0
-0.315333	-0.183933	0.00298131	0.0188425	-0.762223	-0.522507	0
-1.71603	-1.172	-1.93997	-1.23265	-0.113837	-0.411457	1
1.55005	1.04578	1.46365	1.01262	0.558324	0.480073	0
1.39565	0.252355	1.774	0.478656	-0.249548	-0.356476	0
0.550357	-0.329219	1.02463	-0.143287	-0.68332	-0.563856	0
-0.700504	1.88258	-0.716625	2.31063	-0.207887	-0.127346	0
1.26251	0.520718	2.0056	0.959045	-0.84155	-0.661848	0
0.102207	-0.336861	0.235947	-0.151753	-0.225693	-0.566264	0
-1.32011	-0.919808	-1.22581	-0.843027	-0.792105	-0.654207	0
0.390159	0.16787	-0.15124	-0.128178	1.32351	0.891433	1
-0.679286	-0.879238	-0.211797	-0.808415	-1.24487	-0.608371	0
-0.42157	-0.855434	0.0835658	-0.621211	-1.17507	-1.03882	0
0.152351	-0.488958	0.34303	-0.456081	-0.319629	-0.261308	0
1.00884	1.55139	0.272119	1.37835	1.81499	0.87983	1
1.34053	0.550287	1.19233	0.214298	0.631829	1.07681	1
0.0825988	-0.841913	0.302091	-0.763088	-0.401409	-0.605388	1
-0.934383	-0.0278739	-1.07527	0.103604	0.00760623	-0.274047	0
0.398467	1.16572	0.0597924	0.974582	0.852231	0.846856	1
-0.560363	0.484103	-1.0703	0.469334	1.12582	0.273891	1
0.123762	-0.00890951	0.198346	0.00684079	-0.0994556	0.015015	0
0.343533	-0.0427155	0.304952	-0.0620616	0.197533	0.0888975	1
-0.930528	-0.472085	-0.763355	-0.215404	-0.746701	-0.823013	0
-0.834919	-0.88985	-0.935423	-0.849671	-0.0561972	-0.526774	1
-0.513138	-1.09104	-0.359547	-1.09142	-0.511929	-0.546568	1
0.750745	2.90429	-0.0521268	2.50726	1.97752	1.46113	1
1.43678	0.131919	1.24744	0.141538	0.723597	0.0880784	1
1.05748	0.912152	0.670068	0.67004	1.0538	0.912853	1
1.23037	1.00038	0.785189	1.06674	1.19145	0.260711	1
-0.733883	0.132964	-1.47199	-0.147145	1.81487	0.838909	1
-0.755362	-0.910846	-0.577186	-0.983833	-0.680808	-0.197096	0
-0.932287	-0.705643	-0.855383	-0.53602	-0.536298	-0.75973	0
-0.128828	-0.919091	0.131453	-1.0821	-0.565437	0.0888853	1
-0.922595	-1.18322	-0.785153	-1.17425	-0.673823	-0.646467	1
0.757069	0.681992	0.483968	0.520877	0.773019	0.672121	1
-1.09334	-1.34796	-0.762742	-1.1824	-1.20904	-1.27712	0
-0.90714	-1.25253	-0.492991	-1.22301	-1.27186	-0.768496	0
2.37604	1.16419	1.63722	1.23648	1.82104	0.296412	1
-1.43916	-1.36907	-1.50987	-1.39232	-0.422114	-0.693452	1
-0.303508	-0.555142	-0.311455	-0.669539	-0.072519	0.121541	1
0.741053	-0.260668	0.399024	-0.333171	0.915121	0.136103	1
1.62107	0.0823392	1.58041	0.107676	0.491896	0.0297964	1
-0.348712	-0.288267	-0.358865	-0.329206	-0.0839328	0.0384158	0
-0.234916	-0.365331	-0.076922	-0.407324	-0.402596	0.00546641	0
0.347126	0.719318	-2.18622	-1.81452	9.03162	11.3418	1
0.0322306	-0.835096	0.559307	-0.59635	-0.991037	-1.03487	0
0.36157	0.561945	0.313467	0.711296	0.221958	-0.0610315	0
-1.31971	-1.09681	-1.16178	-1.13878	-0.950541	-0.418475	0
0.669542	1.00153	-0.0940879	0.755981	1.88119	0.937745	1
1.81368	1.10141	1.38811	0.932041	1.208	0.786166	1
-0.402448	0.139286	-0.0153426	0.369677	-0.939321	-0.418915	0
0.132555	-0.281174	0.450249	-0.12057	-0.568599	-0.474923	0
0.183672	1.16199	-0.790806	0.152897	2.48955	2.96116	1
-0.873649	-1.13962	-0.6404	-1.16857	-0.864982	-0.491538	0
1.37773	0.353062	1.07973	0.133608	0.918203	0.732701	1
-0.44986	-0.933329	-0.175899	-0.944506	-0.736143	-0.402666	0
0.127429	-0.258308	-0.148924	-0.29513	0.65831	0.0409589	1
-2.13268	-0.552501	-2.39786	-0.223548	-0.21679	-1.0502	0
0.245566	0.584207	-0.213228	0.498695	1.10779	0.468727	1
-0.833646	-1.15711	-0.650278	-1.15325	-0.732433	-0.60985	0
-0.679735	-0.464329	-0.18489	-0.277556	-1.29861	-0.64659	0
-0.0893117	-0.675303	0.433696	-0.367568	-1.04069	-1.08795	0
2.30314	1.33222	2.16711	1.26852	0.760806	0.612971	1
-0.100201	-0.295687	0.350251	-0.0598113	-0.914267	-0.664098	0
1.05898	2.5217	1.4958	2.81684	-0.443891	0.250466	0
-0.576042	-0.425026	-0.549666	-0.281306	-0.255597	-0.514865	0
0.216565	-0.14595	0.677561	0.0958889	-0.793714	-0.592465	0
-1.41854	-1.18085	-1.42704	-1.21101	-0.581554	-0.518448	1
0.370962	-0.847685	1.02824	-0.692364	-1.05946	-0.822243	0
-0.785374	-1.35555	-0.890737	-1.4025	-0.0240101	-0.600827	1
1.5615	0.985207	1.82168	1.16489	-0.0185315	0.028476	0
-0.835181	-1.20015	-0.656476	-1.31002	-0.722686	-0.264914	1
-0.66937	0.144944	-0.610292	0.364855	-0.370649	-0.393044	0
-0.043883	-1.26045	0.266124	-1.34217	-0.626193	-0.405723	1
-0.307362	0.364492	-0.136594	0.692543	-0.459072	-0.518056	0
-1.08029	-0.677394	-1.72921	-0.870674	1.49825	0.307097	1
0.612663	2.48163	0.611077	2.87127	0.196734	0.0961965	0
-0.699905	-0.721973	-0.479708	-0.520054	-0.745137	-0.855522	0
2.8579	2.22333	0.933892	-0.148967	4.30092	7.14861	1
0.550582	0.509832	0.161153	0.38993	0.989996	0.528402	1
-0.997736	-0.735662	-0.485975	-0.308846	-1.52885	-1.41832	0
-0.92252	-0.115275	-0.71717	0.023986	-0.829257	-0.33563	0
0.724999	0.333655	0.842204	0.366891	0.00326897	0.109963	0
-0.0510678	0.642475	-0.458932	0.311919	0.937721	1.07893	1
1.25671	0.123016	1.36461	0.315134	0.15884	-0.341621	1
0.333242	-0.529414	0.859983	-0.278092	-0.858625	-0.847697	0
0.279244	-0.766659	0.819112	-0.731155	-0.903732	-0.432192	1
-1.76144	-1.63523	-1.93622	-1.84924	-0.296002	-0.198025	1
-0.267995	-0.826911	-0.0768539	-0.846564	-0.484764	-0.308721	1
0.640092	-0.605767	1.08069	-0.50398	-0.59323	-0.514621	1
-0.715509	-0.370942	-0.827999	-0.17222	0.0208463	-0.619472	0
-0.809323	-0.653483	-0.738287	-0.618318	-0.462564	-0.361574	0
0.022127	-0.809703	0.0889472	-0.794485	-0.11806	-0.400918	1
-0.275143	-0.461915	-0.0606416	-0.343565	-0.53567	-0.471658	0
0.617752	0.217945	0.730421	0.242374	-0.0193304	0.0864278	0
-0.227319	-0.903425	0.222187	-0.662788	-0.972581	-1.09345	0
1.08884	2.03297	1.11264	2.19479	0.267271	0.354559	0
2.16431	1.22993	2.17318	1.24237	0.506962	0.434041	1
-0.412215	-0.759238	0.101277	-0.506445	-1.18577	-1.01346	0
-1.81978	-0.921618	-1.81123	-0.822346	-0.889191	-0.720093	1
1.34779	0.627573	1.16795	0.324242	0.69141	1.00719	1
-1.61507	-1.71527	-1.79467	-1.90389	-0.199099	-0.374363	1
0.824726	-0.0196285	0.770203	0.221478	0.351277	-0.522837	1
-0.46973	-0.566189	-0.276919	-0.278413	-0.576292	-0.961315	0
1.4727	1.36823	0.810802	1.24462	1.65622	0.743582	1
-1.58064	-1.71427	-1.37588	-1.75762	-1.24415	-0.954028	1
-0.969483	0.874277	-1.2878	0.813417	0.481281	0.494157	1
1.97043	2.74807	1.72223	3.00201	0.905305	0.362897	0
-0.486757	-0.245666	-0.117248	-0.0468452	-0.947036	-0.547338	0
-0.536489	-0.933933	-0.772414	-1.00033	0.39191	-0.232087	1
-0.248424	0.713325	-0.36377	0.782663	0.189201	0.163819	0
-0.3132	0.814582	-1.00361	0.211191	1.67391	1.81973	1
0.624338	1.94057	0.304407	1.94522	0.849263	0.611479	0
0.141611	-0.915022	0.645137	-0.928218	-0.900514	-0.384437	1
0.862034	0.869222	0.138061	0.521091	1.78429	1.15934	1
0.083235	-0.152272	0.348207	-0.222048	-0.488599	0.174517	0
0.308582	0.795564	0.00972507	0.918325	0.746424	0.0791777	0
-1.37989	-0.394082	-1.61559	-0.281306	0.0856769	-0.418524	1
1.28137	1.31881	1.12422	1.21815	0.637879	0.685802	0
0.650457	-0.125887	0.892203	0.0413456	-0.244982	-0.407654	0
-0.480919	-0.737747	-0.10669	-0.568489	-0.953428	-0.781004	0
1.94068	0.492349	1.89198	0.440937	0.562205	0.36143	1
-0.515196	-0.716751	-0.190885	-0.60578	-0.870666	-0.610315	0
1.8059	0.257356	2.12815	0.123643	-0.0549416	0.487164	1
1.08042	0.740099	0.883007	0.549273	0.678398	0.756077	1
-0.979699	0.00636789	-1.17506	0.116035	0.135099	-0.206143	0
-0.476466	-0.869176	-0.329234	-1.12099	-0.481922	0.414834	1
0.499278	0.231031	0.77068	0.400967	-0.348277	-0.242406	0
-0.965966	-1.27991	-0.820506	-1.16868	-0.715438	-1.04799	1
1.8224	0.498181	1.6317	0.558703	0.785003	0.108435	1
-0.634157	-1.04574	-0.103352	-0.886533	-1.34159	-0.986647	0
0.37826	-0.310476	0.834643	0.0642773	-0.719741	-0.991782	0
0.312249	-0.275952	-0.136594	-0.548344	1.09306	0.703322	1
1.4724	1.10141	1.31481	1.34824	0.671664	-0.0617284	0
-0.263355	-0.543484	0.437238	-0.417718	-1.44138	-0.539623	0
1.90229	0.347894	1.64778	0.127072	0.907588	0.734914	1
0.930589	1.05166	1.17026	0.906966	-0.155269	0.721331	0
-1.76789	-0.977526	-2.0431	-0.796521	0.027238	-0.992198	1
0.941515	0.560678	1.01352	0.769161	0.144116	-0.185775	0
0.201222	0.0336916	0.681648	0.0517399	-0.834336	0.0273634	0
-0.711356	-0.250445	-0.671667	-0.267912	-0.344283	-0.0068942	0
0.0945734	-0.10357	0.23513	-0.137608	-0.242015	0.101087	0
-1.02636	-1.05948	-0.718192	-0.945041	-1.11828	-0.869313	0
-0.196634	-0.664638	-0.395786	-0.594207	0.399558	-0.466108	1
-0.538285	-0.297223	0.0502557	-0.0735275	-1.39484	-0.636124	0
-0.943401	0.30359	-1.02622	0.373642	-0.146595	0.013609	0
0.337246	-0.205371	0.730149	0.179365	-0.624755	-0.947181	0
-2.43054	-0.729394	-2.7279	-0.648643	-0.299769	-0.53565	1
-0.197046	-0.801678	0.292418	-0.575562	-1.03186	-0.976585	0
0.585196	0.455137	0.642071	0.487658	0.0767741	0.155933	0
-0.842627	-0.672662	-0.666354	-0.485871	-0.721122	-0.781945	0
1.29443	1.02099	0.848063	0.927004	1.20012	0.603715	1
0.0433071	0.459917	0.459445	0.704974	-0.787174	-0.303769	0
0.946305	0.773576	1.0781	0.758445	0.0380812	0.365587	0
1.11934	1.54957	0.731171	1.31234	1.06282	1.01217	1
-0.406864	-0.85461	0.0492339	-0.726333	-1.07465	-0.752982	0
0.707038	1.69837	0.235266	1.66254	1.19373	0.637288	1
0.205563	-0.402274	0.275388	-0.418468	-0.0630455	-0.0828918	1
0.751418	0.263516	1.11318	0.613568	-0.420915	-0.61232	0
0.490783	-0.271883	1.35984	-0.0477025	-1.33742	-0.622529	0
1.03802	1.43705	-1.02868	-0.235979	5.79751	5.10538	1
-0.908637	-1.24797	-0.376985	-1.18015	-1.51063	-0.885586	0
0.563791	-0.336251	0.967815	-0.404645	-0.55884	0.0914528	1
0.605029	0.37076	1.08982	0.590851	-0.680249	-0.289917	0
1.48041	0.636703	1.77836	0.96901	-0.0994556	-0.403974	0
0.979722	1.12103	0.60011	1.05763	1.02778	0.56277	1
2.68827	1.13335	2.36309	1.08763	1.11167	0.52872	1
2.84028	2.19678	2.65464	2.21033	0.906104	0.645651	1
-0.530988	1.48476	-0.0905457	2.22994	-1.10974	-0.765	0
0.694801	-0.00660349	1.31297	0.351782	-0.862802	-0.772947	0
-2.5505	-0.551844	-3.21073	-0.622175	1.35786	-0.00579385	1
-0.19989	0.207883	0.0874486	0.367748	-0.649078	-0.230204	0
-0.998297	-0.679258	-1.45231	-0.837991	0.876086	0.19727	1
0.68249	-0.217082	0.909914	-0.149395	-0.209143	-0.210716	0
2.78145	2.36658	0.866114	-0.272305	4.30857	8.13391	1
1.19512	-0.0589918	2.0146	0.149468	-0.975446	-0.469103	0
-0.608561	-1.21328	0.0610866	-1.16964	-1.58468	-0.780515	0
-0.937339	-1.40749	-0.477256	-1.46347	-1.38508	-0.613249	0
0.0867525	-0.985383	0.381994	-0.820417	-0.54471	-0.95404	1
-1.7768	-0.607034	-2.12512	-0.548022	0.273206	-0.399769	1
1.19358	1.14852	1.11897	1.1336	0.468954	0.468714	0
0.0848066	-0.259354	0.336695	-0.269305	-0.462964	-0.0308574	0
-0.216467	0.247186	0.163401	0.165649	-0.835968	0.353593	0
-0.0482238	-0.833339	0.389691	-0.648857	-0.867539	-0.890391	0
0.203917	-0.459549	0.826401	-0.347208	-1.07648	-0.454786	0
-0.00279515	-0.442676	0.422457	-0.168255	-0.823984	-0.846475	0
1.22632	1.17589	1.03696	1.21504	0.68867	0.365966	0
-0.223502	0.923253	-0.908311	0.845457	1.66067	0.544101	1
-0.172835	0.0048864	-0.161662	-0.0365581	-0.0680676	0.164382	0
1.33578	0.897418	1.37585	0.927754	0.294436	0.304774	0
-0.756859	-1.42459	-0.394151	-1.4863	-1.0775	-0.607686	1
-0.466811	-0.374675	-0.582976	-0.323312	0.119576	-0.249228	0
1.11694	1.56727	0.723269	1.48155	1.07377	0.707344	0
-0.602536	-0.105655	-0.930109	-0.14468	0.612084	0.11313	1
1.41601	1.2894	1.22619	1.06995	0.7212	0.931449	1
-0.474782	0.0178041	-0.504095	-0.0928159	-0.0872428	0.3477	0
0.159124	-0.164311	-0.156008	-0.40861	0.7543	0.654759	1
-1.35257	-0.719332	-1.72982	-1.0118	0.535497	0.616394	1
-1.2447	-1.21263	-0.832631	-1.09078	-1.48786	-1.01983	0
-0.319037	-0.0560221	-0.252736	-0.13943	-0.241558	0.248889	0
0.435064	-0.0442573	0.633693	0.139181	-0.236536	-0.403791	0
-0.922296	-0.5088	-1.21798	-0.525948	0.432087	-0.134633	1
0.222702	0.0105442	0.502292	-0.018127	-0.462667	0.134293	0
-0.205204	-0.801786	-0.321945	-0.949221	0.205865	0.100573	1
-0.257817	-0.460481	-0.132439	-0.381499	-0.343712	-0.368409	0
0.395361	-0.0489833	0.140922	-0.132786	0.665272	0.25263	1
-0.478711	-1.18349	-0.20662	-1.21915	-0.746061	-0.502431	1
0.877975	0.860152	0.58383	0.554953	0.836594	1.05328	1
0.930963	1.47866	1.05405	2.18107	0.049495	-0.701461	0
-0.57346	-1.05558	-0.57235	-1.08724	-0.196131	-0.422411	1
1.46713	1.51538	0.859779	1.55409	1.54208	0.453921	1
-1.32704	-0.863351	-1.35844	-0.915787	-0.46834	-0.231867	1
1.30996	1.98668	1.62305	2.23776	-0.169651	0.192184	0
-0.0668968	-0.637046	-0.0249474	-0.669646	-0.0968305	-0.159696	1
-0.894118	0.083271	-1.20735	-0.488228	0.490298	1.70211	1
-0.944935	-0.88127	-0.613425	-0.685934	-1.12014	-0.955691	0
1.60491	-0.104723	1.42632	-0.355031	0.730902	0.690227	1
-1.52944	-0.644299	-1.86054	-0.756765	0.320688	0.07227	1
1.42065	1.02417	1.39608	0.987441	0.425125	0.481968	0
0.815296	-0.548217	0.767137	-0.576312	0.336896	-0.124632	1
-0.713301	-0.419643	-0.932834	-0.418575	0.294208	-0.138545	1
-0.347065	-0.25979	-0.117044	0.008341	-0.598823	-0.718345	0
1.67605	0.696284	1.34935	0.313419	1.01008	1.22148	1
-0.768946	-0.765399	-0.722483	-0.643928	-0.386092	-0.671617	0
-1.25355	-1.02501	-1.02296	-1.02755	-1.08332	-0.492125	0
1.51192	1.29474	1.79171	1.29038	-0.0623606	0.484205	0
-1.13973	-1.37556	-0.965599	-1.41654	-0.880208	-0.638252	1
0.294213	0.386647	0.497387	0.439544	-0.293149	0.0846673	0
-0.21295	-0.026446	-0.168201	-0.0365581	-0.154927	0.0723189	0
-0.49585	-0.596255	-0.195789	-0.617032	-0.811714	-0.171201	0
0.134389	-0.888637	0.306246	-0.938291	-0.289496	-0.256014	1
1.63425	1.51016	1.99082	2.0542	-0.150818	-0.438	0
0.0657595	-0.692786	0.779058	-0.636427	-1.29281	-0.444651	0
-1.80185	-1.30261	-1.81368	-1.40218	-0.817113	-0.375439	1
0.330398	-0.5984	0.757601	-0.470333	-0.687931	-0.579737	0
-0.165949	2.9133	-0.336114	2.78758	0.340434	0.994193	1
-0.239668	-0.464664	0.0891515	-0.0119118	-0.748093	-1.26982	0
2.00905	1.31557	2.23966	1.29552	0.131675	0.520786	0
-1.76752	-0.638527	-1.69004	-0.470011	-1.04618	-0.71151	0
-0.0966088	-0.581963	0.0393567	-0.457045	-0.302965	-0.561154	0
-0.338197	-0.472574	-0.433864	-0.453295	0.114782	-0.215619	1
0.150555	1.18963	-0.0469497	0.994299	0.485504	0.860647	0
1.26857	1.0421	0.981575	1.10949	0.881793	0.270981	0
-0.650472	-0.856098	-0.103148	-0.549737	-1.38259	-1.22456	0
-0.643138	-0.665355	-0.798572	-0.52584	0.154502	-0.653082	1
0.625835	0.000100065	1.05405	0.33678	-0.577536	-0.722636	0
0.595374	2.4592	0.096304	2.93675	1.24384	-0.0413108	0
0.151079	-0.550027	0.38213	-0.413003	-0.397871	-0.572952	0
-0.258753	0.388732	0.115922	0.521412	-0.845716	-0.0930395	0
-0.500902	-1.08548	-0.0674535	-1.07727	-1.08009	-0.569333	0
0.716355	0.462062	1.0217	0.890571	-0.335608	-0.67114	0
-1.48776	-0.50567	-1.39086	-0.198152	-0.903892	-0.966975	0
1.25446	1.32519	1.40207	1.64239	0.0902425	-0.11578	0
-0.863096	-1.25836	-0.3073	-1.22579	-1.52893	-0.783119	0
0.504105	-0.0844384	0.512373	-0.790949	0.148225	2.16573	1
-0.763969	-0.777988	-0.535566	-0.678754	-0.795883	-0.619008	0
-0.562908	-1.19872	-0.520784	-1.2304	-0.286186	-0.52703	1
0.59369	0.085195	0.948129	0.24966	-0.462519	-0.296861	0
0.573408	0.10009	0.877558	0.391216	-0.381423	-0.571008	0
1.73846	2.05881	0.435331	1.75169	3.09905	1.22072	1
-0.210929	0.0297834	-0.0345521	0.0832443	-0.430731	-0.0607748	0
-0.435528	-0.744671	-0.19034	-0.914073	-0.670182	0.199471	1
-0.679847	-0.0119328	-0.562268	0.0584908	-0.508676	-0.120426	0
0.955511	1.04221	0.817682	0.772376	0.53972	1.00095	0
0.330885	-0.707681	0.441325	-0.658073	-0.10288	-0.435053	1
0.61154	-0.293268	0.520888	-0.372712	0.371708	0.140944	1
-0.511417	-0.123909	-0.515402	0.00491195	-0.159721	-0.314895	0
0.42395	1.55518	0.507537	1.74569	-0.0217274	0.18222	0
0.942788	0.269563	0.203727	0.16222	1.82035	0.424945	1
0.706252	0.769453	0.188946	0.8476	1.29623	0.163697	1
-0.742751	-0.503853	-0.617717	-0.527662	-0.555325	-0.113469	0
-0.878701	-0.853296	-1.10477	-0.955221	0.255287	-0.0719617	1
-0.791099	-0.603789	-0.626027	-0.45458	-0.669486	-0.638557	0
0.552827	0.496639	0.305565	0.288237	0.681137	0.740795	1
-0.253514	-0.840103	0.107544	-0.768231	-0.817033	-0.584359	0
-0.468907	-1.03381	-0.336046	-0.832954	-0.447589	-1.09309	1
-0.916121	-0.998139	-0.85838	-0.941827	-0.482482	-0.651162	0
-0.77194	-1.35642	-0.894756	-1.34238	0.0251836	-0.807596	1
0.00266827	-0.195422	0.388193	0.0914954	-0.748493	-0.723578	0
0.60443	-0.100326	1.02987	-0.00751834	-0.580629	-0.216034	0
0.250767	1.21783	0.364964	1.46912	-0.136322	-0.0311631	0
-0.532148	0.610257	-0.644215	0.433114	0.0870466	0.692453	0
-0.467111	-1.37935	-0.207982	-1.46015	-0.713795	-0.502101	1
-1.31065	-1.50891	-1.19223	-1.42457	-0.847017	-1.18535	1
2.26931	2.8889	1.25385	2.69339	2.37256	1.10834	1
1.80197	1.1754	1.41236	0.664682	1.14009	1.59171	1
-0.648638	-1.14496	-0.499803	-1.16386	-0.563805	-0.527874	1
-1.13216	-1.15189	-1.16655	-1.31216	-0.359235	-0.0570336	1
-0.914774	-0.712903	-0.61724	-0.50548	-1.02907	-0.863347	0
-0.380557	-0.611432	-0.318267	-0.558952	-0.256967	-0.384498	0
-1.52625	-0.752206	-1.72989	-0.801021	-0.0798238	-0.176923	1
0.611016	0.287977	0.118647	0.252768	1.23003	0.254782	1
0.410591	-0.674586	-0.142452	-0.961329	1.35353	0.613802	1
-1.47465	-1.52765	-1.50074	-1.5897	-0.566305	-0.698282	1
0.0694642	-0.731593	0.253522	-0.700186	-0.337092	-0.398497	1
-0.92645	-1.04052	-0.481071	-0.954793	-1.34808	-0.770245	0
-0.416855	-0.671562	0.00502488	-0.626462	-1.0141	-0.400233	0
-0.761799	0.671823	-1.16996	0.367427	0.795162	1.01808	1
-1.74473	-1.10302	-1.94406	-1.23908	-0.208458	-0.110144	1
0.697158	-0.0613514	1.21488	0.0753146	-0.700121	-0.302608	0
-0.0880769	-0.859892	0.0804323	-0.778733	-0.365855	-0.624436	1
-0.893407	0.21338	-1.26096	0.363569	0.645184	-0.206021	1
0.950197	1.09822	0.566528	1.09053	1.03246	0.44068	1
1.4925	0.24911	2.17563	0.417255	-0.677601	-0.2304	0
-0.944673	-1.39221	-1.07479	-1.40475	-0.024695	-0.750072	1
-1.2234	-0.877918	-1.02214	-0.747228	-0.995009	-0.776602	0
-0.86014	-0.943056	-0.922548	-0.824168	-0.16246	-0.791787	1
-1.62126	-0.916617	-1.45674	-0.708223	-1.17135	-1.01826	0
0.329463	-0.178657	0.107271	-0.35846	0.581152	0.465523	1
0.267794	0.156601	0.488123	0.380071	-0.334923	-0.395318	0
-0.549661	0.099983	-0.717034	0.200368	0.216023	-0.141773	0
1.34966	0.853442	1.65745	0.816096	-0.150133	0.437085	0
-0.267659	-1.25325	-0.104919	-1.35835	-0.425869	-0.31937	1
-1.03987	-1.23676	-1.17445	-1.26716	-0.0530013	-0.560713	1
0.973024	1.47437	1.50493	1.48444	-0.623899	0.49928	0
-0.137996	0.73125	-0.0410234	0.983905	-0.23802	-0.207977	0
0.0650485	-0.198613	0.0560458	-0.274448	0.0540606	0.171509	1
-0.898721	-1.20301	-0.573644	-1.2753	-1.07921	-0.395147	0
-0.11356	-0.310476	0.320074	-0.0635618	-0.889454	-0.698942	0
0.346003	1.77632	-0.0649331	1.52152	1.00883	1.08134	1
1.88732	1.38032	1.85411	0.869568	0.527393	1.60345	1
-1.06846	1.83706	-1.56927	1.49055	1.00757	1.27663	1
-0.172648	-0.659469	-0.191361	-0.823953	-0.00289451	0.224559	1
-0.789228	-0.347358	-0.822822	-0.347959	-0.203322	-0.0978322	0
1.47775	0.202112	1.87475	0.447259	-0.255597	-0.420895	0
-0.605792	-1.04112	-0.832495	-1.30756	0.347282	0.386164	1
-0.175941	-0.224335	0.330633	0.0670634	-1.05285	-0.750769	0
-0.635204	0.596079	-0.981811	0.458404	0.654771	0.594546	1
0.475927	1.42221	0.460671	1.42336	0.186918	0.504268	0
-0.957359	-1.06201	-0.510157	-0.885355	-1.37127	-1.04936	0
-0.313462	-0.724447	0.215444	-0.484477	-1.16262	-0.955128	0
-0.751396	-1.16211	-0.439109	-1.14414	-0.969145	-0.658425	0
0.0395276	-0.308987	0.470412	-0.257839	-0.81564	-0.214665	0
0.451155	0.514283	0.0835658	0.393359	0.925964	0.532119	1
-0.520772	0.304415	-0.316223	0.47512	-0.624721	-0.211926	0
-2.09934	-0.930909	-2.43778	-0.743585	0.0754045	-0.972551	1
-1.25496	-1.00913	-1.38596	-1.0268	-0.159492	-0.434051	1
-0.73523	-0.842577	-0.480049	-0.825453	-0.838879	-0.427644	0
-1.44346	-1.88165	-1.3222	-1.90753	-0.937883	-1.21547	1
-0.244645	-0.862527	0.276478	-0.639642	-1.11332	-1.01452	0
-1.3776	-1.20153	-1.24863	-1.15925	-0.915112	-0.766516	0
1.3805	-0.120557	1.73224	0.207226	-0.211882	-0.771492	1
1.3805	-0.558715	1.13661	-0.69022	0.816163	0.170788	1
-0.726361	-0.354504	-0.54047	-0.229549	-0.683434	-0.427253	0
-0.360125	-0.297994	-0.230938	-0.134715	-0.393442	-0.490829	0
-1.19778	-0.711583	-0.933788	-0.611674	-1.12545	-0.576779	0
0.242872	0.320845	0.176684	0.417791	0.226638	-0.0407117	0
-0.943326	-0.459221	-0.755249	-0.471404	-0.801407	-0.122639	0
-0.31537	-0.792608	-0.0248793	-0.585742	-0.706969	-0.919538	0
-0.840419	-1.43443	-0.523849	-1.43657	-1.02756	-0.823477	1
0.195946	0.44596	0.302023	0.727155	-0.138605	-0.38462	0
1.09782	0.664516	1.21488	0.388644	0.103711	0.945595	1
-0.666451	1.92606	-1.43501	2.2848	1.91532	-0.00228495	1
0.34518	-0.130452	0.655355	0.186116	-0.473282	-0.752419	0
1.42578	0.277641	1.66562	0.559346	-0.0201294	-0.463063	0
-1.2807	-0.516335	-1.85612	-0.540521	1.2177	-0.118898	1
0.690011	0.733227	0.158156	0.473941	1.32796	0.91855	1
-1.29149	-0.959601	-1.18978	-0.887069	-0.793623	-0.670687	0
-1.45933	-1.04706	-1.89549	-1.28612	0.695519	0.283819	1
-0.129951	-0.107143	0.00155082	-0.0601328	-0.306503	-0.106329	0
0.322203	1.66215	-0.169563	1.39636	1.1967	1.08811	1
2.66601	3.08113	1.85329	1.98829	1.95663	2.82202	1
0.381029	-0.257316	0.731579	-0.388786	-0.532714	0.300214	1
1.39008	0.814689	1.52496	0.683006	0.144687	0.63686	0
-0.503297	-0.897271	-0.211797	-0.917395	-0.797755	-0.35183	0
-0.256208	0.195187	-0.257982	0.242266	-0.0690948	0.0238301	0
1.53643	0.712889	1.4441	0.784806	0.5662	0.158146	1
1.09153	0.59201	0.978646	0.551416	0.519517	0.367617	1
-0.91672	-0.522046	-1.19741	-0.764909	0.392025	0.528195	1
1.19452	-0.117588	1.77754	0.0936386	-0.627768	-0.506368	0
-0.682766	-0.4009	-0.36956	-0.370997	-0.934127	-0.20629	0
1.50477	3.79647	0.336627	3.05987	2.80925	2.07647	1
1.81881	0.823377	1.72032	0.555381	0.625552	0.957112	1
-1.61372	0.251309	-1.70012	0.453367	-0.477357	-0.30416	0
-0.508423	-0.849884	-0.516969	-0.851814	-0.148079	-0.37605	1
-0.12894	-0.305468	0.106249	-0.235764	-0.515867	-0.260611	0
0.291219	0.166496	1.31481	0.482836	-1.66362	-0.590949	0
0.564914	0.257744	0.742342	0.418541	-0.155383	-0.210288	0
-0.15622	-0.181238	0.437988	0.242481	-1.19992	-1.01619	0
1.35681	1.27715	1.32626	1.42765	0.422728	0.176803	0
0.21664	1.1992	0.416803	1.75298	-0.314721	-0.572475	0
0.114444	-0.486484	0.952216	-0.298452	-1.46978	-0.663462	0
0.276438	-0.571244	0.409173	-0.514053	-0.164058	-0.373715	1
-1.31461	-1.13886	-1.15626	-1.14039	-0.94836	-0.578747	0
-0.479385	-0.976205	-0.118611	-0.733834	-0.925887	-1.15746	0
-0.45581	-0.71598	-0.160299	-0.552737	-0.782974	-0.749986	0
-0.392569	-0.0517318	-0.433387	-0.27327	-0.0304019	0.624683	1
-0.158203	0.0434184	0.499567	0.438687	-1.3118	-0.822744	0
-1.92343	-0.896172	-2.17021	-0.752908	-0.153671	-0.824957	1
0.860874	3.10567	1.33886	3.66338	-0.57652	0.00562535	0
1.03495	1.30518	1.14206	1.56824	0.10508	-0.0244754	0
2.72876	2.24845	2.94108	2.75394	0.300486	-0.140819	0
-0.240903	0.226519	0.137448	0.265198	-0.844472	0.056107	0
1.56996	0.316722	2.30308	0.404075	-0.723542	-0.0206364	0
2.39931	0.194691	2.27508	0.308918	0.754985	-0.132505	1
0.0453278	-0.565365	0.508082	-0.32717	-0.870666	-0.839432	0
0.323625	0.599324	0.700177	0.935577	-0.600991	-0.427864	0
-0.962186	-1.31262	-0.989713	-1.33745	-0.295203	-0.640403	1
-0.697323	-1.03628	-0.496738	-1.1376	-0.701239	-0.184356	1
-0.332022	-0.926566	0.169123	-0.779483	-1.12091	-0.858469	0
-0.317578	-0.684923	-0.321196	-0.652715	-0.0871287	-0.372186	1
-1.75076	-1.59972	-1.89896	-1.64521	-0.372931	-0.827683	1
1.05142	0.658965	0.835052	0.719011	0.710128	0.165555	1
-0.585472	-0.86132	-0.308117	-0.767588	-0.80918	-0.66109	0
-0.700541	-0.920137	-0.702865	-0.767374	-0.240759	-0.869325	1
-0.641154	-0.416124	-0.279167	-0.285593	-1.01249	-0.476268	0
-0.537986	-0.611485	-0.625755	-0.763945	0.0266674	0.209728	1
0.276924	0.013239	0.772314	-0.0816715	-0.828458	0.305055	0
1.66519	0.454205	1.79001	0.628999	0.223899	-0.157887	1
1.70512	0.936117	1.58933	0.826598	0.636395	0.61703	1
0.0848815	0.268685	0.185199	0.277093	-0.164743	0.143744	0
0.674482	-0.132704	0.979668	-0.0639905	-0.349191	-0.172277	0
0.96539	0.306278	0.5574	0.447795	1.08519	-0.14659	1
-0.63977	-0.726149	-0.380255	-0.735762	-0.799033	-0.277226	0
-0.968248	-1.02881	-0.636177	-0.949328	-1.13531	-0.742822	0
-0.564741	-0.159585	-0.653547	-0.382142	0.0192484	0.593543	1
-2.08616	-0.948004	-2.14208	-0.656466	-0.895126	-1.26277	0
1.4303	1.51313	0.833758	1.32145	1.518	0.91152	1
1.711	2.14159	1.09908	2.0333	1.5616	0.854045	1
0.690198	-0.076307	1.26113	0.0453104	-0.789057	-0.274035	0
1.04648	0.849045	0.924083	0.695544	0.52842	0.694837	0
0.834268	0.0469378	0.997719	0.0020187	-0.049463	0.189665	1
-0.181292	-0.304315	0.218713	-0.0185556	-0.857894	-0.785968	0
-1.70243	-1.12286	-2.22307	-1.22537	0.928361	-0.237063	1
0.114631	-0.149523	1.00746	0.152361	-1.55605	-0.730706	0
1.09921	0.593881	1.42387	0.802273	-0.248977	-0.172314	0
-0.713825	0.14357	-0.932494	0.0688851	0.291811	0.300581	1
1.48513	-0.118358	1.02892	-0.413539	1.23756	0.81689	1
-0.000886692	-1.00632	0.35461	-1.02852	-0.694106	-0.418047	1
0.200062	0.22597	0.512305	0.511018	-0.531972	-0.494986	0
0.685595	0.347451	0.994177	0.283522	-0.351359	0.344167	0
-1.59748	-1.58493	-1.6085	-1.60931	-0.68308	-0.88967	1
0.23056	-0.120282	0.052708	-0.277985	0.461649	0.424676	1
1.67253	0.58459	-1.10994	-1.0971	8.05391	5.97771	1
-0.234392	0.381036	-0.0464048	0.450795	-0.464242	0.0443088	0
-0.42127	1.17513	-1.23222	0.764553	2.04406	1.3489	1
-0.575706	-0.746595	-0.438837	-0.689042	-0.503688	-0.481977	0
0.633394	-0.0803694	-0.0720174	-0.547593	1.7368	1.35208	1
1.89222	2.12477	1.83776	2.23294	0.563575	0.467076	0
-0.0878897	-0.745717	-0.0790337	-0.621532	-0.0337119	-0.665614	1
-0.0537995	-0.616814	0.446639	-0.356531	-0.983447	-0.929331	0
0.673321	0.397366	0.695477	0.641965	0.167058	-0.33008	0
-0.275629	1.58261	-0.564175	1.51584	0.59462	0.67316	0
0.200886	-0.426018	0.0094526	-0.375605	0.484248	-0.27406	1
0.547588	1.27319	0.256656	1.42861	0.773589	0.166264	0
-1.07011	-0.482804	-0.993255	-0.445043	-0.607235	-0.271113	0
-0.684226	-1.22989	0.153251	-0.948363	-1.92891	-1.49276	0
0.0848066	1.19375	-0.014389	1.78448	0.252547	-0.636479	0
0.101159	-0.0991728	-0.0605735	0.0444532	0.393851	-0.337941	1
1.83594	0.526704	1.64955	0.607781	0.779411	0.0733337	1
0.151864	-0.750168	0.774017	-0.654323	-1.09972	-0.591022	0
-0.90991	-1.1454	-0.443537	-1.00505	-1.38063	-1.01606	0
2.10593	1.71019	2.06255	2.30891	0.581038	-0.453906	0
0.537223	-0.271226	1.25494	-0.0888511	-1.08423	-0.522226	0
-0.399342	-1.23797	-0.142861	-1.12539	-0.676665	-1.01434	1
-1.13936	-1.26237	-1.02514	-1.22901	-0.736246	-0.789061	1
0.606339	1.19502	0.775039	1.45336	-0.126506	-0.0518008	0
0.313821	-0.437287	0.737574	-0.356103	-0.688467	-0.361159	0
-0.454425	-0.300688	-0.631204	-0.49305	0.270011	0.457515	1
0.167918	1.59382	0.0839745	1.35971	0.243188	1.01248	0
-1.12658	-0.90502	-0.591559	-0.765552	-1.66359	-0.821032	0
-0.203445	-0.395892	0.551405	-0.247552	-1.50111	-0.509547	0
-1.3628	-1.18772	-1.27036	-1.11885	-0.813346	-0.837709	0
-1.08912	0.0902494	-1.35197	0.182258	0.281881	-0.126368	1
0.706476	1.18073	0.778036	1.45851	0.0827093	-0.0926238	0
0.939682	0.0747508	1.06311	0.22705	0.0512071	-0.273864	0
-0.863321	-1.13985	-1.05838	-1.10428	0.177787	-0.696008	1
0.675005	1.25873	0.302363	1.15932	0.971163	0.670128	1
1.16275	1.07096	1.35548	1.22233	-0.0100852	0.11209	0
-0.837014	-1.0824	-0.387816	-0.923503	-1.30104	-1.01619	0
0.400862	-0.209493	0.565233	0.0181995	-0.183576	-0.595167	0
-0.41446	-0.712354	0.0113599	-0.600636	-1.0205	-0.609447	0
0.277448	0.582612	0.263399	0.647108	0.128707	0.129635	0
-0.859878	-0.538483	-0.72732	-0.520911	-0.630302	-0.246759	0
1.61512	1.36504	2.18735	1.56352	-0.479217	0.1128	0
-0.765765	-1.10164	-0.61179	-1.08842	-0.6319	-0.597062	1
-0.307437	-0.722851	-0.136322	-0.713902	-0.459848	-0.328906	0
-1.20448	-1.36819	-0.942711	-1.27937	-1.12458	-1.06032	0
0.144455	-0.0119328	0.250865	-0.126249	-0.156639	0.346685	0
0.429152	-0.948117	0.840297	-0.958115	-0.621411	-0.416139	1
-0.491397	-0.714934	-0.325624	-0.648643	-0.528456	-0.486232	0
-0.456633	-1.02628	-0.0799873	-0.909358	-0.945906	-0.850155	0
-0.0423114	-0.280457	0.350659	-0.0703128	-0.781935	-0.594115	0
0.352364	0.780829	-0.221606	0.522805	1.39987	0.924957	1
0.0397522	-0.253247	0.312309	-0.266947	-0.520284	-0.0181422	0
-2.10319	-0.622533	-2.448	-0.341851	0.0974332	-0.983566	1
-0.285433	-1.22752	0.263059	-1.21197	-1.18399	-0.70305	0
0.160396	-0.320806	0.624224	-0.11489	-0.822534	-0.607356	0
-0.0970578	-0.892485	0.242214	-0.822132	-0.704789	-0.616293	0
-0.810408	0.265822	-1.34557	0.212477	1.16143	0.290873	1
-0.168905	-0.343015	0.373956	-0.17372	-1.11496	-0.531102	0
0.266185	1.6572	0.312309	2.30484	0.00361138	-0.548842	0
0.339043	0.890935	0.169191	0.981548	0.470438	0.177085	0
0.420957	-0.404138	0.78948	-0.182828	-0.549709	-0.694479	0
-0.834769	0.299682	-1.19857	0.417576	0.65032	-0.0965362	1
0.357566	0.938866	0.298617	0.870961	0.243074	0.526568	0
0.117288	0.074972	0.764753	0.329064	-1.15836	-0.503031	0
1.28683	0.453709	1.12694	0.54863	0.643928	0.0156997	1
0.538121	-0.402549	1.18498	-0.0403086	-0.971519	-1.02425	0
-0.849326	-0.0583817	-0.537677	0.359926	-1.02215	-0.929771	0
-0.00867019	-0.66805	0.604266	-0.643928	-1.15979	-0.339262	0
-0.694853	-0.86022	-0.528413	-0.800379	-0.624846	-0.563648	0
-1.90122	-1.06339	-2.10386	-1.10771	-0.289154	-0.387494	1
-0.169093	-0.55844	-0.0228357	-0.524554	-0.352158	-0.302742	0
-1.00331	-0.405512	-1.15163	0.00148291	-0.000954156	-1.12692	0
0.176562	-0.598239	0.859302	-0.458331	-1.18917	-0.610706	0
1.36643	1.44915	0.971494	1.61528	1.10493	0.19705	0
1.49246	0.987734	1.39172	0.765732	0.573276	0.881114	1
0.113396	-0.0932335	0.0127904	-0.16504	0.263619	0.203811	1
1.09588	0.296276	1.37176	0.540701	-0.168852	-0.375231	0
-1.52723	0.322219	-1.90421	0.773983	0.473063	-0.786579	0
0.0178236	-0.805305	0.144873	-0.897356	-0.242471	-0.0756295	1
-0.172722	-0.35181	-0.222696	-0.325884	0.0660451	-0.170516	1
0.446702	0.0334167	0.888457	0.225228	-0.667648	-0.384241	0
0.421331	-0.339716	0.430495	-0.32792	0.123343	-0.127065	1
-1.33286	-1.56778	-1.13719	-1.52573	-1.05102	-1.10512	1
1.09558	1.39439	1.15323	1.31577	0.208148	0.657009	0
-0.705593	-0.909089	-0.606886	-0.812059	-0.477905	-0.704578	0
-0.452367	-0.375446	-0.440949	-0.310453	-0.171819	-0.28521	0
-1.59265	-0.231595	-1.6476	-0.506981	-0.555644	0.725842	1
1.34064	1.18078	1.32244	1.60113	0.397617	-0.34991	0
-0.238396	-0.583176	0.106862	-0.494122	-0.77947	-0.466731	0
0.810543	0.110534	0.916794	0.228657	0.0472123	-0.178451	0
0.645705	0.663028	0.691594	0.994942	0.114554	-0.391981	0
-1.35215	-0.155349	-1.71286	-0.334028	0.482765	0.470561	1
-0.110903	-0.791891	0.051005	-0.821596	-0.361403	-0.257334	1
-0.223427	-0.227083	0.123007	0.0457391	-0.774916	-0.709884	0
-0.468046	-0.243963	-0.265815	-0.0931374	-0.595456	-0.430713	0
-0.858194	-0.642429	-0.514857	-0.572454	-1.09463	-0.451167	0
0.680319	-0.215433	0.700177	-0.223013	0.173335	-0.0167974	1
0.846617	0.696834	1.22026	1.18622	-0.40933	-0.675028	0
0.298067	-0.0464561	0.673679	0.204761	-0.609244	-0.55976	0
0.194187	0.0157126	0.952625	0.478442	-1.30398	-0.977857	0
0.599603	0.87417	0.404814	1.11432	0.580695	-0.12918	0
-0.488066	-1.48313	-0.380527	-1.60921	-0.400644	-0.422106	1
2.53272	2.33766	2.79871	2.39978	0.18726	0.588873	0
-0.123215	-0.534254	0.186016	-0.423612	-0.658472	-0.49446	0
0.913974	-0.342358	1.49696	-0.208332	-0.725071	-0.443245	0
0.359287	-0.529139	0.841796	-0.161826	-0.772359	-1.12334	0
-0.566238	-0.876932	-0.170381	-0.871531	-1.04069	-0.415381	0
1.3064	0.812986	1.24615	0.689007	0.465644	0.618937	1
-0.219723	-0.776225	-0.395786	-0.743371	0.338836	-0.430676	1
-0.353427	-1.20675	-0.384069	-1.27584	-0.039533	-0.408681	1
1.91419	1.51477	1.82802	1.53662	0.620301	0.4861	0
0.235687	0.426661	0.340782	0.538236	-0.123311	-0.0314809	0
-0.438596	-0.579764	-0.410772	-0.5462	-0.203436	-0.314027	0
-0.61002	-1.03953	-0.158664	-0.983404	-1.17415	-0.681459	0
1.81054	2.30452	1.5443	1.95143	0.916719	1.33459	0
-1.21372	-0.759902	-1.44223	-0.696543	0.134871	-0.506882	1
-0.380407	0.208379	-0.310978	0.387358	-0.27249	-0.272678	0
0.461071	0.654125	0.679469	0.583242	-0.264614	0.455278	0
-0.986023	-1.31949	-1.25429	-1.36414	0.333928	-0.579004	1
0.441725	-0.571579	0.97994	-0.520482	-0.833332	-0.35732	0
-0.343099	-1.00632	0.0897646	-1.01823	-0.998022	-0.45003	0
-1.89343	0.590911	-2.69159	-0.0104116	2.09417	1.80995	1
0.550956	0.48114	0.890296	0.916717	-0.451219	-0.675578	0
-1.02636	-1.27787	-0.923297	-1.30359	-0.647434	-0.609019	1
1.52314	1.51049	1.77312	1.79412	-0.0117973	0.00291115	0
1.64147	1.1179	1.36188	1.0332	0.919002	0.607029	1
-1.54437	-1.67102	-1.585	-1.82256	-0.567184	-0.487283	1
-0.554675	-0.732578	-0.371263	-0.630319	-0.595239	-0.597013	0
0.273444	-1.13534	0.93178	-1.15796	-1.1045	-0.508728	1
-0.685386	-0.620884	0.0677622	-0.385142	-1.78227	-0.871086	0
0.744346	0.886042	0.51503	0.852637	0.680452	0.437599	0
-0.48657	-0.585757	0.068784	-0.472047	-1.30419	-0.53395	0
-0.387554	-0.216807	-0.755112	-0.301131	0.769252	0.186841	1
-0.272823	-0.93349	0.336218	-0.928861	-1.28624	-0.450727	0
0.577749	0.105701	0.776334	0.286844	-0.190196	-0.325104	0
0.376576	-0.293375	0.63669	0.146039	-0.37042	-1.12222	0
2.07772	0.548142	1.7257	0.32167	1.09945	0.798025	1
-1.07239	-0.921893	-1.54277	-1.02755	0.910099	-0.0999717	1
-0.0154059	0.286328	-0.20083	0.424756	0.416564	-0.148143	0
-0.0701149	-0.783921	0.0901052	-0.81238	-0.342228	-0.256258	1
0.404903	-0.318553	1.34131	0.022593	-1.47858	-0.92158	0
0.148833	-0.549806	-0.294902	-0.832954	1.05791	0.646959	1
-0.240716	0.481965	-0.203623	0.853816	-0.148649	-0.550859	0
2.16659	1.57849	1.98735	1.6291	0.81331	0.446536	0
2.2854	1.50428	2.20683	1.445	0.665729	0.641922	1
-0.0339291	-0.0117719	0.306723	0.243338	-0.680215	-0.550113	0
-0.760264	-1.19328	-0.896936	-1.13835	0.0647896	-0.799196	1
1.01598	0.858168	0.990499	1.16222	0.340548	-0.258997	0
2.78078	2.19189	2.17359	2.30591	1.58991	0.471404	1
1.0198	-0.0388677	1.51917	0.0354519	-0.556523	-0.142152	0
-0.483202	-0.22648	-0.411044	-0.0301286	-0.320428	-0.530747	0
-2.14517	-0.445532	-2.59377	-0.253124	0.48733	-0.649023	1
-1.19391	-0.313774	-1.33937	-0.559166	-0.0911235	0.609841	1
-0.290074	3.27071	0.179409	4.18835	-1.04074	-0.415968	0
1.87958	0.898135	1.84512	1.03202	0.528078	0.0909271	1
2.47965	1.17793	1.94716	1.10167	1.44758	0.603361	1
0.107558	0.0533665	0.161562	0.256197	-0.0629313	-0.399414	0
-0.299354	-1.35813	0.268372	-1.32663	-1.2261	-0.866587	1
-1.46002	-1.2655	-1.35245	-1.12496	-0.913503	-1.12348	0
-1.22754	-0.960646	-1.24196	-0.949006	-0.46003	-0.490462	1
-0.703011	-0.442891	-0.808177	-0.241337	0.00737795	-0.670015	0
-0.367684	0.342947	-0.236184	0.557739	-0.401489	-0.290809	0
-0.509883	0.741084	-0.398987	0.64743	-0.417411	0.53141	0
2.7706	1.34707	2.62794	1.65343	0.831686	-0.0891638	1
0.129337	0.95728	0.365101	1.58238	-0.415037	-0.795638	0
-0.422618	-0.746381	-0.060846	-0.769196	-0.899555	-0.250585	0
0.260908	-0.220929	0.800448	-0.102567	-0.911083	-0.338968	0
-1.07501	-0.857747	-1.1955	-0.76866	-0.105733	-0.64544	1
0.869406	0.526155	1.3078	0.875462	-0.509064	-0.486036	0
1.67328	1.88725	0.475249	1.74548	2.85399	0.875184	1
-1.13646	-1.02446	-0.987806	-1.10556	-0.817649	-0.242846	0
0.726197	0.391152	0.596228	0.490015	0.476145	-0.0171519	0
-1.1858	-0.607966	-0.68243	-0.319883	-1.64029	-0.991318	0
-0.435865	-0.925909	-0.143202	-0.779054	-0.767531	-0.857319	0
-0.867624	-0.702291	-0.634133	-0.565917	-0.862289	-0.669233	0
0.225209	-0.42404	0.294461	-0.522304	-0.0556265	0.135516	1
0.0781458	-0.28167	0.303998	0.0581694	-0.415391	-0.895343	0
-0.526086	0.602951	-0.716285	0.519591	0.280283	0.469179	0
0.847515	0.346023	0.589892	0.303453	0.756811	0.292511	1
1.33013	2.51126	1.28109	2.65353	0.450235	0.490171	0
-0.400128	-1.01913	-0.347013	-1.08381	-0.244526	-0.292325	1
-0.218563	1.45898	-0.683792	1.41168	1.05665	0.608349	1
-1.34997	0.892088	-1.5143	1.70786	-0.110413	-1.1405	0
0.671039	-0.359338	1.32081	0.0614912	-0.922189	-1.12601	0
0.492131	-0.489179	0.771429	-0.370676	-0.364942	-0.488078	1
-1.73437	-0.597026	-1.94283	-0.413753	-0.173417	-0.722172	1
2.18991	1.92094	1.62325	1.68729	1.49517	1.05893	1
0.581154	0.101357	0.555833	0.198867	0.234742	-0.134425	0
-0.855238	-1.10698	-0.651912	-1.10299	-0.788464	-0.572133	0
0.0245968	2.35745	-0.0291707	0.660932	0.136811	4.59506	1
2.10934	2.93828	1.27374	2.72168	2.01325	1.14948	1
-0.462096	-0.635122	-0.639379	-0.706187	0.268755	-0.0464824	1
-0.746494	-0.762811	-0.925954	-0.844528	0.179156	-0.0836376	1
-1.00084	-1.08383	-0.63822	-1.06141	-1.22079	-0.61221	0
0.180379	1.6024	-0.547282	0.897857	1.78862	2.07391	1
-0.742228	-1.2754	-0.553481	-1.21872	-0.69761	-0.874375	1
1.14463	0.404123	1.04779	0.252232	0.500114	0.576145	1
0.652703	1.69782	0.863117	2.08249	-0.188027	-0.112711	0
-0.417154	-1.11907	-0.18564	-1.07342	-0.633475	-0.710838	1
-0.00852051	-0.568006	0.19276	-0.431327	-0.400599	-0.583222	0
-0.851571	-0.506548	-0.761584	-0.436792	-0.527269	-0.37012	0
-0.00331904	0.0537553	0.053253	0.0881735	-0.105619	-0.00424113	0
-0.63281	-0.947782	-0.862604	-1.00076	0.346826	-0.282997	1
-0.196597	0.955135	-0.674051	0.87664	1.09215	0.553772	1
-0.726735	-1.16788	-0.231892	-1.13803	-1.32617	-0.700348	0
-0.610844	-0.960425	-0.696394	-1.13535	-0.00563383	0.106246	1
-0.77063	-0.364231	-0.558385	-0.125713	-0.76389	-0.711498	0
0.164138	1.4409	-0.0876166	1.60028	0.610257	0.207246	0
0.0239606	-0.321744	0.227978	-0.174256	-0.393533	-0.465227	0
1.21394	1.57777	0.41871	1.16307	1.94819	1.39744	1
-0.16696	-0.344282	0.230021	-0.293522	-0.845522	-0.231769	0
0.221691	0.211952	0.230634	0.226086	0.0652462	0.108594	0
0.671862	-0.601812	0.813935	-0.710687	-0.0577951	0.0825766	1
-0.352416	-0.0357371	-0.493877	0.0773506	0.217279	-0.234092	0
0.159049	0.183697	-0.110641	0.207869	0.649863	0.0736026	1
0.269066	0.163694	0.456312	0.238194	-0.271576	-0.0536225	0
-0.771191	-1.28348	-0.625482	-1.31045	-0.615932	-0.609386	1
-0.922745	-0.50809	-0.323035	-0.286986	-1.65288	-0.759412	0
-0.819052	-0.295024	-0.527732	-0.241658	-0.961623	-0.213296	0
0.0417729	0.0976166	-0.0326448	0.104247	0.186461	0.0816352	0
-0.289961	0.427653	-0.585905	0.598673	0.609458	-0.16065	0
-0.278174	-0.386661	-0.197697	-0.224834	-0.256396	-0.537863	0
-0.134329	-0.481644	0.447252	-0.314418	-1.16671	-0.608175	0
1.48902	-0.687014	1.69682	-0.69022	0.047783	-0.27269	1
0.54901	0.796938	-0.110232	0.451653	1.62107	1.14131	1
1.7138	2.70997	1.56052	2.79819	0.703166	0.614609	0
-0.469132	-1.09422	-0.127466	-0.950185	-0.88264	-0.983456	0
1.47903	0.414018	2.13666	0.764982	-0.645232	-0.541078	0
-0.386207	-0.723569	-0.560156	-0.91418	0.284278	0.277473	1
0.354198	0.864054	0.128933	1.10296	0.593137	-0.130451	0
1.16248	1.09075	1.45255	1.56706	-0.173417	-0.482943	0
-0.250894	-0.494233	0.409786	-0.231907	-1.36554	-0.851157	0
-0.489114	0.110648	-0.321809	0.204011	-0.530705	-0.120609	0
-0.622856	-0.508914	-0.465063	-0.223977	-0.571395	-0.915345	0
-1.0148	-1.35862	-0.555797	-1.23137	-1.43239	-1.17113	0
-0.53226	-0.209936	-0.351577	-0.235443	-0.579043	0.032694	0
1.38308	1.6926	1.57775	1.80688	0.0433316	0.356527	0
0.100037	-0.394793	0.106454	-0.580919	0.0328308	0.403513	1
0.283136	-0.0983483	0.867885	0.198117	-0.977922	-0.689467	0
-0.227357	-0.828499	0.186493	-0.765231	-0.90565	-0.551972	0
1.36695	0.330525	1.58967	0.390144	-0.00711763	0.0480133	1
-0.695826	-0.991375	-0.433319	-0.876675	-0.834074	-0.816594	0
-1.41918	-1.81564	-0.984128	-1.84034	-1.66547	-1.13961	0
-1.18968	-0.283976	-1.43937	-0.355567	0.205865	0.123473	1
0.235425	-0.82685	0.583353	-0.748836	-0.583745	-0.59277	1
-0.108696	-0.797227	-0.232778	-0.955114	0.251634	0.13642	1
1.63915	0.981138	1.48266	0.97919	0.697003	0.39691	1
-1.67206	-1.59664	-2.10339	-1.99112	0.608774	0.639905	1
0.11725	0.155555	0.118374	0.24966	0.0491526	-0.102857	0
-0.0166034	0.666386	0.424364	1.0842	-0.858899	-0.555566	0
0.349296	0.512526	0.312649	0.824133	0.19525	-0.416934	0
1.25439	0.603111	0.895064	0.658789	1.0215	0.156068	1
1.51749	0.567382	2.07236	0.690829	-0.482949	-0.00365428	0
0.028264	-0.705482	0.133088	-0.775947	-0.193734	-0.085985	1
0.561097	1.15654	0.384583	1.27848	0.534584	0.196157	0
-0.167521	-0.358024	0.478314	-0.0952805	-1.29598	-0.765208	0
-0.866988	-0.633969	-0.576164	-0.512446	-0.98735	-0.584958	0
1.14838	0.494769	1.82666	0.6395	-0.786797	-0.0771211	0
-0.603509	0.0149417	-0.557023	0.1245	-0.313237	-0.201901	0
0.0503422	-0.524855	0.233155	-0.668789	-0.341772	0.223409	1
-1.35233	-0.173053	-1.41287	-0.128714	-0.402995	-0.130439	1
-1.28639	-1.39468	-0.948297	-1.52487	-1.35289	-0.335753	1
-1.07276	-1.4772	-0.706884	-1.54748	-1.2729	-0.62281	0
-0.615409	-0.72027	-0.167316	-0.517375	-1.17068	-0.856842	0
1.27415	0.96745	1.52278	1.17679	-0.0741169	-0.0356867	0
1.49721	0.854763	1.23389	0.676684	0.869466	0.752446	1
0.790149	1.37939	1.602	1.86956	-1.12211	-0.396578	0
-0.390773	-0.827675	-0.140409	-0.769517	-0.660241	-0.536811	0
0.125857	1.05331	-0.6263	1.13993	1.85539	0.235428	1
0.344693	-0.215433	0.463396	-0.157861	-0.114522	-0.184344	0
1.62336	0.282977	1.52632	0.476513	0.589827	-0.271345	1
0.0803162	-0.897378	0.304747	-1.0028	-0.411853	-0.0863274	1
0.168068	0.298368	0.518981	0.482407	-0.615875	-0.243788	0
-1.20687	-0.97945	-1.11566	-1.00494	-0.717961	-0.389499	0
0.746441	0.445625	1.36004	0.502553	-0.835546	0.0973947	0
-0.88944	-1.43288	-0.677048	-1.31881	-0.827157	-1.20334	1
-1.63734	-1.51116	-1.59406	-1.59335	-0.8598	-0.60963	1
-1.62208	-1.05586	-1.61293	-0.973117	-0.755272	-0.773326	1
1.27624	1.62697	0.90753	1.67936	1.04273	0.454752	0
0.8779	0.630596	0.927966	0.74055	0.167971	0.0483557	0
-0.098143	1.31656	-0.220925	1.58174	0.251748	-0.0246954	0
-0.805506	-1.19383	-0.501983	-1.16343	-0.980296	-0.722893	0
1.46911	2.60723	1.3065	1.41061	0.680224	3.14345	1
0.369503	0.463108	0.589279	0.66854	-0.298171	-0.21936	0
0.340539	0.69552	-0.136798	0.247303	1.1644	1.39218	1
-0.250707	-0.545301	0.173346	-0.353531	-0.936034	-0.710141	0
-0.853816	-1.25001	-0.584611	-1.16439	-0.933077	-0.942535	0
1.94888	-0.101479	0.522182	-1.83509	3.357	7.41477	1
3.13534	1.21553	-0.174809	-1.21583	8.30616	9.1499	1
1.12286	0.685512	0.568844	0.235944	1.41037	1.39475	1
1.73521	1.73245	1.77747	1.83699	0.374105	0.383963	0
-0.487131	-1.12363	-0.234957	-1.09785	-0.708852	-0.65296	1
0.012959	-0.332021	0.0273678	-0.244015	-0.0120256	-0.32135	0
0.786407	1.83849	-0.31309	1.56706	2.75298	1.12325	1
1.75699	1.37246	2.04532	1.53598	-0.0147649	0.180031	0
0.11871	1.5919	0.25577	1.7084	-0.226492	0.327075	0
2.09796	2.75994	1.95254	2.59963	0.747452	1.03338	0
1.26195	0.809795	1.24288	0.731441	0.382665	0.515504	0
-0.62888	-1.13804	-0.462542	-1.12153	-0.59307	-0.635073	1
0.436711	1.11631	0.705149	1.37492	-0.364599	-0.0788572	0
0.169377	-0.851204	0.352771	-0.702115	-0.299426	-0.807791	1
0.644695	-0.469611	0.990567	-0.156253	-0.429932	-0.956351	0
-0.789191	-1.28249	-0.404233	-1.28913	-1.14171	-0.676055	0
0.929952	1.02495	0.606718	0.918003	0.904392	0.632765	1
-1.05735	-1.04645	-0.890464	-1.09388	-0.815674	-0.36589	0
0.12219	-0.211196	0.455426	-0.180578	-0.601699	-0.113653	0
-0.193491	-0.556188	0.0424902	-0.569668	-0.544333	-0.170064	0
-0.314884	0.188155	0.0995737	0.541558	-0.948943	-0.657557	0
-0.967201	-0.0528312	-1.10429	0.0116629	-0.0157922	-0.124583	0
0.40756	-0.168159	0.728923	-0.146073	-0.470668	-0.0716316	0
-0.818379	2.91935	-1.41389	4.35444	1.34816	-1.12958	1
-1.21601	-1.60005	-1.29584	-1.72344	-0.280593	-0.53395	1
0.615469	0.884393	0.329611	0.785128	0.774959	0.581464	0
0.739406	0.859603	0.277636	0.824669	1.17501	0.433552	1
-0.720374	-0.938987	-0.657362	-0.81881	-0.402642	-0.792386	0
-0.146491	-0.932337	0.543435	-0.822775	-1.36088	-0.757297	0
-0.674908	-0.729615	-0.523304	-0.745085	-0.58241	-0.2622	0
0.693791	1.89357	0.348207	1.90182	0.915578	0.595328	0
1.11193	1.19777	-0.660904	-0.682612	4.68546	6.20707	1
0.18124	0.561724	0.099165	0.289737	0.24296	0.914968	0
-0.328542	0.0298437	-0.615605	-0.10471	0.577842	0.414858	1
1.57355	-0.199492	1.37121	-0.176828	0.768796	-0.0877089	1
-0.720598	-0.203065	-0.452937	0.0856017	-0.85802	-0.732014	0
0.517427	-0.360933	0.953306	-0.311739	-0.630667	-0.236354	0
1.42787	0.850258	1.45847	0.961723	0.330732	0.120881	0
-0.744922	-1.29079	-0.670781	-1.22151	-0.439668	-0.927668	1
-1.37537	-1.17822	-1.68384	-1.23094	0.309845	-0.442291	1
0.735664	1.04738	0.525384	0.895071	0.639933	0.737115	0
0.376014	1.77082	0.837777	2.55034	-0.729888	-0.705728	0
0.56207	-0.585757	0.90719	-0.615317	-0.457382	-0.140501	1
2.3971	3.19027	3.05075	3.01562	-0.376972	1.10636	0
-0.0555209	-0.508854	0.164355	-0.275949	-0.455762	-0.789024	0
0.214544	0.0298437	0.316736	0.236373	-0.124566	-0.419465	0
-0.0770752	-0.449822	0.0208965	-0.525733	-0.217589	0.0599827	1
3.32106	2.26225	1.74859	0.0229145	3.37161	6.5587	1
-0.485148	-1.38721	-0.424941	-1.50398	-0.294518	-0.379094	1
2.17999	4.83029	1.34635	4.70003	2.00743	1.18954	1
2.30497	2.18931	2.19709	2.27462	0.715607	0.519856	0
0.118523	-0.0971953	0.610464	0.0396311	-0.890344	-0.320727	0
-0.104841	-0.774415	-0.168882	-0.931325	0.118891	0.144869	1
-0.988456	-1.19883	-0.753205	-1.14425	-0.933614	-0.80273	0
-0.38733	-0.379348	0.128252	-0.22687	-1.17655	-0.510342	0
1.17936	1.35432	0.373479	1.01316	1.97353	1.20957	1
2.57923	1.36488	2.97664	1.82713	0.0120576	-0.354715	0
-0.7551	-1.44872	-0.425486	-1.55188	-1.00756	-0.478664	1
-1.47078	-0.944156	-1.53575	-0.647036	-0.455864	-1.27391	1
-0.987296	-0.945644	-0.800343	-0.910108	-0.823105	-0.551666	0
-0.90265	-0.831858	-0.772551	-0.628605	-0.646407	-0.939247	0
0.0770231	-0.282991	0.193918	-0.159147	-0.200811	-0.385342	0
-0.396086	1.46739	-0.792986	1.83442	0.844355	-0.156298	0
-1.04968	-0.651338	-1.30435	-0.93529	0.272978	0.613105	1
-0.107498	0.319471	0.175117	0.580242	-0.600101	-0.39928	0
-0.0884885	-0.911945	0.50958	-0.722582	-1.17297	-0.963283	0
-0.353614	-1.05904	0.0879254	-1.11971	-1.01982	-0.33195	1
-0.237123	-0.847631	0.502087	-0.712938	-1.49309	-0.76566	0
-1.02677	-0.590818	-0.531138	-0.460903	-1.51541	-0.579811	0
0.400675	0.774508	0.49909	1.05431	-0.0575668	-0.244631	0
-0.320833	-0.0637178	-0.262341	-0.10021	-0.225236	0.124011	0
-0.060423	-0.318225	0.121304	-0.285807	-0.381811	-0.170627	0
-0.402373	-0.529688	-0.0616634	-0.363175	-0.847919	-0.636149	0
-1.66178	-1.09235	-1.663	-1.27841	-0.752191	0.0699959	1
0.235874	0.441174	0.199572	0.577992	0.162492	-0.0811068	0
-0.239069	-1.0447	-0.355323	-0.999585	0.194337	-0.652189	1
0.0767612	-0.277876	0.0995737	-0.289558	-0.00871557	-0.0349532	1
0.272509	-0.604721	0.451475	-0.654108	-0.254456	-0.0937119	1
-1.07643	-1.42008	-1.13385	-1.35117	-0.272375	-1.04623	1
-1.03504	-1.16002	-0.882767	-1.1795	-0.768969	-0.537325	0
-0.203482	-1.02716	0.423819	-0.963365	-1.28224	-0.695054	0
-0.0117013	0.0142312	-0.336795	-0.132464	0.743114	0.441707	1
0.0238858	1.33948	-0.297899	1.09503	0.742544	0.994169	1
-0.895989	-0.768643	-0.702525	-0.622925	-0.788076	-0.739655	0
1.17753	1.03671	1.61045	1.42582	-0.400313	-0.348725	0
-0.803972	-0.847135	-0.520784	-0.786341	-0.935839	-0.557486	0
-1.42787	-1.12006	-1.43671	-1.10449	-0.586039	-0.618335	1
-0.81793	-0.995666	-0.596327	-0.919538	-0.809294	-0.707867	0
0.0515022	-0.923763	0.757805	-0.818917	-1.2882	-0.737552	0
1.5505	0.472835	0.928102	0.249124	1.57667	0.773304	1
-2.29852	-0.285243	-2.35386	0.179258	-1.07664	-1.17055	0
2.00176	2.39929	1.43157	2.216	1.493	1.02802	1
-1.24372	-0.893698	-0.979291	-0.717546	-1.15597	-0.913352	0
-0.566799	-0.410245	-0.492514	-0.405181	-0.360604	-0.144548	0
1.14699	-0.0825145	1.10991	0.0863518	0.390769	-0.38923	1
0.799579	1.5432	0.532536	1.65428	0.767883	0.324519	0
-0.52646	0.520772	-0.407775	0.794022	-0.4417	-0.335667	0
0.240739	0.657866	0.00577418	0.880498	0.589712	-0.176263	0
-0.0656619	-0.51606	0.458696	-0.342172	-1.03186	-0.646333	0
-1.03808	-1.71334	-0.61506	-1.67307	-1.37249	-1.25897	0
0.680619	0.277144	0.950241	0.433221	-0.284702	-0.191362	0
0.0300228	-0.966197	0.30536	-0.64575	-0.529484	-1.3525	1
1.12282	0.663638	0.863253	0.577884	0.806461	0.492017	1
-0.673299	-0.665026	-0.536655	-0.537306	-0.548317	-0.621489	0
-0.323603	-0.199378	-0.128692	-0.0829574	-0.516198	-0.323062	0
-0.35642	0.841899	-0.970708	0.733156	1.44975	0.591844	1
0.939121	1.54875	0.509036	1.67689	1.12879	0.294382	0
-1.23716	-1.82014	-0.738832	-1.81591	-1.66653	-1.25457	0
-0.973338	-0.449983	-0.986444	-0.317847	-0.336521	-0.50006	0
0.851182	0.28539	1.04751	0.434936	-0.102994	-0.173316	0
-0.218787	1.03671	-0.301782	0.882427	0.124941	0.739156	0
-0.608449	-0.314927	-0.189795	-0.267697	-1.10871	-0.207525	0
1.02145	0.374058	0.79854	0.438794	0.717662	0.0530261	1
-1.79077	0.845472	-2.0557	0.707117	-0.018988	0.65954	1
-1.29117	-0.591857	-1.39877	-0.682184	-0.2419	0.0324739	1
-0.760863	-1.0813	-0.184413	-1.03591	-1.50459	-0.680786	0
1.09333	0.135874	1.38157	0.357675	-0.190196	-0.40159	0
0.228727	-0.720431	0.496502	-0.676718	-0.438333	-0.426434	1
-0.342163	-0.332296	-0.562813	-0.378713	0.410401	0.0330119	1
0.393153	0.290558	0.351954	0.341066	0.21648	0.0535396	0
1.60409	0.636093	2.2761	0.956901	-0.626319	-0.38165	0
-0.0704891	-0.173984	0.314352	-0.128714	-0.779173	-0.133239	0
-1.64297	-0.0740479	-1.95468	0.326278	0.208604	-0.901113	0
0.212598	0.238338	-0.18346	-0.0961378	0.953243	1.01338	1
-0.591385	-1.29673	-0.704909	-1.25633	0.0694693	-0.841095	1
-0.450795	-0.388036	-0.367925	-0.185293	-0.330586	-0.639511	0
-0.671128	-0.956913	-0.627321	-0.901535	-0.336293	-0.618396	1
-0.299354	-0.258744	0.152774	-0.0285213	-1.01279	-0.629204	0
1.04835	1.44783	0.793091	1.61367	0.786031	0.197209	0
-0.204343	-0.739563	-0.28775	-0.70983	0.130533	-0.398681	1
-0.94052	-1.41502	-0.931949	-1.48201	-0.374758	-0.580801	1
-0.76917	-0.91645	-0.721053	-1.00998	-0.390121	-0.135525	1
-1.44886	1.26231	-0.481139	2.58999	-2.74515	-1.69604	1
0.442848	-0.238406	0.292827	-0.448901	0.45286	0.532413	1
3.37038	1.20277	1.42081	-1.15839	4.17834	8.74338	1
0.148384	-0.884568	0.747179	-0.791163	-1.06176	-0.676654	0
-0.945983	-0.349282	-0.898911	-0.321919	-0.471342	-0.173023	0
-0.944823	-0.929703	-0.551097	-0.860923	-1.25231	-0.638117	0
0.814659	1.12994	0.565097	1.165	0.734668	0.361638	0
0.318424	-0.235275	0.411489	-0.110497	-0.0729755	-0.362271	0
1.40463	2.67716	1.81889	3.2549	-0.303193	-0.128618	0
0.31689	1.01659	-1.00232	0.402682	3.5475	1.85066	1
0.252414	-0.995331	0.955418	-0.958222	-1.18704	-0.591756	1
0.010826	0.0390745	0.277227	0.139073	-0.520044	-0.168169	0
-0.370154	-0.754566	-0.117521	-0.715081	-0.655413	-0.435897	0
0.284334	0.00235916	0.321777	-0.0184484	0.0266674	0.111137	0
1.66227	0.382136	1.65111	0.241088	0.449322	0.543025	1
1.13363	1.27506	1.11345	1.34824	0.357098	0.325485	0
0.365162	0.185132	0.703719	0.332493	-0.517157	-0.212171	0
-1.54416	-1.50028	-1.42704	-1.54491	-0.994176	-0.735828	1
-0.510519	-0.866596	-0.307095	-0.787841	-0.617553	-0.62226	0
1.41433	0.380326	1.39805	0.435043	0.409374	0.0781508	1
-0.648302	-0.135285	-0.491901	0.0123058	-0.580344	-0.365743	0
-0.910658	-0.112365	-0.823572	0.241945	-0.549675	-0.824822	0
1.32156	0.211678	0.966589	-0.252374	1.02116	1.38081	1
-0.973151	-1.6493	-0.98583	-1.63653	-0.337548	-1.08958	1
-0.350545	-1.38573	0.402157	-1.26362	-1.5793	-1.18159	0
-0.328916	-0.382539	0.16197	-0.133964	-1.10029	-0.746746	0
-0.351406	-0.0315608	-0.0411596	0.281593	-0.763034	-0.689076	0
-0.382241	-0.203393	-1.13419	-0.51116	1.85825	0.831341	1
0.0735056	-0.125779	0.453519	0.249339	-0.708145	-0.877871	0
-1.93668	1.78874	-2.96052	0.71869	3.29833	2.99564	1
0.715794	-0.424094	1.08464	-0.24798	-0.445044	-0.595546	0
-0.343885	-0.873359	-0.557295	-0.918681	0.392253	-0.259828	1
-0.883565	-0.813329	-0.809675	-0.787198	-0.50507	-0.435029	0
0.985298	4.11355	0.137311	2.92453	2.08013	2.87154	1
2.0977	2.21646	1.91228	2.36656	0.814451	0.415812	0
-1.18713	-0.213455	-1.20715	0.0740287	-0.424328	-0.735413	0
-1.21792	-0.97032	-0.886241	-0.880104	-1.29217	-0.730033	0
-0.747055	0.521207	-1.44209	-0.445043	1.673	2.98402	1
0.0970806	0.00279489	-0.308321	-0.47344	0.956782	1.39169	1
0.398242	0.109931	0.44514	0.156754	0.042076	-0.010562	0
-0.235365	-0.291397	-0.123311	-0.262875	-0.306731	-0.147103	0
1.14939	1.38582	0.810461	1.94575	0.967282	-0.509963	0
0.918951	0.6168	0.861414	0.810738	0.378556	-0.133386	0
2.22579	0.982566	2.52903	0.770125	0.0701541	0.858276	1
1.74976	0.363835	2.04191	0.434615	-0.0224122	0.0354082	1
-0.885586	-0.253743	-0.568535	0.0619199	-1.05443	-0.823539	0
-0.986472	-0.826414	-0.972275	-0.842492	-0.410677	-0.319101	1
-0.146229	-0.143477	-0.509135	-0.371319	0.808059	0.613851	1
0.114668	-0.83598	0.13663	-0.980082	0.00520932	0.071891	1
0.845868	0.413582	0.958756	0.494944	0.0448154	0.0306033	0
-0.992198	-1.24413	-0.846936	-1.34656	-0.729055	-0.321998	1
-0.750198	-0.909029	-0.460839	-1.1001	-0.919883	0.1881	1
1.4654	0.585086	1.37053	0.816953	0.557868	-0.224177	1
-0.998634	0.48169	-1.34216	0.127393	0.545198	1.11296	1
-0.77164	-0.745442	-0.468469	-0.716795	-0.960916	-0.399243	0
0.691134	-0.498745	1.12442	-0.175863	-0.562572	-0.998494	0
0.59747	0.0860195	0.819657	0.365283	-0.22672	-0.552522	0
-0.0840354	-0.602965	0.117012	-0.496158	-0.42967	-0.526272	0
2.35706	2.11125	0.449432	-0.68947	4.463	9.39577	1
-0.496374	0.752467	-0.711789	1.00748	0.352419	-0.204395	0
1.33466	1.41644	1.45139	1.10103	0.162264	1.16048	0
1.87344	0.895661	1.68817	0.734871	0.782835	0.722211	1
-0.770368	-0.25259	-0.834471	-0.324277	-0.120685	0.137374	0
-0.279558	-0.42585	0.015447	-0.217119	-0.699619	-0.677167	0
-0.782979	-1.17052	-0.406753	-1.17307	-1.12013	-0.599764	0
0.961124	0.410445	0.751606	0.432257	0.680681	0.164418	1
-0.0762519	-0.0186431	0.548613	0.418541	-1.21342	-0.945616	0
0.403219	-0.0202921	0.381858	0.115927	0.17927	-0.281579	0
0.92999	-0.0844921	0.69064	-0.210154	0.734326	0.350402	1
0.0220896	-0.428109	0.135677	-0.551237	-0.213708	0.205131	1
-1.20889	-1.43036	-1.01103	-1.41043	-0.977979	-0.894413	0
1.09352	0.942935	0.271778	0.946614	2.01313	0.374292	1
0.613523	0.809856	0.167761	0.7383	1.12457	0.500368	1
-0.306277	-0.627259	0.00318567	-0.412146	-0.740503	-0.823502	0
0.699778	-0.147271	0.707806	0.00373322	0.200957	-0.380072	1
-1.11274	0.711401	-0.861446	0.00405469	-1.0434	2.1189	1
2.33547	0.657591	1.97304	0.643465	1.14203	0.328187	1
1.81069	3.70718	1.43341	3.13574	1.11817	1.79368	0
-0.544609	-0.796289	-0.390336	-0.636641	-0.527646	-0.796739	0
-0.584649	-0.822895	-0.166634	-0.711759	-1.09458	-0.682901	0
-1.61829	-1.62544	-1.30796	-1.58145	-1.53233	-1.17332	0
-0.872676	-0.253965	-0.739649	0.0216286	-0.637904	-0.732124	0
2.51693	1.24257	2.8278	1.59203	0.120147	-0.201681	0
-1.03194	-1.09444	-0.892644	-1.02016	-0.736668	-0.7784	0
-0.341303	0.413857	-0.0829845	0.775162	-0.653963	-0.561912	0
-1.57458	-1.0896	-1.49032	-1.05766	-0.928284	-0.645942	1
-0.200414	-0.581031	-0.100968	-0.552737	-0.266668	-0.300211	0
0.315692	1.37472	0.365441	1.08453	0.0116011	1.09934	0
1.11653	1.81903	1.12837	2.2654	0.295235	-0.176299	0
-0.411653	-0.315637	-0.359002	-0.417718	-0.248064	0.194006	0
1.39554	0.212891	1.74096	0.181508	-0.197615	0.218568	1
0.111637	1.4282	-0.758723	0.451653	2.19073	2.80931	1
-0.0389809	0.491638	0.431993	0.956473	-0.923455	-0.726512	0
-0.913914	-0.984283	-0.752115	-1.01169	-0.725471	-0.386809	0
-0.333556	0.296994	-0.740058	0.3326	0.882249	0.090597	1
-0.721497	-0.814703	-0.886309	-0.908929	0.150508	-0.0741746	1
-0.0504691	0.139011	-0.753818	-0.0413802	1.71831	0.571182	1
-0.12097	1.01687	-0.302531	0.860995	0.379355	0.738313	0
-0.450421	-1.90315	-0.0401379	-1.97965	-1.00873	-1.03987	1
-1.09369	-1.57542	-0.854906	-1.57674	-1.00332	-0.96233	1
-0.863658	-1.16821	-0.712266	-1.14661	-0.675433	-0.674698	1
1.06822	0.87972	1.55731	0.748265	-0.524188	0.652216	0
0.0654602	-1.28821	0.536624	-1.26684	-0.876853	-0.772397	1
0.0956961	-0.0364544	0.0228039	-0.295558	0.199016	0.735158	1
-0.971055	-1.1476	-0.596327	-1.10224	-1.22827	-0.732478	0
0.490484	0.123399	0.315646	-0.118962	0.515637	0.732811	1
-0.388939	-0.693114	-0.381753	-0.812809	-0.13792	0.0696536	1
-0.993433	-0.829324	-0.977724	-0.751622	-0.417811	-0.593577	0
-0.55112	-0.525733	-0.206893	-0.216154	-0.929174	-0.985608	0
1.87288	0.174245	1.93687	0.337208	0.36543	-0.252297	1
-0.0456792	-0.268585	0.22389	-0.379892	-0.549093	0.239426	0
-0.49716	-0.549752	-0.307095	-0.464225	-0.582992	-0.437303	0
-0.867849	-1.19273	-0.669078	-1.20072	-0.784994	-0.599519	0
1.0833	0.885988	0.918974	0.792736	0.615394	0.568541	0
-0.91657	-0.957737	-0.836105	-0.883211	-0.536891	-0.675126	0
2.37708	0.881041	1.74233	0.718583	1.62735	0.722663	1
-0.779274	-0.858679	-0.938079	-0.969902	0.114097	-0.0456388	1
-0.898683	1.41072	-1.41913	1.48337	1.10151	0.362677	1
-0.325923	1.04616	-1.14209	1.12932	2.05571	0.240269	1
-0.0516665	-0.739014	0.176752	-0.557345	-0.471079	-0.81465	0
-0.680371	-0.374019	-0.544012	-0.0764208	-0.551079	-0.856953	0
-0.536975	-1.12533	-0.57923	-1.21979	-0.0807369	-0.26577	1
-0.340629	-1.24951	0.329406	-1.11017	-1.43055	-1.10519	0
-0.536302	-0.741762	-0.244562	-0.672325	-0.814556	-0.512176	0
0.686868	1.21756	0.265511	0.935898	1.07937	1.05673	1
-0.152141	-0.332792	0.364556	-0.261482	-1.05961	-0.278974	0
-1.0777	-1.33246	-0.569693	-1.18593	-1.57486	-1.20464	0
-0.322068	-0.564098	-0.327803	-0.551237	-0.084047	-0.247945	1
-0.134965	-0.141445	0.415985	-0.10889	-1.11274	-0.085875	0
-0.943925	-0.448777	-1.0233	-0.544486	-0.155726	0.116908	1
-1.1451	-1.18102	-1.03828	-1.28741	-0.72143	-0.263557	1
-0.233643	-0.972579	-0.393742	-1.10246	0.297404	-0.0510917	1
-0.492332	-0.208065	-0.440676	-0.219155	-0.278425	-0.00426559	0
-1.25642	-1.26935	-0.94203	-1.12657	-1.27889	-1.13375	0
-0.367909	-1.47329	0.173483	-1.30927	-1.21407	-1.40102	1
-0.720673	-0.627587	-0.194086	-0.295023	-1.38432	-1.11278	0
-0.542476	-0.470101	-0.446057	-0.561095	-0.399571	0.0934456	0
0.217613	-0.0918056	0.342621	-0.0478097	-0.168624	-0.0917802	0
-0.618627	0.344596	-0.00764521	1.14657	-1.48327	-1.41581	0
-1.45212	-1.78606	-1.41995	-1.9265	-0.710804	-0.645098	1
2.92556	1.83766	2.35328	1.84888	1.53535	0.578236	1
0.172109	0.507251	0.358493	0.878891	-0.304106	-0.538731	0
-1.27029	0.160174	-1.14455	0.0670634	-0.840762	0.352799	1
-0.127855	-0.883415	0.261969	-0.937648	-0.814248	-0.238653	1
-0.147426	-0.762483	0.0396973	-0.75923	-0.427033	-0.336547	1
-1.52933	-0.485217	-1.75394	-0.213047	-0.0170477	-0.868922	0
3.26369	0.729876	1.9898	-0.967116	2.78471	5.88002	1
-0.486682	1.30298	-0.184686	0.762196	-0.811177	1.67203	1
-0.326634	-0.763582	-0.665809	-1.07727	0.709558	0.673123	1
-0.354213	-0.190422	-0.302123	-0.206082	-0.224209	0.0156263	0
0.470876	-0.385998	1.12231	-0.445472	-1.00702	0.0439176	1
0.218548	0.488065	0.236969	0.470084	0.0449295	0.282596	0
0.68799	0.679793	1.16141	0.821025	-0.630645	1.35601e-05	0
-0.645233	0.518901	-0.431616	1.00084	-0.703705	-0.74556	0
-0.513587	-0.498745	-0.164386	-0.440328	-0.920088	-0.335423	0
0.289236	-0.874459	0.998401	-0.834776	-1.1801	-0.514865	1
-0.681007	-0.841638	-0.806065	-0.943113	0.0650179	-0.0667656	1
-1.20384	-0.591917	-1.42193	-0.827061	0.109075	0.476735	1
0.359325	-0.250392	0.386354	-0.145323	0.0699258	-0.321362	1
0.799092	0.397145	1.00337	0.343959	-0.132328	0.334875	0
0.17282	-0.264576	0.808077	0.0243075	-1.11205	-0.769034	0
2.36013	1.17116	1.7428	0.751159	1.59493	1.37103	1
0.783039	0.279511	0.952965	0.159648	-0.075829	0.459325	1
1.08196	-0.194544	1.16189	-0.220119	0.165231	0.039724	1
-0.365514	-0.45361	-0.644487	-0.652501	0.548052	0.41871	1
1.25473	-0.264462	1.74294	0.122035	-0.46285	-0.988212	1
-0.896925	-1.1283	-0.57017	-0.967973	-1.08173	-1.05926	0
-0.837501	-0.225548	-0.624665	0.0371664	-0.800209	-0.685701	0
2.67424	3.56828	0.242351	0.66629	5.7845	7.64242	1
-0.241464	-1.31531	0.295756	-1.21411	-1.14106	-1.04958	1
-0.193154	-0.00292324	-0.086663	0.0668491	-0.278653	-0.114765	0
-1.1294	-1.46306	-1.17799	-1.5253	-0.320884	-0.639315	1
1.29712	0.98262	1.35241	0.691686	0.259282	1.03994	1
-0.543112	-1.01194	-0.0450424	-0.955543	-1.22751	-0.661603	0
0.341961	1.17446	-0.399805	0.897322	1.82686	1.0397	1
0.491195	0.656432	0.950718	1.22983	-0.68098	-0.846401	0
-0.350283	0.770385	-1.05293	0.163934	1.70918	1.82755	1
0.168741	0.557822	0.610192	1.10264	-0.779207	-0.843198	0
0.92535	0.460909	0.978646	0.668004	0.17402	-0.223786	0
1.83935	0.271648	1.49022	0.287273	1.06966	0.127826	1
-0.343323	-0.642596	-0.311046	-0.691185	-0.176385	-0.116355	1
-0.328916	-0.831033	-0.269085	-0.732655	-0.231286	-0.652984	1
-0.265937	0.660554	-0.482569	1.01712	0.421929	-0.440958	0
0.136784	0.442219	0.827627	0.704866	-1.22132	-0.347991	0
1.22539	1.79023	1.05937	2.07584	0.644499	0.0812684	0
1.67844	1.10702	1.68872	1.10917	0.416222	0.422683	0
2.82044	2.7982	0.983551	0.53695	4.10118	6.12944	1
-0.466961	-0.553325	0.204068	-0.309489	-1.50355	-0.845289	0
0.727394	2.12356	0.402089	1.97961	0.87757	0.916924	0
-0.3364	0.40594	-0.244358	0.41972	-0.304106	0.181278	0
-0.90628	-0.815092	-0.685359	-0.618318	-0.855372	-0.909562	0
-0.737812	0.0906919	-0.734404	0.122035	-0.270321	0.0186951	0
-0.710832	-1.11571	-0.791351	-1.03452	-0.0563113	-0.816154	1
-0.80371	-1.00248	-0.766761	-0.913001	-0.379563	-0.752089	1
-0.222604	-0.612471	0.413192	-0.412039	-1.3071	-0.776223	0
-1.00144	0.396374	-1.34257	0.350389	0.537323	0.317563	1
-1.07217	-0.967846	-1.08324	-1.09785	-0.389356	-0.0479129	1
1.29813	1.96745	0.756579	1.62942	1.39587	1.27279	1
0.365873	1.23867	0.196302	1.46097	0.476145	0.0295274	0
0.645144	-0.178	1.35378	-0.134286	-1.0248	-0.131209	0
0.653713	0.708438	0.182679	0.406539	1.1862	1.01854	1
-0.510257	-0.681242	-0.74217	-0.891463	0.389628	0.359608	1
0.551405	-0.333341	0.638052	-0.329313	0.0103456	-0.103285	1
-0.366487	-1.09846	0.0826121	-1.13364	-1.04066	-0.441509	1
1.6131	3.64618	1.56419	4.38981	0.504565	-0.1093	0
-0.465614	-0.684266	-0.372694	-0.646714	-0.359007	-0.386809	0
-0.228404	-0.113411	-0.167724	-0.235443	-0.194875	0.329875	0
-0.458579	0.0770569	-0.482978	0.120749	-0.0924932	-0.0168463	0
0.37781	-0.0611905	0.469459	0.216013	-0.0516316	-0.62594	0
-0.765354	-0.638252	-0.29933	-0.415146	-1.29202	-0.851267	0
1.82004	1.70552	2.03224	2.25437	0.118435	-0.377101	0
0.403855	0.102235	0.912435	0.434079	-0.798771	-0.657129	0
-1.15844	-1.36797	-1.16287	-1.42982	-0.449861	-0.559442	1
0.13061	-0.343122	0.234653	-0.229228	-0.156525	-0.393093	0
0.0458143	-0.35549	-0.033939	-0.458331	0.199245	0.178955	1
-0.150569	-0.467848	-0.246197	-0.629462	0.174933	0.30096	1
1.23807	0.522528	0.648134	0.581099	1.49437	0.121505	1
0.999854	0.531926	0.71346	0.450688	0.840246	0.443333	1
0.989751	0.735098	0.382675	0.345781	1.51869	1.24348	1
-1.24295	-1.07553	-1.10899	-1.04502	-0.844597	-0.630904	0
-0.432235	-0.397327	-0.577254	-0.579312	0.200158	0.390259	1
-1.97614	-1.59301	-2.2119	-1.64542	-0.222953	-0.795663	1
2.49631	0.740977	2.94939	0.685578	-0.0827914	0.445204	1
0.804893	0.574527	1.30562	1.20808	-0.633144	-0.994521	0
0.115417	-0.35978	0.3416	-0.20201	-0.401888	-0.512249	0
-0.613875	-0.407328	-0.204849	-0.086065	-1.09251	-0.933451	0
-1.17095	-1.34274	-0.847141	-1.27144	-1.24368	-0.980999	0
-0.549174	-0.235221	-0.449736	-0.375712	-0.409193	0.334141	0
0.169677	-0.745221	0.833962	-0.57374	-1.16186	-0.79213	0
0.668681	0.83492	0.184177	0.708081	1.21816	0.63087	1
-0.681157	0.0150557	-1.16246	-0.380749	1.02275	1.14668	1
0.568469	0.294353	0.883212	0.397967	-0.401786	-0.066521	0
0.380393	0.213494	0.7138	0.309669	-0.502262	-0.0830508	0
-1.00432	-0.349993	-1.3145	-0.237265	0.446811	-0.393912	1
1.44172	-0.906395	1.75363	-0.718831	-0.131871	-0.954089	1
-1.8217	-1.08257	-2.04222	-1.03313	-0.183233	-0.694088	1
-0.500789	-0.278647	-0.553004	0.0854946	-0.0437561	-0.947805	0
0.379719	-0.621876	1.06141	-0.599886	-1.09519	-0.306165	0
-0.0249482	0.361468	0.0227358	0.5841	-0.0945477	-0.299404	0
0.375228	-0.252262	0.595819	-0.0944233	-0.297714	-0.452292	0
-1.17597	-1.0746	-1.05279	-0.969045	-0.778911	-0.855436	0
1.41002	1.28413	1.69853	1.49194	-0.10288	0.0708518	0
1.74576	0.507251	1.77121	0.623534	0.404009	-0.0108066	1
-0.175641	0.317607	0.08595	0.453796	-0.587751	-0.130011	0
-0.11588	-0.570587	0.202501	-0.475262	-0.672967	-0.475864	0
-0.219648	-0.88611	-0.158528	-0.942041	-0.192478	-0.235058	1
0.166346	-0.477193	0.219531	-0.52434	-0.0421581	-0.0345375	1
1.61636	0.206677	1.52959	0.19576	0.570765	0.16668	1
0.553613	-0.154142	1.04132	-0.0532747	-0.704675	-0.262029	0
-1.01005	-0.927558	-0.99816	-1.02541	-0.416509	-0.128373	1
-0.569606	-1.063	-0.27215	-0.949328	-0.842954	-0.869888	0
0.852005	0.802375	1.25834	1.11539	-0.462074	-0.298121	0
-1.6131	-1.96153	-1.13467	-1.89467	-1.91702	-1.67439	0
0.476152	0.561502	0.421912	0.532664	0.264988	0.331256	0
1.19029	1.56914	0.671226	1.36935	1.34097	0.937697	1
1.44621	0.583544	0.953851	0.592136	1.30627	0.253755	1
-0.363381	-1.00006	-0.10451	-0.968938	-0.665035	-0.577145	1
0.687916	-0.167717	1.36665	-0.0503814	-0.960893	-0.309136	0
-0.752631	-0.121871	-0.800956	0.0516327	-0.151959	-0.420406	0
0.460061	0.145989	0.163946	-0.0391299	0.76891	0.58578	1
3.0752	1.83366	0.467756	-0.97526	6.03263	10.0533	1
1.44793	0.284901	1.61944	0.35221	0.0974332	0.0125209	1
0.666474	0.318096	0.368098	-0.0381655	0.810342	1.08912	1
-0.23383	-0.59543	-0.0960634	-0.404431	-0.360148	-0.740865	0
3.05567	1.54963	0.489485	-1.07556	5.92477	9.59102	1
0.160471	0.969045	-0.240203	0.821454	0.955869	0.709239	1
0.77054	1.05315	1.11761	1.02516	-0.389504	0.471111	0
-1.0139	-0.862969	-1.04966	-0.815809	-0.298627	-0.528864	1
1.1184	0.560128	1.24404	0.800558	0.0938949	-0.251955	0
-0.742302	-0.18536	-0.537541	0.387572	-0.733015	-1.32751	0
0.00352895	0.733998	-0.0235169	0.962581	0.0728934	-0.158792	0
-0.0679071	2.4465	-1.09611	1.72576	2.69831	2.08332	1
-1.30831	-1.20548	-1.22064	-1.44182	-0.768273	0.187208	1
-0.293666	0.0279198	-0.30076	-0.2348	-0.0708069	0.763169	1
1.60992	1.17836	1.22823	1.14636	1.10573	0.511506	1
1.29888	0.516153	1.20916	0.575956	0.517463	0.116492	1
1.23111	1.03034	1.20807	1.12846	0.383236	0.20529	0
-1.1265	-0.807283	-0.862467	-0.470333	-1.08085	-1.26132	0
1.51495	1.53236	1.80861	1.76155	-0.0835904	0.106185	0
-0.897898	-1.56734	-0.759608	-1.60513	-0.662991	-0.823954	1
-0.91092	-0.542385	-0.636926	-0.435292	-0.975514	-0.490034	0
-0.608037	-1.19624	-0.496193	-1.20876	-0.462895	-0.587648	1
0.465525	0.469047	0.595614	0.588922	-0.098086	-0.0332537	0
-1.06453	-0.713232	-0.733519	-0.56581	-1.19183	-0.706094	0
-0.623267	-0.305032	-1.24925	-0.385678	1.4623	0.139122	1
-0.308335	-0.248193	-0.0925212	-0.0931374	-0.552654	-0.443306	0
-1.07269	-1.12468	-0.703819	-0.97301	-1.2793	-1.03119	0
1.15118	0.114711	1.31325	0.0804582	0.0392226	0.188993	1
-1.44835	-1.17959	-1.33807	-1.21165	-0.91292	-0.511259	1
0.855223	0.0695288	1.61419	0.3311	-1.01688	-0.522262	0
-1.17802	-1.47582	-0.963828	-1.43475	-0.99752	-1.00874	1
1.38375	0.771759	1.33831	0.652573	0.454572	0.597578	1
-0.901153	-0.431515	-1.05681	-0.466154	0.0596534	-0.0467636	1
-0.0999392	-0.940858	0.349842	-0.780554	-0.912909	-0.906126	0
-0.214185	-0.00368744	-0.403892	0.202618	0.372393	-0.435811	0
-0.919789	-1.40574	-0.458046	-1.38878	-1.37741	-0.86166	0
-0.694479	-0.513586	-0.685086	-0.594207	-0.265984	0.0428417	0
2.39901	1.33673	3.23242	1.64603	-0.609552	-0.0978199	0
-0.466737	-0.175962	-0.308049	0.0366306	-0.502205	-0.541188	0
0.888565	1.37197	0.327499	1.29702	1.40968	0.644673	1
-0.657395	-1.18272	-0.347558	-1.05884	-0.913719	-0.999741	0
0.853689	0.532422	0.445821	0.658038	1.07126	-0.0214555	1
0.366547	0.168252	0.176412	0.338494	0.520202	-0.271394	0
-0.808537	-0.615165	-0.966076	-0.754622	0.0999442	0.168294	1
-1.1697	-0.831523	-0.812332	-0.621639	-1.31723	-0.956534	0
-0.0691046	0.607677	-0.152398	0.605853	0.172536	0.284931	0
-0.388939	0.467505	-1.17827	0.400538	1.97433	0.390064	1
-0.534094	-0.20944	-0.535429	-0.0257352	-0.174787	-0.491245	0
0.813836	0.168473	0.42307	0.249232	1.02949	-0.0662398	1
-1.05297	-0.594827	-1.07309	-0.636641	-0.356952	-0.110278	1
-0.402036	2.34102	-0.19252	2.88488	-0.580949	-0.171751	0
-1.23089	-0.648147	-1.35565	-0.436899	-0.165314	-0.827977	0
-1.46047	-1.27447	-1.49202	-1.38053	-0.542941	-0.331547	1
0.571051	1.27638	-0.379505	0.874068	2.37427	1.3401	1
-1.16064	-1.1714	-1.12111	-1.12967	-0.562995	-0.740291	1
-0.000998954	-0.858518	0.126685	-0.712831	-0.250575	-0.803806	1
-1.97553	-0.679097	-2.33772	-0.585634	0.229606	-0.538217	1
-1.59307	0.0699712	-2.32062	-0.133643	1.76785	0.612359	1
1.34416	1.0454	1.15535	1.04724	0.707503	0.406691	0
1.22232	0.621144	0.999831	0.696294	0.750762	0.119866	1
0.733906	-0.0362868	0.509376	-0.157111	0.668582	0.355097	1
0.4476	0.466627	-0.132166	0.068135	1.42133	1.22942	1
-0.00533975	0.395167	-0.0922487	0.592565	0.199701	-0.230901	0
-0.562534	-0.933108	-0.415949	-0.934219	-0.518983	-0.433097	0
0.316403	-0.15689	0.409923	-0.0729917	-0.0744593	-0.221573	0
-0.870431	-1.22939	-0.867985	-1.1854	-0.327162	-0.795052	1
-0.360424	-0.450754	-0.277055	-0.373676	-0.294975	-0.357931	0
-2.13172	-1.51056	-2.4074	-1.42586	-0.177755	-1.18824	1
0.229999	0.211403	0.0224633	0.107783	0.526594	0.396617	1
0.382787	-0.0665198	0.258972	0.080351	0.383807	-0.329346	1
0.918053	1.39731	1.25105	1.62096	-0.318145	0.076219	0
-0.871928	0.342672	-1.1844	0.269699	0.494863	0.364401	1
-0.449635	-0.798876	-0.121063	-0.761373	-0.846743	-0.458552	0
-0.449897	-0.153867	-0.46009	-0.298559	-0.121713	0.376627	0
0.100224	-0.864229	0.0958953	-0.96358	0.0553161	-0.0863763	1
1.33993	0.600973	2.39572	0.837849	-1.24526	-0.227992	0
-0.255796	-0.358627	-0.338498	-0.199009	0.112271	-0.516161	0
-0.197008	-0.694871	-0.0388436	-0.675325	-0.387667	-0.342355	0
-2.12471	-1.21257	-2.20863	-1.17168	-0.835614	-0.771284	1
-0.259838	-0.302391	-0.151512	-0.0274497	-0.308557	-0.759706	0
2.16671	0.795343	2.16766	0.5871	0.51986	0.809481	1
0.0623917	-0.397876	0.25141	0.135323	-0.349533	-1.39445	0
-0.0492342	-0.231809	0.166739	-0.122177	-0.445592	-0.32305	0
-0.496748	-0.842302	-0.0936792	-0.783876	-1.01851	-0.547399	0
0.0720088	-1.00254	0.649973	-0.918359	-1.0613	-0.736635	0
-1.13027	-1.13452	-1.10899	-1.13932	-0.500846	-0.565066	1
0.450182	0.563755	1.02544	0.987334	-0.891405	-0.613322	0
-0.177437	-0.191193	0.350455	0.413719	-1.09221	-1.39515	0
-0.433395	-1.27936	-0.0767176	-1.2394	-0.89483	-0.824639	1
0.603682	0.687382	0.322322	0.606924	0.763203	0.486601	1
0.0334281	0.183865	-0.15594	0.319956	0.438137	-0.187156	0
0.430349	-0.447013	0.796292	-0.559595	-0.541674	0.166228	1
0.425447	-0.441517	0.804262	-0.465296	-0.566179	-0.0817303	1
0.611503	0.369164	0.677289	0.303775	0.0673006	0.354828	0
0.0274408	0.19156	-0.0215414	0.331314	0.127337	-0.192083	0
-0.180768	0.378073	-0.31343	0.593529	0.249694	-0.276859	0
-0.322143	-1.08582	0.309993	-0.979546	-1.35355	-0.866562	0
0.691732	1.24345	1.09867	1.68215	-0.518047	-0.358677	0
-2.1723	-1.11736	-2.5952	-1.42232	0.369197	0.493961	1
-0.232558	-0.282274	0.10223	-0.204367	-0.756517	-0.269548	0
1.88594	1.23455	1.19424	0.900108	1.72585	1.17872	1
0.825137	1.03589	1.05787	1.2338	-0.174673	0.00984337	0
-0.297221	0.219923	-0.262001	0.336672	-0.165428	-0.127456	0
0.359811	1.16902	0.950309	1.76358	-0.954547	-0.653045	0
2.12311	3.27239	1.94069	3.11634	0.812853	1.08528	0
-0.50543	-0.24836	-0.466221	0.040274	-0.255711	-0.75874	0
1.61823	0.960471	1.26284	0.788557	1.05688	0.761811	1
0.0755637	0.52462	0.0551603	0.319098	0.0813397	0.740501	0
-0.271588	0.1212	0.0668767	0.399252	-0.781581	-0.531958	0
2.21157	3.2984	0.0491658	0.984227	5.26779	5.90325	1
-0.194576	-0.215486	-0.265066	-0.404966	0.104624	0.47995	1
-0.351631	-0.449105	0.252841	-0.181864	-1.3201	-0.833503	0
-0.523653	0.849373	-0.632499	1.05088	0.0822528	-0.0618507	0
1.25237	0.256149	1.69996	0.522913	-0.400325	-0.441606	0
-1.58491	-1.08911	-1.79222	-1.06452	-0.0979718	-0.622896	1
-0.982431	-1.12759	-1.08222	-1.19708	-0.119886	-0.350436	1
-1.02393	-1.26292	-0.53795	-1.19686	-1.49375	-0.893032	0
-0.468645	-1.05019	-0.164386	-1.03741	-0.806966	-0.557547	0
0.198042	1.13615	-0.42242	1.01659	1.50613	0.685582	1
0.535913	0.691779	0.610124	0.694043	0.0295208	0.3025	0
-0.178897	-0.847631	0.47048	-0.694935	-1.308	-0.815029	0
-0.180132	-0.991818	0.0563864	-1.05445	-0.539836	-0.280943	1
-0.118687	-0.153043	-0.206416	0.0169136	0.167172	-0.428292	0
0.182924	0.246529	-0.204168	-0.162147	0.927106	1.22415	1
0.156093	-0.746213	-0.262546	-0.798771	0.998214	-0.162313	1
1.20436	0.030447	0.710531	-0.218405	1.28938	0.725084	1
0.651131	0.933865	0.249162	0.481978	1.032	1.42592	1
-2.29164	-0.199988	-2.67947	-0.132679	0.161693	-0.201326	1
1.15672	0.248728	1.57148	0.347817	-0.377794	-0.0750182	0
-0.175753	0.154014	0.400046	0.565133	-1.17716	-0.79444	0
1.16413	1.02121	0.898743	1.06106	0.824267	0.321243	0
0.0711481	-0.176565	0.534512	0.094603	-0.860348	-0.676849	0
1.27179	1.74444	0.637644	1.57574	1.59071	0.904026	1
0.775742	2.21536	1.0001	2.34867	-0.174901	0.443798	0
-0.434892	-0.093562	-0.241633	0.11582	-0.561545	-0.489349	0
-0.263505	-1.28414	0.748882	-1.19215	-1.9519	-0.992626	0
-2.13842	-1.12962	-2.84568	-1.28623	1.65531	-0.0558843	1
-1.11816	-0.72989	-1.75802	-0.971402	1.46344	0.440863	1
-0.25546	-0.217135	-0.0328491	-0.0798498	-0.543683	-0.383373	0
-0.496336	-0.828774	-0.063162	-0.729011	-1.0772	-0.655307	0
-1.23764	-0.505395	-1.4645	-0.448687	0.120375	-0.334603	1
0.240813	-0.777217	1.03335	-0.637606	-1.33607	-0.729128	0
-0.449037	-0.154638	-0.412952	-0.237586	-0.226035	0.208677	0
-0.23035	-0.751214	-0.747006	-0.707901	1.19168	-0.444651	1
-0.492407	0.435898	-0.889715	0.341494	0.825294	0.445509	1
0.0332035	-0.112365	0.372185	0.0501325	-0.648838	-0.389462	0
-0.578961	-0.682891	-0.267314	-0.6495	-0.877001	-0.374277	0
1.59896	0.165725	1.85302	0.244088	0.000415506	-0.0618017	1
-1.19558	-1.12984	-1.13474	-0.994977	-0.635724	-0.986794	0
-0.321806	-1.02144	0.0949416	-0.904107	-0.95675	-0.847551	0
-1.09501	-0.985711	-1.26369	-1.01223	0.0159383	-0.39055	1
0.925125	1.35218	1.30126	1.27205	-0.387963	0.650872	0
-0.924167	-0.0172688	-1.00776	-0.0675267	-0.136322	0.178099	0
0.277299	-0.791067	0.648883	-0.771339	-0.610088	-0.402214	1
1.48782	1.22174	1.59832	1.5932	0.208148	-0.248336	0
0.0323429	0.500654	0.0791381	0.812453	-0.0732038	-0.422583	0
1.03312	1.07007	0.85215	1.28223	0.638107	-0.00623399	0
2.3885	1.11048	1.00113	-0.544272	3.16388	5.30185	1
-0.589402	-0.628137	-0.712674	-0.861244	0.0938949	0.455645	1
-0.881133	-0.571304	-0.40832	-0.320419	-1.37575	-0.874778	0
0.98657	0.287207	1.06611	0.281808	0.141947	0.18332	1
-0.884164	-1.34988	-0.412134	-1.2333	-1.37605	-1.12978	0
-0.556022	-0.640451	-0.464109	-0.508909	-0.395371	-0.615731	0
0.245491	-0.306353	0.514281	-0.169005	-0.434041	-0.431569	0
-1.12966	-1.57267	-0.983583	-1.61649	-0.807571	-0.807278	1
0.65536	0.60773	0.426544	0.438258	0.662419	0.673392	1
-1.75626	-0.369949	-2.20693	-0.193008	0.649635	-0.565531	1
-0.353389	-0.371706	0.0267548	-0.239515	-0.901564	-0.455129	0
-1.75772	-1.61027	-2.22982	-1.69836	0.728847	-0.679013	1
0.985447	0.418636	1.00474	0.34996	0.251064	0.378669	1
-0.672363	-0.605874	-0.69762	-0.623032	-0.174445	-0.186777	0
-0.168157	-0.272761	-0.209685	-0.0345221	0.0488102	-0.656224	0
0.140676	0.771759	-0.16173	0.433543	0.7212	1.11976	1
-0.28244	1.59201	-0.446466	2.26723	0.292153	-0.615645	0
0.280479	0.938758	0.281928	1.10789	0.098118	0.0337332	0
1.78722	0.959975	2.54776	1.22908	-0.692667	-0.153865	0
-0.580795	-0.632809	-0.354846	-0.541485	-0.698694	-0.503275	0
-0.171712	-0.291672	0.334175	-0.192258	-1.04956	-0.328857	0
-1.09281	0.330961	-1.44509	0.278486	0.542117	0.31112	1
0.262405	0.184468	0.183564	0.0470249	0.258483	0.473666	1
0.90982	1.48163	1.29451	1.82595	-0.407104	-0.112357	0
-0.155696	-0.00715318	0.335878	0.503946	-1.01572	-1.08937	0
-1.28788	-1.30333	-1.49652	-1.42886	0.0460709	-0.28373	1
-0.373447	-0.670135	-0.474463	-0.807665	0.115353	0.135919	1
-0.771565	-1.04942	-0.431344	-0.892856	-1.03891	-0.982197	0
-0.463144	-0.335373	-0.584884	-0.326848	0.134186	-0.116232	1
0.642	-0.754076	0.498273	-0.799093	0.485276	-0.189345	1
0.410105	1.58465	0.358834	1.72908	0.241476	0.27394	0
1.61902	1.70689	0.941045	1.26734	1.6932	1.46272	1
-1.45574	-1.03453	-1.35292	-1.15743	-0.898471	-0.111697	1
0.265548	0.382906	0.134451	0.348245	0.369768	0.286276	0
0.126867	-0.402274	0.134791	-0.551773	0.0380812	0.292768	1
1.91105	1.54512	1.70922	1.42218	0.816848	0.77718	1
-0.792671	-1.6542	-0.65273	-1.78066	-0.613467	-0.571986	1
0.00985304	-0.73835	0.211425	-0.639642	-0.39407	-0.591083	1
-0.61728	-0.750061	-0.0639113	-0.596457	-1.3747	-0.747908	0
-0.439382	-0.828499	-0.22399	-0.708973	-0.61002	-0.710117	0
0.949748	0.488286	1.26972	0.809238	-0.286414	-0.446534	0
-0.34946	-0.89166	-0.474259	-0.923396	0.178928	-0.31289	1
-1.09956	-1.89567	-0.860696	-1.92307	-1.00703	-1.22712	1
0.56671	0.16968	0.651063	0.150646	0.0191342	0.172426	0
0.270376	-0.1332	0.477837	-0.173291	-0.309585	0.104315	0
-0.395151	-0.93943	-0.144291	-1.0058	-0.663208	-0.235633	1
0.0451033	-0.827018	1.01073	-0.524876	-1.70494	-1.19058	0
2.11855	0.705689	1.92393	0.652359	0.832713	0.430422	1
-0.278511	-0.528039	0.238877	-0.225692	-1.12361	-0.969995	0
-0.328318	-0.701192	-0.15703	-0.880211	-0.469025	0.250833	1
-1.0279	-0.0793303	-1.16355	-0.166433	-0.0450116	0.249598	1
-0.41214	-0.412383	-0.576437	-0.45801	0.253004	-0.00701646	1
-0.372811	-0.662492	-0.521942	-0.947935	0.229035	0.613924	1
-1.16205	-1.15755	-0.881609	-1.04566	-1.14034	-0.942499	0
0.283623	0.14544	-0.140409	0.302382	1.0304	-0.251771	1
0.450669	0.229596	0.0570676	0.0906382	0.984631	0.491797	1
-0.108845	-0.726867	0.0462367	-0.650358	-0.34668	-0.52225	1
0.126156	-0.0971953	0.226615	0.0456319	-0.150818	-0.335044	0
1.40123	3.21346	1.42394	3.29958	0.338722	0.701439	0
-0.427857	-0.216586	-0.673097	-0.335743	0.446925	0.28218	1
0.113658	-0.201744	0.726062	0.0503468	-1.10085	-0.647458	0
1.53714	0.879667	0.729808	0.612711	1.96839	0.965156	1
0.727581	1.61531	0.336899	1.44779	1.01773	0.879794	0
0.192878	-0.384349	0.856577	-0.305846	-1.15012	-0.325079	0
0.442099	0.347619	0.547046	0.577134	-0.0573386	-0.320213	0
-0.606203	-0.467352	-0.488632	-0.167183	-0.474834	-0.923781	0
-0.878065	-0.148256	-0.583249	-0.0605614	-1.00218	-0.226744	0
1.35086	1.25576	1.27013	1.24108	0.511185	0.495343	0
-1.06509	-0.534086	-1.00804	-0.51491	-0.556124	-0.248751	0
-2.83295	-0.928436	-3.32598	-0.862209	0.320346	-0.629791	1
-0.878514	-1.22565	-0.54047	-1.22612	-1.09511	-0.649927	0
0.0313325	-0.570808	0.181861	-0.606744	-0.284702	-0.114337	1
1.97242	1.97761	1.60452	2.13789	1.11726	0.344191	0
0.0820375	-1.08532	0.662507	-0.949113	-1.06094	-0.953453	0
-2.19159	-0.952126	-2.56196	-0.773053	0.147654	-0.966694	1
0.212074	-0.275128	-0.18455	-0.552201	0.954499	0.717724	1
0.347911	0.497135	0.290102	0.348674	0.238166	0.593641	0
-0.370229	-0.380172	-0.0376856	-0.333171	-0.816234	-0.24067	0
-1.10394	0.45442	-1.19904	0.494516	-0.186429	0.138536	0
0.796735	0.815627	0.931508	1.00673	-0.00848729	-0.0531701	0
0.743485	0.452992	0.808077	0.368927	0.105765	0.426057	0
2.32013	0.957998	2.48073	0.883713	0.300828	0.545348	1
2.00692	0.783578	2.21378	0.907609	0.167514	0.0724534	1
0.38391	-0.319431	1.07142	-0.152503	-1.1027	-0.511833	0
0.505639	-0.92981	0.782464	-0.785912	-0.355811	-0.852062	1
-0.431	-1.24633	0.350319	-1.10942	-1.67487	-1.09501	0
2.68363	2.9789	2.22004	2.67057	1.3404	1.31029	0
-0.168307	0.520718	-0.848503	-0.0608829	1.64949	1.75077	1
0.492318	0.480316	0.234789	0.525806	0.691296	0.135638	1
-0.369031	-0.969938	0.0826803	-0.772089	-1.04693	-1.03229	0
0.0758257	1.51593	0.317894	2.02644	-0.447567	-0.381209	0
-0.111053	-0.407436	0.468573	0.122785	-1.1518	-1.39515	0
-0.243784	0.502686	-0.187615	0.482943	-0.190881	0.29146	0
1.20279	1.00604	1.09431	0.934505	0.533214	0.551571	0
-0.193903	-0.157547	0.862299	0.398395	-1.97801	-1.27484	0
0.622953	1.3065	0.492755	1.39678	0.453659	0.300801	0
0.745356	1.89615	0.0778438	1.44693	1.64789	1.4972	1
-1.28575	-0.654468	-1.19005	-0.557773	-0.77511	-0.531371	0
0.365948	0.755597	0.104206	0.332815	0.675316	1.33239	1
0.887255	1.38939	1.34778	1.97661	-0.539117	-0.55317	0
-0.213062	-0.474773	0.292758	-0.493157	-1.06968	-0.113543	0
-0.748215	-1.19641	-0.122493	-0.986083	-1.58986	-1.26276	0
-0.421607	0.114436	-1.18004	0.0918169	1.87868	0.160102	1
0.448498	1.18777	-0.259753	1.05474	1.74091	0.725683	1
-0.220808	-0.769133	-0.0426582	-0.85953	-0.438424	-0.0605791	1
-0.808836	-1.03695	-0.601164	-1.02884	-0.773649	-0.533535	0
-0.934383	-1.11346	-0.592785	-0.952114	-1.13554	-1.04945	0
1.12417	0.378623	1.10208	0.427542	0.358354	0.0907192	1
0.12698	-0.245444	0.143033	0.0711354	0.0213028	-0.820555	0
-0.920125	0.00933756	-0.568263	0.378678	-1.14899	-0.787312	0
-0.280943	-0.60566	-0.12154	-0.68497	-0.424328	-0.00693088	1
0.545006	0.462558	0.661417	0.463654	-0.0478651	0.230183	0
0.506238	0.688702	0.636281	0.528913	-0.0853025	0.670653	0
0.300761	-0.199874	0.702357	-0.118427	-0.654522	-0.236709	0
1.94031	1.21921	1.32987	1.25019	1.56754	0.394001	1
-0.8024	-0.71411	-1.08671	-0.73962	0.438365	-0.223822	1
0.0196947	-0.0932871	0.115445	0.136502	-0.178211	-0.536151	0
-0.0508433	-1.10824	0.0069322	-1.08853	-0.124566	-0.622272	1
-0.378424	-0.698665	-0.307436	-0.579634	-0.275115	-0.620218	0
2.03551	0.368454	1.84566	0.149468	0.813424	0.73544	1
-0.524102	-0.572839	-0.143133	-0.427041	-0.989028	-0.609985	0
-0.918404	0.865039	-1.05361	1.05066	-0.000725879	-0.0245732	0
1.26977	0.653301	1.23178	0.554095	0.418276	0.520101	1
0.00910463	-0.0675656	-0.472896	-0.0893869	1.13324	0.084814	1
0.154447	-0.595216	0.532536	-0.387714	-0.671027	-0.782605	0
0.137832	-0.680304	0.0876529	-0.69022	0.163063	-0.24951	1
-0.00103637	-0.0815291	0.0841107	0.187509	-0.16383	-0.618788	0
0.422678	-0.454823	0.402907	-0.394465	0.181439	-0.316105	1
1.38873	0.92023	1.08151	0.826919	0.937378	0.577356	1
0.445392	-0.166839	0.480289	-0.0112689	0.0795135	-0.401187	0
0.46994	1.05468	0.758214	1.23648	-0.388865	0.047402	0
-0.121531	0.410505	-0.437815	0.218692	0.6986	0.677378	1
0.691658	0.620594	0.23077	0.328743	1.16771	0.976906	1
0.180192	-0.457022	0.251138	-0.466475	-0.0735462	-0.129009	1
1.4016	0.22542	1.21454	0.185794	0.713667	0.243191	1
1.79089	0.696894	2.1037	0.856173	-0.0440985	-0.0313465	0
-0.00698626	-0.215158	0.577904	0.0196997	-1.11052	-0.615095	0
-0.835181	-0.891003	-0.777728	-0.805522	-0.442796	-0.658645	0
-0.42606	0.0231871	-1.03065	-0.348709	1.41573	1.07693	1
-0.0116638	-0.771774	0.224912	-0.800486	-0.471193	-0.24825	1
1.3796	0.709644	1.37128	0.626427	0.388258	0.499096	1
0.767696	0.651209	1.10637	0.791557	-0.376127	-0.00855696	0
-0.0758029	-0.847631	0.193646	-0.808951	-0.561214	-0.493959	1
0.87079	-0.175962	0.979668	-0.220441	0.0588544	0.0975658	1
0.310079	-0.107968	0.637439	0.0482037	-0.51759	-0.372223	0
-1.44357	-1.15848	-1.9491	-1.41889	0.939433	0.303906	1
-0.351668	-1.43206	-0.226783	-1.56088	-0.380716	-0.370267	1
1.45732	0.631642	1.50507	0.853173	0.307676	-0.184344	0
-0.783914	-0.642375	-0.895096	-0.54695	-0.00871557	-0.520331	1
0.134688	-0.486484	0.171439	-0.602565	-0.0188739	0.158501	1
0.83902	1.24405	0.685395	1.28148	0.54691	0.387729	0
-0.0361744	-0.376546	0.448614	-0.123249	-0.947151	-0.75429	0
0.0109757	-0.338617	-0.260366	-0.509767	0.620872	0.38142	1
-0.948864	-0.928986	-0.639379	-0.713902	-1.07486	-1.04602	0
0.511365	-0.438714	0.907803	-0.292879	-0.565026	-0.528265	0
-0.55954	-1.01589	-0.623847	-1.12796	-0.037136	-0.136088	1
-1.03819	-1.33647	-0.860833	-1.32984	-0.829337	-0.765574	1
-0.905045	-0.110328	-0.955926	-0.0584183	-0.210855	-0.120023	0
1.04547	1.54892	1.27755	1.54198	-0.109272	0.549444	0
2.01351	0.631481	1.63994	0.494516	1.13141	0.602273	1
-0.115095	-0.845265	0.420004	-0.735334	-1.07469	-0.695286	0
-0.0968707	0.206127	-0.077535	0.430114	-0.0592789	-0.372957	0
-0.209956	-1.11923	0.240988	-1.07995	-0.966931	-0.691362	1
0.847215	1.02308	1.04459	0.929576	-0.105962	0.603177	0
-0.278847	1.30837	-0.0913632	1.60124	-0.481762	-0.0776101	0
2.0025	0.848716	1.60473	0.548416	1.17399	1.03949	1
0.986607	0.172428	0.964477	-0.055525	0.32765	0.707246	1
0.89807	1.72218	0.587304	1.71526	0.873917	0.587504	0
-0.78107	0.716515	-0.907494	0.851887	0.0307763	0.0254439	0
0.492954	0.443098	0.909369	0.677434	-0.606367	-0.288621	0
-0.360986	-0.249017	-1.0064	-0.545879	1.53957	0.785493	1
1.95008	0.753727	1.78544	0.789307	0.758523	0.249427	1
-0.52893	-0.0583817	-0.315406	0.0622414	-0.647583	-0.262958	0
-0.230537	0.0729945	-0.249399	0.204333	-0.0224122	-0.226207	0
-0.449748	-1.18294	-0.513223	-1.27787	0.00132861	-0.30405	1
1.0729	1.02495	0.565506	0.679684	1.30673	1.17503	1
-0.156931	0.155227	0.0460324	-0.0300215	-0.462827	0.588873	0
0.750445	0.741526	0.699836	1.05688	0.326167	-0.327133	0
-0.566687	-0.368796	-0.705522	-0.405609	0.140007	-0.010342	1
1.13648	0.476575	1.18866	0.459261	0.227665	0.277241	0
0.115267	-0.831362	0.648679	-0.681755	-0.964397	-0.79477	0
1.25031	2.93331	0.777287	2.73797	1.25035	1.11295	0
-0.94138	-0.735327	-0.889442	-0.844956	-0.480941	0.0168245	1
0.358988	-0.295138	0.212855	-0.308096	0.424782	-0.0396969	1
-1.46066	-0.520122	-2.05782	-0.79277	1.26701	0.623522	1
-0.331947	0.198431	-0.109619	0.281486	-0.57636	-0.0590264	0
-1.91485	2.40984	-2.28976	3.72414	0.305622	-1.17366	0
-0.0932035	-0.615165	0.390918	-0.540628	-0.972432	-0.446974	0
0.941628	0.617899	1.31747	0.520877	-0.382131	0.505148	0
1.29855	0.503731	0.830079	0.436972	1.24544	0.400835	1
-0.533944	-0.908097	-0.388702	-0.85878	-0.503141	-0.566105	0
0.806651	0.675235	0.998537	0.681292	-0.10813	0.288929	0
-1.11906	-0.61231	-1.18079	-0.338421	-0.281506	-0.959676	0
-0.489638	-0.904357	-0.255734	-0.860923	-0.67194	-0.546287	0
0.90286	0.562159	1.20616	0.842564	-0.272718	-0.3325	0
2.3696	1.07002	2.05615	0.818775	1.06202	0.963237	1
0.622392	-0.169091	0.51864	-0.0249851	0.400357	-0.374803	1
0.669767	-0.0625647	0.682262	0.00126859	0.184635	-0.127407	1
-0.186867	-0.631603	0.280293	-0.584027	-0.985901	-0.383007	0
1.67983	1.37724	1.49683	1.30452	0.750305	0.641311	0
-2.17572	0.401871	-2.51312	0.403539	0.0276946	0.207833	1
1.51439	1.72575	1.30269	2.183	0.776785	-0.223395	0
0.572884	1.19442	0.473478	1.32049	0.38004	0.199373	0
0.296084	-0.0630005	0.66891	0.157719	-0.605043	-0.499314	0
0.184271	0.339206	0.292827	0.610675	-0.147394	-0.412716	0
-0.054735	-0.434592	-0.145926	-0.433042	0.194337	-0.147531	1
1.04498	3.10319	1.16577	1.4314	0.0836224	4.1834	1
-0.257443	-0.777217	-0.155667	-0.484585	-0.293719	-1.12766	1
-0.523317	-0.220876	-0.945095	-0.309596	0.885331	0.197087	1
-1.12111	-0.912274	-1.4004	-0.785484	0.317606	-0.791054	1
0.015541	-0.291451	0.390645	-0.17672	-0.723679	-0.367174	0
0.619922	0.952883	1.16495	1.25962	-0.774025	-0.22804	0
-0.181703	0.00191673	-0.368334	0.358425	0.374333	-0.764156	0
2.12326	1.01753	1.80867	0.878676	1.0385	0.700852	1
2.88806	1.77302	1.35187	-0.282271	3.38884	6.3319	1
-1.33567	-1.05261	-1.21703	-1.05424	-0.862962	-0.51467	0
-0.366599	0.0616655	-0.842032	-0.16429	1.06031	0.670727	1
1.02721	0.402917	0.681853	0.178508	0.96363	0.757972	1
-1.22948	-0.393807	-0.939373	-0.390179	-1.20574	-0.132334	0
-0.376029	0.187491	-0.796256	0.290487	0.910213	-0.109777	1
-0.662185	0.186613	-0.573099	0.0718855	-0.436107	0.416436	0
1.31763	1.74999	1.23341	1.64753	0.511071	0.77537	0
0.453962	-0.161067	0.546978	-0.0777067	-0.0308584	-0.222294	0
0.548374	1.94986	0.298957	1.51316	0.684904	1.47446	1
0.669692	0.489325	0.814957	0.689221	-0.064301	-0.196815	0
-0.154499	1.0571	-0.463836	0.662968	0.674175	1.2964	1
0.0298731	0.434195	0.2087	0.638643	-0.341543	-0.229398	0
0.984549	0.63368	0.874765	0.929898	0.491896	-0.334053	0
-0.865042	-1.05602	-0.614243	-0.943113	-0.898984	-0.862075	0
-0.0659987	0.500379	0.385468	0.806559	-0.900411	-0.411371	0
-0.413861	-0.837294	-0.225012	-0.855029	-0.542941	-0.320947	0
-1.30063	-1.31669	-1.20558	-1.41032	-0.782323	-0.407055	1
-0.668995	-1.01732	-0.443265	-1.09849	-0.741587	-0.23798	1
0.0964445	1.26654	-0.582976	0.911145	1.65668	1.23078	1
-0.677565	-0.218677	-0.559475	-0.235872	-0.508756	0.0069091	0
0.0193953	-0.335265	0.669591	-0.163111	-1.20978	-0.533669	0
-0.776168	-0.665301	-0.23162	-0.33735	-1.45269	-1.12955	0
0.20227	0.614548	0.281859	0.523127	-0.0837045	0.491186	0
1.45085	0.219045	1.31488	0.439651	0.628862	-0.359532	1
0.772	1.67583	0.539961	1.951	0.691181	0.0667193	0
0.400787	1.21718	-0.187887	0.891321	1.4397	1.15674	1
0.695699	0.599652	0.771974	0.549166	0.0709531	0.392533	0
-1.09177	0.0400666	-1.40939	0.175078	0.439734	-0.25006	1
-0.0807424	-0.61654	0.368643	-0.639106	-0.903367	-0.177229	0
0.49112	0.0362188	0.785189	0.180329	-0.391833	-0.273069	0
1.59335	1.98152	1.48313	2.0931	0.607746	0.429615	0
-1.10136	-0.678822	-1.02684	-0.641464	-0.618295	-0.382958	0
0.00528772	-0.619891	0.49766	-0.459724	-0.941786	-0.677534	0
0.388438	0.388953	0.106386	0.252232	0.72451	0.534332	1
0.114257	-0.725104	0.334788	-0.6989	-0.391445	-0.379681	1
1.59432	1.31821	1.63061	1.50308	0.355729	0.124097	0
1.81151	0.495593	1.74028	0.58935	0.577956	0.0340267	1
-0.413674	0.235978	-0.387203	0.488193	-0.190538	-0.420052	0
0.253985	0.503289	0.490303	1.03502	-0.370078	-0.846389	0
0.435064	-0.00990164	0.486216	0.280629	0.0445871	-0.627651	0
-0.219461	-0.994345	0.166058	-1.03452	-0.84817	-0.353652	1
-0.169504	-0.206416	-0.303144	-0.105139	0.255287	-0.289306	0
1.34203	0.0283555	1.99219	0.299489	-0.678982	-0.564601	0
-0.299616	-0.613791	-0.798163	-0.504195	1.13324	-0.540455	1
-0.710121	-1.07861	-0.357367	-1.02927	-1.03096	-0.690738	0
0.0839834	1.08536	0.230907	0.942757	-0.258451	0.724167	0
2.63304	1.42276	0.320551	-0.917502	5.45612	8.19198	1
0.249158	0.563534	0.35352	0.989477	-0.11749	-0.617944	0
-0.766776	-0.705918	-0.637131	-0.512767	-0.577388	-0.821448	0
0.23404	-1.07311	0.4198	-1.19783	-0.28105	-0.129767	1
0.0541217	-0.667775	0.839888	-0.303702	-1.41705	-1.21776	0
0.986495	0.548585	0.901263	0.782877	0.44567	-0.244106	0
-1.08991	-0.0975238	-1.94385	-0.400787	2.24814	0.846245	1
-0.50382	-0.900402	-0.299125	-0.626462	-0.617085	-1.17785	0
-1.0679	0.27209	-1.10776	0.355961	-0.313694	-0.0306251	0
-1.633	-0.0820788	-1.85135	0.442116	-0.0881559	-1.16214	0
-0.765952	-1.05311	-0.675277	-0.946542	-0.487755	-0.841254	1
0.35113	0.566999	0.391054	0.490015	0.0418478	0.443847	0
-1.03605	-0.551844	-1.05817	-0.425005	-0.343712	-0.547534	0
0.471063	0.182544	0.392008	0.420363	0.313726	-0.41433	0
0.20373	-0.714499	0.107203	-0.917502	0.279826	0.321561	1
-0.605717	-0.343511	-0.339043	-0.252695	-0.796967	-0.334677	0
2.06552	0.84932	2.12624	0.876319	0.407205	0.29739	1
-0.800641	-0.673433	-0.845778	-0.594957	-0.179923	-0.49369	0
0.103966	-0.0286984	0.621295	0.160826	-0.941352	-0.410002	0
-1.58964	-0.612035	-1.85053	-0.487478	0.0678713	-0.579065	1
1.01733	0.98394	0.409173	0.939435	1.52257	0.487934	1
0.655023	1.36141	0.810257	1.93172	-0.0869004	-0.536286	0
-1.2031	-1.23467	-0.873162	-1.23308	-1.27844	-0.663829	0
-0.0886007	-0.272486	-0.01037	-0.0780281	-0.180608	-0.552033	0
0.41916	1.08827	0.315101	1.28491	0.351848	0.0296497	0
-0.574508	-0.462076	0.0168775	-0.0630261	-1.42104	-1.14839	0
-2.09782	-1.50259	-2.55624	-1.53473	0.54828	-0.782385	1
-1.77493	-0.939208	-2.08677	-1.17854	0.147768	0.338677	1
-2.29804	-0.876269	-2.2134	-0.804236	-1.52272	-0.609777	1
-0.427333	-0.292336	-0.510157	-0.132679	0.054403	-0.478798	0
2.41349	1.40753	1.92127	1.56963	1.37316	0.192746	1
1.43554	1.33514	1.04622	1.06749	1.10151	1.04401	1
1.22262	0.0532056	1.72993	0.0711354	-0.502558	0.0357994	1
-0.68662	-1.06124	-0.423306	-0.974081	-0.831072	-0.790626	0
-0.284124	-0.735494	0.121985	-0.550487	-0.918045	-0.820947	0
-0.547678	-1.1742	-0.274466	-1.21669	-0.781832	-0.473077	1
1.01883	0.367569	0.125254	0.330243	2.18959	0.287377	1
-0.00425455	0.532972	0.473069	1.06652	-0.919084	-0.83486	0
0.130198	-0.240055	0.474091	-0.0188771	-0.618169	-0.597184	0
0.0639259	-0.0207279	0.272255	0.176686	-0.386719	-0.424111	0
0.58209	1.81942	0.158633	1.9105	1.07046	0.428882	0
0.43918	-0.61896	0.140717	-0.722046	0.770165	0.0567795	1
-1.17738	-0.823445	-1.20068	-0.82106	-0.410791	-0.371991	1
0.163689	1.3696	-0.552868	1.43504	1.75849	0.365832	1
-1.57235	-0.840157	-1.99331	-0.722796	0.606719	-0.712342	1
0.152126	-0.694542	0.652425	-0.452437	-0.89031	-0.938929	0
1.09734	0.414018	1.49989	0.391216	-0.376584	0.268964	0
3.20954	1.41787	2.60314	1.6261	1.60098	0.11055	1
0.205077	0.09399	0.409378	0.358533	-0.326819	-0.516333	0
0.0266175	-0.0659165	0.503382	-0.0421303	-0.904189	-0.0297326	0
0.750221	0.369439	0.831782	0.40011	0.0760893	0.12917	0
0.532246	-0.248246	1.10616	-0.105246	-0.855817	-0.413914	0
1.36044	0.544355	1.79192	0.70926	-0.342799	-0.100828	0
-0.326634	-0.564212	0.00332191	-0.435828	-0.790473	-0.55921	0
0.196956	-0.415245	0.185744	-0.453187	0.0991453	-0.029647	1
0.514134	-0.74984	0.601949	-0.811737	-0.00289451	-0.136369	1
1.23164	1.08558	1.19492	0.875462	0.408004	0.873302	0
0.0991762	0.27451	0.475657	0.470084	-0.690933	-0.279561	0
-0.428156	-0.367583	-0.456548	-0.321598	-0.0719483	-0.231415	0
0.733681	0.458931	0.544457	0.383286	0.596675	0.407889	1
-0.71637	0.0277522	-0.704296	0.0853874	-0.281735	-0.0717783	0
0.512974	-0.472192	0.24637	-0.523269	0.714808	-0.0210032	1
0.975606	0.741855	1.55439	0.97544	-0.696514	-0.165797	0
-1.16043	-1.18926	-0.915941	-1.19183	-1.05709	-0.614313	0
0.814023	0.14434	1.01598	0.193617	-0.123767	-0.00211379	0
0.498155	-0.151501	0.613734	0.0075909	-0.0604203	-0.401615	0
-0.674047	-1.17217	-0.558522	-1.15464	-0.501371	-0.664941	1
-0.65051	-0.433606	-0.529912	-0.18165	-0.501794	-0.786897	0
-0.0541737	-0.638252	0.205635	-0.539771	-0.533604	-0.525991	0
-0.740768	-0.71285	-0.517173	-0.570525	-0.773409	-0.69223	0
-0.972365	-1.29673	-0.663901	-1.33927	-1.08648	-0.567707	0
-0.708961	-0.794144	-0.0957909	-0.631927	-1.54196	-0.802118	0
1.17929	0.390052	1.58238	0.612282	-0.352272	-0.286041	0
-0.121194	-0.269798	0.0849282	-0.304131	-0.4547	0.0290995	0
0.391843	-0.865443	0.516392	-0.71701	-0.110641	-0.816435	1
0.621681	0.39687	0.771293	0.413076	-0.0866721	0.172451	0
-0.394253	-1.11434	-0.407707	-0.959079	-0.0934063	-1.03274	1
-0.9086	-0.808328	-0.835492	-0.769088	-0.515502	-0.469702	0
0.606413	-0.589444	1.46822	-0.550915	-1.27471	-0.333258	0
0.383386	0.387632	0.202365	0.363783	0.504451	0.262423	0
1.05842	0.986085	1.01489	1.04991	0.38335	0.261628	0
-0.647029	-1.01127	-0.35471	-1.05509	-0.871774	-0.353505	0
0.963519	2.30985	0.858417	2.21879	0.478656	0.849803	0
1.86446	0.956509	1.24935	0.677755	1.57381	1.00685	1
0.880333	-0.00622138	0.362512	-0.0533819	1.31289	0.174554	1
-1.86035	-0.990993	-1.62036	-0.589278	-1.55547	-1.57781	0
0.97366	0.535064	1.54805	0.785449	-0.690293	-0.282826	0
0.777987	0.623068	0.273549	0.421756	1.27386	0.753864	1
-0.3721	-0.537773	-0.302531	-0.417182	-0.269522	-0.522617	0
-1.43831	-0.759185	-1.50272	-0.476226	-0.439246	-1.08963	0
1.18329	0.496967	1.34519	0.398181	0.047783	0.474338	1
-1.07748	0.509449	-1.19087	0.685578	-0.125822	-0.138411	0
1.78715	2.18353	1.34839	2.06491	1.23049	0.879598	0
-0.946694	0.754826	-1.47594	0.354568	1.12068	1.2742	1
0.435064	0.277755	0.665504	0.292952	-0.295546	0.131114	0
1.17465	0.611799	1.31672	0.737014	0.0796276	0.00899977	0
0.285007	-0.429484	0.525725	-0.563024	-0.36711	0.234743	1
-0.36469	-0.78315	-0.132847	-0.686791	-0.610408	-0.614545	0
-0.796749	-1.00281	-0.919755	-1.24841	0.0160525	0.329679	1
0.66797	2.01736	0.274026	2.11045	1.0167	0.4699	0
0.413996	1.15534	0.00965695	1.00587	1.00369	0.754085	1
0.615806	0.19398	0.949968	0.387679	-0.419511	-0.311961	0
-1.10836	-1.25803	-1.03522	-1.12314	-0.618637	-1.09968	1
0.328041	-0.601369	0.787641	-0.433899	-0.745377	-0.684381	0
-0.244533	-0.966311	0.0819309	-0.859101	-0.745696	-0.775991	0
0.727619	0.0202778	0.74316	0.167042	0.19388	-0.286824	1
0.294138	2.8674	0.507809	3.97361	-0.313009	-0.763777	0
-1.31989	-0.261332	-1.5786	-0.162254	0.180184	-0.312083	1
1.08978	1.1871	1.32844	1.07617	-0.107902	0.678539	0
0.834492	0.114878	0.353112	0.289737	1.22843	-0.306544	1
1.69977	1.35509	1.57053	0.944257	0.65888	1.36785	1
0.0605206	-0.976205	0.706171	-0.961544	-1.18229	-0.510427	0
-0.346729	-1.0414	0.154477	-0.939576	-1.12863	-0.818171	0
1.45717	0.540943	1.91821	0.865817	-0.35992	-0.430921	0
-0.739608	-0.0456852	-0.550484	0.288344	-0.697165	-0.742443	0
2.02062	1.87911	1.28355	1.61153	1.81727	1.12075	1
-0.821634	-1.37511	-0.447284	-1.28312	-1.13853	-1.07695	0
-1.5178	-1.36934	-1.47635	-1.41589	-0.776559	-0.613763	1
-0.455885	-1.01831	0.102094	-0.961972	-1.2921	-0.666188	0
0.758641	1.87037	0.303726	0.241195	1.162	4.65362	1
0.828991	1.45673	0.934982	1.55409	0.0526909	0.327662	0
-0.849176	-0.707628	-0.70341	-0.556595	-0.655162	-0.711902	0
1.56741	0.651431	1.1298	0.710439	1.20869	0.165274	1
-0.64658	-0.1974	0.0135397	0.211619	-1.59049	-0.994802	0
0.0884739	-0.83889	0.249231	-0.870674	-0.284246	-0.27972	1
1.62029	0.664623	1.58122	0.748908	0.489042	0.115257	1
-0.59479	-0.813276	-0.425418	-0.640071	-0.583585	-0.845423	0
-0.434667	0.860313	-0.21132	1.13618	-0.624436	-0.203869	0
-0.793943	-1.5127	-0.533522	-1.39821	-0.881327	-1.28712	1
-0.347739	-0.175412	0.165853	0.000625644	-1.15217	-0.454615	0
-0.251081	-0.380501	0.168919	-0.265769	-0.928603	-0.415907	0
1.48213	0.922268	0.887367	1.16822	1.51686	-0.122945	1
1.89698	3.79312	0.957598	3.45325	2.23867	1.41993	1
-0.858905	1.25582	-0.452188	2.08463	-1.22738	-0.989899	0
-0.0924925	0.614823	0.0138803	0.804094	-0.240531	-0.124485	0
0.430648	0.240925	1.21073	0.639714	-1.22833	-0.723284	0
-0.55969	-1.11461	-0.3761	-1.21797	-0.597978	-0.228676	1
-0.303021	-1.18036	0.183564	-1.20329	-1.07912	-0.541592	1
-0.353576	-0.97884	-0.0353695	-0.947185	-0.779915	-0.56355	0
0.195123	-0.157936	0.426544	-0.0435233	-0.382234	-0.297057	0
-0.367347	0.0675512	-0.487065	-0.0348436	0.161237	0.344081	0
1.57726	0.760383	1.07428	0.457653	1.33743	1.02993	1
0.737947	-0.0497006	1.45922	0.0716712	-1.00658	-0.26055	0
0.0906443	-0.341748	-0.194427	-0.518018	0.670522	0.395113	1
0.975942	1.16627	0.513327	1.07456	1.20207	0.633168	1
1.03436	1.47976	0.506924	1.48037	1.34668	0.518927	1
-0.0580655	-0.66876	-0.328485	-0.622175	0.602952	-0.402654	1
-0.428867	-0.0915308	-0.620305	-0.0764208	0.313726	-0.019267	0
-0.294302	-0.504899	0.0674217	-0.380856	-0.837486	-0.511784	0
0.874158	-0.623853	0.932598	-0.663645	0.151649	-0.131711	1
0.322353	-0.151226	1.04452	0.137359	-1.18586	-0.701815	0
-0.837763	0.892913	-1.32302	0.74355	1.00518	0.695705	1
0.746853	0.49812	1.05984	0.832277	-0.338918	-0.468565	0
-0.692009	-0.378745	-0.599529	-0.449866	-0.457462	0.0796668	0
0.0134454	-0.241214	0.153796	-0.324598	-0.270892	0.174053	0
-0.941717	-0.94608	-0.461793	-0.671146	-1.42818	-1.21811	0
0.621082	0.504992	0.875106	0.737549	-0.27637	-0.258642	0
1.08596	0.761148	0.938797	0.574134	0.583206	0.751945	1
0.675155	0.506641	1.31781	0.979726	-0.909325	-0.734826	0
-0.154499	-0.476972	0.118988	-0.242837	-0.602247	-0.771431	0
0.200025	-0.245994	0.428928	-0.547701	-0.375671	0.801094	1
-1.13917	-0.376821	-1.59427	-0.643821	0.845839	0.654649	1
-0.335615	-1.09867	-0.0159557	-1.11939	-0.774379	-0.487931	1
0.878312	0.97355	1.12435	1.05934	-0.181864	0.21287	0
-0.425312	-0.58081	-0.411317	-0.733619	-0.16714	0.224889	1
0.231571	0.0903098	0.0987563	0.123214	0.364631	0.0147583	1
-1.5969	-0.856594	-1.74951	-0.970331	-0.271348	-0.0364692	1
-0.750011	0.327388	-1.27397	0.392073	1.13701	0.0352126	1
1.00034	0.947057	1.22306	1.07563	-0.106076	0.117715	0
-1.28533	-0.739838	-1.25865	-0.563453	-0.598606	-0.801299	0
-0.23181	0.0837135	-0.336386	0.0974962	0.169797	0.0585156	0
1.41335	0.994988	1.68872	1.09374	-0.0808511	0.193162	0
1.40317	1.40495	0.987297	1.24248	1.15013	0.831427	1
1.00846	0.213602	1.47367	0.55281	-0.505857	-0.61501	0
-0.416219	-0.785516	-0.419082	-0.804986	-0.125479	-0.283902	1
0.162604	-0.333998	0.378861	-0.124963	-0.365284	-0.622614	0
-0.688267	-1.28728	-0.171266	-1.26973	-1.34658	-0.75918	0
-1.10075	-1.3092	-0.95361	-1.3531	-0.793623	-0.573221	1
-0.306838	-0.649414	0.0230082	-0.824489	-0.780999	0.262313	1
-0.282028	0.00158825	-0.10778	-0.157968	-0.45567	0.471844	0
-0.622369	-0.749954	-0.212001	-0.616389	-1.09983	-0.693917	0
-1.9094	-1.13034	-2.14698	-1.29202	-0.176842	-0.0385843	1
-0.517704	0.391205	-0.689446	0.445652	0.237367	0.0828578	0
0.424736	-0.449433	0.680627	-0.580812	-0.345766	0.219742	1
0.61633	1.45453	0.761415	1.70143	-0.079938	0.0513389	0
-0.239705	-0.179207	-0.0755596	-0.0888511	-0.417331	-0.248568	0
1.65382	1.35586	1.21788	1.48765	1.21336	0.235036	1
-0.171338	-0.109067	-0.792169	-0.553166	1.48239	1.27418	1
-0.294976	0.254171	-0.56363	0.830562	0.540633	-1.06301	0
-0.27664	-0.572129	0.169872	-0.417182	-0.991014	-0.633227	0
-0.0253224	-0.672722	0.344937	-0.607816	-0.732216	-0.455887	0
0.585832	1.66561	0.0434439	1.10735	1.34337	1.72656	1
1.38895	0.389449	1.40228	0.381679	0.352419	0.225414	1
2.57665	2.57574	2.03578	2.47993	1.46698	0.898255	1
1.90659	0.122132	1.4473	0.24891	1.27865	-0.193282	1
2.14148	0.512687	1.74648	0.28963	1.18141	0.781202	1
0.136036	-0.0717955	0.628448	0.28095	-0.883507	-0.797876	0
2.02597	2.91105	1.75799	2.74322	0.946395	1.06416	0
2.37244	0.796388	2.39831	0.699937	0.51518	0.552463	1
1.95928	0.0517174	2.01214	0.0997466	0.400014	-0.038132	1
-0.413038	-0.476864	-0.0342115	-0.06024	-0.928352	-1.19834	0
0.332419	0.0749184	0.430358	0.10189	-0.0781118	0.0227419	0
1.55469	1.20008	0.546024	0.767661	2.42072	1.40343	1
-1.45077	-1.4308	-1.79924	-1.42071	0.40789	-0.86166	1
0.606451	1.0565	0.432061	0.867425	0.540062	0.820534	0
-0.176539	-0.523695	0.454677	-0.428755	-1.27517	-0.446864	0
-1.13551	0.928804	-1.75898	0.646573	1.40478	1.01021	1
2.20821	1.95162	1.77918	1.70926	1.24738	1.08019	1
-1.68038	-1.16233	-1.82682	-1.21026	-0.336978	-0.446411	1
-0.337186	-0.483407	-0.051105	-0.32942	-0.708042	-0.57569	0
2.36373	2.2114	1.86637	2.15718	1.37921	0.767998	1
2.11484	2.08607	1.31679	2.26005	1.93792	0.346245	1
-1.80865	-0.879621	-2.42538	-1.09228	1.28641	0.275835	1
-0.713264	-0.388197	-0.84537	-0.287843	0.0707248	-0.383483	0
-0.763744	-0.476811	-0.874456	-0.39275	-0.00209554	-0.39099	0
-0.281654	-0.403863	-0.598303	-0.506123	0.663103	0.155982	1
0.746703	0.351742	1.27292	0.731441	-0.695646	-0.628788	0
-1.35677	-1.03436	-1.2675	-1.09378	-0.801567	-0.319333	1
0.332606	-0.0355159	0.712983	-0.119713	-0.604336	0.258828	0
0.500999	0.791602	0.27096	0.890035	0.634226	0.128437	0
0.433305	0.405337	0.547727	0.418862	-0.0782259	0.181645	0
-0.956049	0.0795908	-1.49263	0.146146	1.14237	-0.0706535	1
1.79733	0.707774	1.97052	0.720083	0.174819	0.285445	1
-0.284498	0.0722772	-0.193337	0.378678	-0.281621	-0.61847	0
-1.54453	-1.23813	-1.14284	-0.973974	-1.688	-1.4531	0
1.68611	0.675121	2.00288	0.961723	-0.0761714	-0.297815	0
-1.1654	-0.655621	-1.5378	-0.766195	0.580467	0.060863	1
-0.373073	-1.042	-0.100627	-1.00826	-0.697062	-0.615707	1
-0.599168	-1.22824	-0.301237	-1.12453	-0.858933	-0.978835	0
0.574718	0.307599	0.937707	0.425399	-0.484057	-0.093064	0
0.125408	-0.251933	0.769249	0.101247	-1.14849	-0.906627	0
0.362393	0.204371	0.65985	0.422506	-0.443834	-0.360987	0
-0.918928	-1.39655	-0.878271	-1.38642	-0.442659	-0.830458	1
0.977477	0.691122	0.87422	0.905037	0.477971	-0.145624	0
1.20391	1.15857	1.3473	1.10992	0.0847638	0.541093	0
-0.63861	-1.02727	-0.360841	-0.985547	-0.836916	-0.628996	0
0.488463	0.170947	0.0745741	0.138323	1.03622	0.206134	1
0.247961	1.35421	-0.0746741	1.15986	0.788656	0.889147	1
0.711715	0.00840577	0.728514	0.209476	0.187374	-0.41779	0
-0.453377	-0.974503	0.11599	-0.849671	-1.31178	-0.832537	0
-0.459776	-0.189483	-0.216565	-0.1345	-0.677396	-0.165198	0
0.959477	2.69216	1.10637	3.3418	0.0149111	-0.224935	0
0.951357	0.577001	1.14104	0.75373	-0.0625889	-0.113017	0
0.920934	1.31777	1.18573	1.29895	-0.201381	0.518854	0
1.48112	0.825079	1.41318	0.570705	0.513125	0.924871	1
0.916967	0.689802	1.06849	0.653002	-0.00506314	0.38867	0
1.08809	0.833982	1.32741	1.10521	-0.109614	-0.204872	0
0.556344	0.767416	0.497183	0.749873	0.295349	0.369059	0
-0.563357	-0.789089	-0.484	-0.691613	-0.37042	-0.621661	0
0.69873	0.24966	0.860528	0.0592409	-0.0859873	0.629879	1
0.96887	1.22976	0.288671	0.608103	1.68373	1.8723	1
1.59346	0.257966	2.48652	0.510804	-0.935771	-0.411017	0
0.222889	-0.448937	0.296233	-0.343244	-0.0645293	-0.431483	1
-0.001448	-0.912166	0.631786	-0.801236	-1.19109	-0.746282	0
-0.445744	-0.723294	-0.431957	-0.599779	-0.174559	-0.64868	0
0.850995	1.32717	0.883007	1.21279	0.194565	0.715963	0
-0.640331	0.334312	-0.837672	0.250625	0.261222	0.38768	1
0.637435	0.869222	0.423615	0.665539	0.62772	0.814726	0
1.01662	0.932269	1.03171	0.867318	0.26613	0.518438	0
-0.20453	-0.791013	0.46469	-0.589599	-1.35577	-0.904035	0
-0.733509	-0.640344	-0.469558	-0.515446	-0.856867	-0.598015	0
1.07129	0.659897	1.15541	0.540808	0.155073	0.568003	0
-0.555424	-0.717522	-0.215884	-0.626462	-0.92188	-0.556385	0
2.18209	1.6699	0.913525	0.765303	2.93252	2.57506	1
0.610492	-0.404962	0.687302	-0.373141	0.0460709	-0.21354	1
1.18501	0.499059	1.48981	0.613139	-0.191337	-0.00911936	0
0.374967	1.34932	0.400727	1.43922	0.0770024	0.313235	0
-0.170178	-0.0247433	0.0871761	0.318456	-0.577079	-0.750524	0
-0.405442	0.17765	-0.259957	0.732513	-0.447293	-1.06575	0
3.2976	2.28671	3.20913	2.1006	0.813424	1.01824	1
0.918876	1.55325	0.846087	1.89207	0.407433	-0.0800431	0
0.826484	1.08409	1.01012	1.61003	-0.0875852	-0.571766	0
-0.277163	0.00675669	0.226275	0.436972	-1.09724	-0.916335	0
0.690984	-0.0670695	0.725585	-0.231478	0.148111	0.461697	1
-0.553104	0.257523	-0.740331	-0.0961378	0.264189	1.07052	1
0.119907	1.72008	-0.617308	1.67229	1.81442	0.664565	1
1.25199	0.886752	0.690708	1.02484	1.43422	0.0786153	1
1.27808	0.540339	1.50098	0.715582	-0.0304019	-0.124265	0
-0.20569	-0.313499	0.0775032	-0.305417	-0.643428	-0.104312	0
-1.44463	-0.843891	-1.43119	-0.765231	-0.656098	-0.60628	0
-0.633895	-1.00199	-0.162139	-0.911715	-1.22738	-0.754021	0
3.29367	1.8121	1.2516	-0.404859	4.42123	6.9871	1
-0.998409	-0.191193	-1.15838	-0.418468	0.0322601	0.596881	1
-0.164452	-0.754459	-0.212615	-0.659037	0.0646755	-0.592697	1
1.70419	0.985093	1.58947	0.897322	0.634341	0.581452	1
1.17573	1.48306	1.19635	1.08003	0.292952	1.36259	0
0.183223	0.0645815	0.523613	0.440937	-0.590479	-0.771394	0
-0.671166	-1.11748	-0.546396	-1.21144	-0.520764	-0.262115	1
0.57846	-0.201576	1.31182	0.091924	-1.09108	-0.742125	0
-1.31314	-0.960539	-1.39645	-0.949864	-0.319971	-0.487467	1
-1.10179	-1.30503	-0.704159	-1.20426	-1.36001	-1.0388	0
-0.726473	-0.552997	-0.686721	-0.329849	-0.351245	-0.793829	0
1.09124	1.16853	0.805965	0.99012	0.852117	0.819592	1
0.282201	0.153739	0.676608	0.25684	-0.649044	-0.124546	0
1.58601	0.90506	1.86712	1.04016	-0.0455823	0.0907559	0
-0.898983	-0.573228	-1.07255	-0.382035	0.107592	-0.726781	0
1.40273	0.54111	0.916522	0.220513	1.29041	1.03519	1
0.395698	-0.103128	0.184995	-0.222905	0.570765	0.327637	1
0.756358	1.91089	0.52334	1.89346	0.690268	0.645896	0
-0.416181	-0.413925	-0.570987	-0.465618	0.228807	0.00908535	1
1.78202	1.16754	1.34063	0.850494	1.23494	1.1295	1
0.111375	0.851411	0.0402423	0.50266	0.199815	1.15821	0
1.35333	0.230535	1.46937	0.257483	0.167857	0.0853519	1
-0.955974	0.135438	-1.13685	0.182794	0.10508	-0.00123351	0
0.834193	0.313149	0.619728	0.529556	0.667098	-0.307498	1
-0.121344	-0.171068	0.167488	0.0718855	-0.618135	-0.609031	0
0.110365	-0.443005	0.340442	-0.428863	-0.411339	-0.186031	0
1.42331	0.445022	1.01972	0.251803	1.1281	0.689922	1
-0.351369	-0.258912	0.0928299	0.0709211	-1.02371	-0.858689	0
1.33361	0.317547	1.28716	0.363462	0.446354	0.0745563	1
-0.0381203	-0.543431	0.443437	-0.382892	-0.942208	-0.629498	0
2.01496	-0.225434	0.797723	-1.47001	2.84303	4.58479	1
-0.232708	-1.07982	0.533354	-1.04138	-1.53592	-0.658449	0
0.740492	0.398191	1.24554	0.679041	-0.663437	-0.405344	0
0.971115	-0.687778	1.43198	-0.597636	-0.511301	-0.534721	1
2.67641	1.62318	2.50287	1.79027	0.868324	0.243045	1
[truncated: 98,055 more rows]
