# Supplementary material for: Machine learning-based approaches for identifying human blood cells harboring CRISPR-mediated fetal chromatin domain ablations
Source: Sci Rep. 2022 Jan 27;12:1481. doi: 10.1038/s41598-022-05575-3 (PMC8795181; doi:10.1038/s41598-022-05575-3)
Supplement: Supplementary file 21 — Supplementary Table 21. [file 41598_2022_5575_MOESM21_ESM.xlsx]

## Sheet: s_PUF_results
FSC-A	SSC-A	FSC-H	SSC-H	FSC-W	SSC-W	Prediction
-0.192129	0.364994	-0.115305	0.231282	-0.205832	0.454913	0
-0.148566	-0.856418	0.326619	-0.670585	-0.974319	-0.816608	0
-0.333031	1.18802	-0.0590292	1.5113	-0.68714	-0.210805	0
0.0679619	0.199928	-0.0530691	0.239859	0.328013	0.0242301	0
0.349631	0.590903	0.375303	0.915207	0.109845	-0.401207	0
-0.969568	-1.29985	-0.775053	-1.20173	-0.896486	-0.911683	0
0.742312	0.620074	0.796084	1.20184	0.180222	-0.819736	0
-0.0648316	-0.901837	0.107602	-0.938534	-0.349361	-0.225465	1
-1.40249	-1.20856	-1.33693	-1.01113	-0.887704	-1.12121	0
0.723583	0.336555	0.822371	0.548395	0.0904653	-0.283923	0
2.28932	2.64948	2.25611	2.92226	0.679797	0.174012	0
0.731998	1.66799	0.200955	1.91195	1.40366	0.0316624	1
2.59484	1.46852	1.138	-0.427294	3.38064	5.58281	1
0.355975	2.16619	0.398704	3.05635	0.0777159	-0.699683	0
-0.64303	-0.857236	-0.284885	-0.724802	-1.03997	-0.677989	0
-2.15057	-0.446706	-1.79987	-0.0383511	-2.44958	-1.05611	0
1.34385	1.46541	2.09921	1.92191	-0.744247	-0.336658	0
0.0895061	-0.749706	0.275174	-0.516815	-0.308399	-0.861862	1
-0.671393	-0.298622	-0.632012	-0.0512164	-0.351217	-0.631345	0
0.723041	-0.16895	1.38212	0.109675	-0.85527	-0.632336	0
1.39193	1.80816	1.47371	1.6342	0.307614	0.736281	0
0.665567	1.20173	-0.592362	-0.0618608	3.41094	3.43931	1
-0.652767	-1.02607	-0.874304	-1.25733	0.319038	0.365289	1
-2.57619	-1.37927	-2.45109	-1.10586	-2.46371	-1.49601	0
1.16227	1.9605	-0.135569	1.14318	3.368	1.98724	1
-0.599908	-0.854167	-0.316881	-0.750303	-0.857004	-0.599517	0
-0.724524	-0.983594	-0.377736	-0.759339	-1.06919	-1.00742	0
-0.0692083	-0.0333062	-0.101753	0.1436	0.0832236	-0.35605	0
0.746315	-0.640165	1.53275	-0.448124	-1.0365	-0.693873	0
1.49846	0.29682	1.26266	0.0499441	0.89256	0.712867	1
-0.914429	-1.10348	-0.563565	-0.995661	-1.20805	-0.781914	0
-0.310503	0.0304415	-0.372529	-0.166008	0.0557868	0.54037	0
0.588754	-0.572081	0.693947	-0.527612	0.0349797	-0.285749	1
-1.98785	-1.032	-2.1773	-1.09207	-0.583359	-0.224222	1
1.92683	2.77368	0.624999	1.51681	3.17196	2.75952	1
-0.0931614	-0.221411	-0.138643	-0.0272472	0.102909	-0.476793	0
-1.02128	1.20402	-1.32583	0.575197	0.408692	1.6543	1
0.24096	0.631082	0.416459	0.559346	-0.226129	0.373013	0
-1.36436	-1.30513	-1.35362	-1.20403	-0.708579	-0.92542	1
-0.731955	-0.324275	-0.859812	-0.569424	0.0364076	0.602345	1
-1.47064	-1.56762	-1.40306	-1.59091	-0.947657	-0.745248	1
0.0448571	0.279145	-0.148932	0.179132	0.486617	0.359071	1
-0.201968	1.53542	-1.13749	0.882354	2.56794	1.67839	1
-0.636821	-0.589471	-0.277858	-0.246951	-1.03768	-1.00839	0
0.694745	0.676382	0.676193	0.903567	0.30435	-0.198524	0
2.48644	2.0106	1.48526	2.35642	2.41393	-0.0440885	1
2.10214	3.00572	1.49837	2.604	1.64253	1.16818	1
0.509567	-0.0477125	0.602288	0.0113484	0.0321238	-0.101613	0
0.477946	1.01575	0.102269	0.680646	1.00853	0.986763	1
-0.639671	-1.01318	-0.212862	-0.787827	-1.17676	-1.03324	0
0.347867	0.686322	-0.111854	0.501605	1.18712	0.624787	1
1.36462	1.4501	1.25212	0.608279	0.642262	2.13599	1
-0.398342	-1.25026	0.0463073	-1.18512	-1.06042	-0.76842	0
0.523511	1.85117	-0.224155	1.69148	1.93496	0.715791	1
-1.13848	-1.56656	-0.696004	-1.51111	-1.57676	-1.02634	0
0.7626	0.691681	0.68805	0.845137	0.432049	-0.0580204	0
0.859804	0.0430862	0.877016	-0.225433	0.282727	0.731928	1
-1.23163	0.32436	-1.49214	0.647334	0.17553	-0.499789	0
-0.186666	1.25869	-0.00237712	2.00783	-0.429774	-0.815219	0
-0.225073	-0.358118	0.292427	0.0470341	-1.09438	-0.995148	0
0.865707	-0.517944	1.13794	-0.2396	-0.171766	-0.821534	1
-0.416595	-0.192274	-0.839171	-0.474084	0.947739	0.732919	1
0.381082	-0.2541	0.823814	0.0468809	-0.654613	-0.722427	0
-1.28048	-0.760874	-1.21196	-0.62525	-0.80318	-0.62571	0
0.979298	1.81454	0.820803	1.6051	0.647974	0.79913	0
-0.473425	-0.664761	-0.486209	-0.818228	-0.130151	0.234277	1
-0.246142	0.815135	-0.484704	1.28991	0.50569	-0.573062	0
1.76245	1.35223	1.62372	0.995691	0.763229	1.04864	1
0.188847	-0.460453	1.07495	-0.0826902	-1.46808	-1.0014	0
-1.95068	-0.774092	-2.07353	-0.671887	-0.785545	-0.546209	1
-0.513018	0.44691	-1.04194	-0.0492253	1.24088	1.36847	1
-0.0588603	-0.309834	0.446197	0.0067537	-0.979449	-0.785081	0
-0.325126	-1.59393	-0.459922	-1.64199	0.223162	-0.676425	1
0.43937	0.652195	0.957445	0.514777	-0.756079	0.516655	0
-0.823132	-0.812391	-0.819409	-0.794872	-0.345862	-0.33589	1
0.711098	2.40926	1.55075	3.22704	-1.13064	-0.549435	0
0.293345	-0.265029	0.342742	-0.387473	0.0426293	0.273916	1
-0.45775	-0.394904	-0.214054	-0.133462	-0.692291	-0.713343	0
0.17151	-0.538073	0.316832	-0.40164	-0.194919	-0.500926	1
-1.32213	-1.71693	-1.15349	-1.66764	-1.09324	-1.17257	1
0.548041	0.353781	0.898786	0.416526	-0.424888	0.0223065	0
1.03569	0.104833	0.881972	0.0342455	0.65083	0.247364	1
1.23647	1.05459	0.966103	1.04547	0.915305	0.332898	1
-0.0666637	-0.0639151	-0.446183	-0.169913	0.910817	0.288081	1
-0.340427	0.214699	-0.565761	-0.220302	0.441943	1.20234	1
-0.946949	0.722415	-1.28618	0.814812	0.544346	0.0658217	1
-0.870319	-0.869921	-0.614194	-0.689193	-0.970158	-0.812741	0
1.47905	1.66607	1.60283	1.90751	0.258962	0.0351016	0
0.295821	0.0630164	0.411879	-0.125421	-0.0891491	0.526351	1
0.385696	-0.229305	0.832033	-0.00304837	-0.658795	-0.550698	0
0.942791	0.367653	0.666908	0.323713	0.875322	0.254184	1
1.50291	1.66689	1.59335	1.71829	0.32016	0.33658	0
0.0960203	1.56259	0.476875	1.60893	-0.676328	0.327214	0
-0.841223	0.840669	-0.336329	0.702395	-1.47249	0.549551	0
0.848709	1.14731	1.35897	1.13108	-0.570518	0.363472	0
0.462475	-0.0934961	0.49005	-0.207743	0.143401	0.300886	1
0.733151	-0.418677	1.03693	-0.251087	-0.272741	-0.513186	1
0.00377048	0.115756	0.0573491	0.323713	-0.0744618	-0.359955	0
-0.278645	-0.930974	0.275237	-0.830175	-1.19158	-0.640536	0
-0.290995	1.10733	-0.951973	0.373949	1.6714	1.92652	1
-1.33772	0.0096979	-2.01726	-0.646999	1.67211	1.9101	1
0.369614	0.708049	0.28402	0.479933	0.344843	0.723418	0
1.28332	1.91849	1.44667	2.467	0.141463	-0.342963	0
1.13364	0.144728	0.936428	0.156771	0.754968	0.0688529	1
0.579458	0.253855	0.965727	0.273401	-0.47353	0.084893	0
-1.30332	0.0814696	-2.18094	-0.438168	2.56692	1.45455	1
0.168015	0.098286	0.354725	0.356795	-0.277586	-0.469098	0
-1.46606	-0.993005	-1.36924	-0.715919	-1.02335	-1.14845	0
-0.622673	-1.6912	-0.546877	-1.78588	-0.411221	-0.581767	1
-0.611307	-0.781173	-0.814202	-0.583821	0.285481	-0.795302	1
-0.158744	0.711612	-0.668399	0.609581	1.24149	0.452115	1
-2.05729	-1.6799	-1.86581	-1.59458	-1.89119	-1.25664	1
0.485342	0.0583508	0.539676	-0.112479	0.098319	0.480776	1
-0.93483	-1.62728	-0.765517	-1.6328	-0.814298	-0.87047	1
0.433806	0.736242	0.362379	0.462014	0.334439	0.82986	0
-0.270774	-0.235073	-0.339153	-0.057649	0.0864875	-0.446102	0
-1.31946	0.545194	-1.69723	0.684245	0.520887	-0.0736622	1
0.461457	-0.287494	0.725254	-0.197788	-0.304615	-0.268067	0
-1.00813	-1.2771	-0.747386	-1.14315	-1.07605	-0.99983	0
-1.54784	-1.38095	-1.45663	-1.22096	-1.07736	-1.17396	0
0.82116	0.920909	0.904809	0.803708	0.148399	0.519278	0
1.52601	2.08386	1.28814	2.11428	0.900821	0.433705	0
1.24112	1.39687	1.38588	1.77251	0.16125	-0.235054	0
0.578847	0.193955	0.572613	0.0808819	0.246417	0.369933	1
-0.561298	1.54278	-0.3682	1.97689	-0.64166	-0.282679	0
-1.43017	-1.15701	-1.47263	-1.5687	-0.606114	1.0698	1
-0.347756	-1.07157	0.031062	-0.964647	-0.90382	-0.755595	0
1.51889	2.56195	0.50059	2.1335	2.55019	1.2071	1
-0.488353	-1.16274	-0.449069	-1.02101	-0.258666	-0.925566	1
-0.712141	-1.00422	-0.45277	-0.927889	-0.875118	-0.620503	0
0.534571	0.908958	0.650345	0.95319	-0.00337073	0.202401	0
0.172731	1.01404	0.582149	1.69294	-0.691587	-0.80801	0
-1.42959	-0.233437	-1.90979	-0.240136	0.849722	-0.0131061	1
-0.673802	-0.844432	-0.492232	-0.803525	-0.680663	-0.419958	0
-0.530152	-0.0869941	-0.598823	-0.111484	-0.021832	0.0807348	0
1.64466	1.7536	1.56217	1.57516	0.644506	0.738972	0
0.36707	-0.467	0.391176	-0.362356	0.11882	-0.386799	1
-2.57077	-1.25304	-3.2572	-1.78427	1.56175	1.66518	1
-0.125427	-0.572694	0.104779	-0.495066	-0.493909	-0.371769	0
0.890848	-0.187448	0.239476	-0.279804	1.69792	0.218149	1
1.2893	1.28799	1.63382	1.47423	-0.152386	0.0383369	0
-0.202884	0.0117438	-0.103071	-0.00534573	-0.25989	0.0945598	0
0.877141	2.45057	1.02351	1.33302	0.052013	2.54384	1
-0.736026	-1.0286	-0.341788	-0.952548	-1.17503	-0.636339	0
-0.477326	-1.45084	-0.180677	-1.51096	-0.813268	-0.506531	1
0.176972	1.18941	0.527442	1.55885	-0.58287	-0.28367	0
-0.0515658	-0.120752	-0.337333	-0.461602	0.678981	0.913927	1
-0.766955	-0.929093	-0.417888	-0.696545	-1.10206	-0.987268	0
2.06665	1.43639	1.89293	1.27283	0.871651	0.679028	1
-0.0241521	-0.298542	0.944459	-0.0324546	-1.71836	-0.671703	0
0.635846	0.261181	0.402971	-0.0909607	0.724267	0.978408	1
-1.07597	0.139653	-1.07463	0.222399	-0.48781	-0.0883033	0
-0.233182	0.315932	-0.276289	0.165501	0.0431393	0.483914	0
-1.29648	-1.23807	-1.48782	-1.25656	-0.0745637	-0.49089	1
-0.633734	-0.56758	-0.53916	-0.630381	-0.460618	0.0061012	0
-1.06795	-0.0736507	-0.933591	0.354957	-0.819765	-0.88139	0
-1.02365	-1.00516	-0.27171	-0.566821	-2.08828	-1.53961	0
1.12953	0.650968	1.37151	0.707755	-0.0350914	0.11641	0
-0.972625	-0.833873	-0.863451	-0.598984	-0.694994	-0.924216	0
-0.664472	-0.49724	-0.918346	-0.851617	0.40247	0.915501	1
-0.523332	-0.849098	-0.406658	-1.27288	-0.452142	1.13983	1
0.86452	0.105856	0.77582	0.308167	0.485597	-0.352387	1
0.602495	1.26225	1.38381	1.95139	-1.09586	-0.731783	0
-0.656092	-0.783992	-0.649578	-1.13029	-0.26448	0.849009	1
-0.836307	-1.19469	-0.512998	-1.05899	-1.0942	-0.934494	0
0.328901	-0.049469	0.89132	0.500763	-0.881299	-1.09142	0
2.31297	1.40076	2.01533	1.34167	1.11185	0.483584	1
-1.1206	0.100252	-1.37633	0.408945	0.215104	-0.567117	0
-0.944153	0.0864197	-0.847515	0.328691	-0.646352	-0.441535	0
-1.21185	-0.446666	-1.08949	-0.329044	-0.891927	-0.408425	0
-0.17184	0.734566	0.225988	0.876994	-0.843346	-0.0253281	0
-0.116368	-0.500269	-0.0314246	-0.394519	-0.190329	-0.405997	0
0.597575	0.908344	0.60944	1.01147	0.216634	0.0927528	0
0.532705	-0.115841	0.646769	-0.0837623	-0.000718841	-0.0638593	1
0.309291	0.34928	0.0855183	0.485294	0.627371	-0.129302	0
-1.82607	-1.06817	-1.70275	-1.02553	-1.43193	-0.565076	1
1.19599	0.733173	0.915662	0.511254	0.928156	0.712857	1
-1.27913	-1.35284	-1.47408	-1.29225	-0.0535526	-0.839847	1
-2.27764	-1.97709	-2.17812	-1.92249	-1.90696	-1.55125	1
-0.18609	-0.0400178	-0.0302326	-0.097087	-0.370637	0.174139	0
0.92844	0.706457	0.762959	0.870102	0.650626	-0.0727684	0
1.35661	0.852371	0.676632	0.704386	1.77625	0.571488	1
0.411346	-0.168172	0.798217	-0.104821	-0.544448	-0.156923	0
-0.521432	-0.316176	-0.55359	-0.263722	-0.106182	-0.190742	0
0.307798	-0.915834	1.00488	-0.667905	-1.11083	-1.01595	0
0.405781	1.07959	0.438543	0.719854	0.114434	1.04367	0
1.51705	0.892431	1.42986	0.97042	0.627779	0.135374	0
0.31818	0.203855	0.0489422	0.330911	0.73212	-0.160207	1
-0.425349	-0.378986	-0.133373	-0.953849	-0.774234	1.69238	1
-0.797788	-0.958509	-0.604093	-0.836301	-0.782873	-0.718055	0
0.185861	-0.758094	0.157855	-0.801841	0.164922	-0.131984	1
-1.12634	-0.896438	-0.993067	-0.91579	-0.857728	-0.274635	0
-0.819567	-0.306765	-1.16396	-0.548901	0.605646	0.597147	1
0.379691	1.2528	-0.108655	0.597711	1.26178	1.71201	1
1.17367	1.19977	0.929904	0.591126	0.852679	1.6066	1
0.824247	1.9893	1.00895	2.09391	-0.0330515	0.305394	0
-1.90546	-0.963749	-2.50511	-1.36255	1.21211	1.03076	1
-0.329062	-0.458328	-0.293354	-0.38464	-0.176049	-0.306113	0
0.695797	0.484066	1.02407	0.600928	-0.328747	-0.0486353	0
0.142094	-1.00671	0.185522	-0.93011	-4.87088e-06	-0.62298	1
-0.608423	-1.02206	-0.897768	-1.30956	0.520275	0.577444	1
-0.632071	0.469455	-0.655099	0.431229	-0.180741	0.266415	0
-0.856952	-1.37191	-0.469584	-1.26514	-1.24446	-1.00306	0
-0.637059	-0.996154	-0.471152	-0.91288	-0.624484	-0.63492	0
0.629366	0.729326	0.371853	0.777135	0.775367	0.153571	0
2.08236	1.71632	2.17826	1.38287	0.440311	1.01884	1
1.38178	2.71879	0.166575	1.16554	3.0767	3.46661	1
0.792287	0.231924	1.04314	0.509033	-0.160036	-0.450338	0
0.677815	0.284709	0.574558	0.173619	0.466932	0.385866	1
0.315533	0.257947	0.310495	0.300663	0.16074	0.0359857	0
0.107522	-1.007	0.197317	-1.0835	-0.108528	-0.157671	1
0.614268	0.980894	0.623493	0.92654	0.226834	0.405326	0
-0.672038	-0.710629	-0.57492	-0.67472	-0.48734	-0.332616	0
-0.204038	0.889811	0.0385278	1.65557	-0.557014	-0.981303	0
0.146844	-0.353532	0.419533	-0.260123	-0.451683	-0.306122	0
2.34404	1.15197	2.12574	1.30614	0.98405	0.060624	1
-0.0378929	-0.669381	0.248636	-0.626705	-0.56294	-0.329536	0
0.640969	-0.891488	0.871934	-0.84886	-0.178089	-0.452456	1
-0.67309	0.455218	-0.708489	0.335047	-0.170542	0.442303	0
-1.05072	-0.881134	-1.04947	-0.965106	-0.471939	-0.0698926	1
0.731624	1.59017	0.114879	0.511867	1.60755	2.70725	1
-0.8702	-0.634765	-0.796384	-0.5937	-0.545539	-0.307657	0
3.15641	1.32931	0.0116761	-0.513139	7.99177	5.53589	1
-0.456393	-0.25664	-0.33771	-0.397429	-0.422114	0.325524	0
-0.921533	-1.24195	-0.54719	-1.0629	-1.26337	-1.09936	0
1.31966	1.44344	1.31794	1.23714	0.434497	0.759773	0
-1.17777	-1.12836	-1.40036	-1.09138	0.0858755	-0.589608	1
-1.26509	-0.664965	-1.43047	-0.804138	-0.134945	0.190703	1
-1.09004	-1.25435	-0.7807	-1.1489	-1.24669	-0.895089	0
-0.720114	-1.2111	-0.663192	-1.12646	-0.419156	-0.796827	1
0.121805	0.0411252	0.177868	0.129203	-0.0338675	-0.134471	0
-0.22911	-0.109823	-0.692553	-0.436331	1.10135	0.873316	1
-0.588033	-0.452514	-0.52931	-0.254533	-0.353349	-0.601548	0
-1.06778	-0.710589	-1.4099	-0.859811	0.506812	0.204752	1
-1.35711	-0.922137	-1.22959	-0.612462	-1.01604	-1.17162	0
0.062296	-0.194894	0.262877	0.104392	-0.349524	-0.688229	0
0.687756	-0.577031	0.688803	-0.813021	0.26447	0.516956	1
1.54762	1.11024	0.0437978	-0.733992	3.83116	5.8633	1
-0.693209	-0.483203	-0.448692	-0.486107	-0.831056	-0.12119	0
-1.8541	-0.852451	-1.84272	-0.633521	-1.12911	-0.897615	0
-0.123459	-0.430134	-0.196299	-0.362356	0.153091	-0.278346	1
-0.761753	-1.0996	-0.314308	-1.00868	-1.30071	-0.730015	0
-0.863768	-0.769102	-0.575046	-0.646003	-1.03782	-0.598167	0
0.307866	-0.276361	0.29983	-0.311201	0.164412	0.0419899	1
-0.168583	-0.820085	0.0845145	-0.751988	-0.560604	-0.481369	0
-0.222392	0.510209	-0.0158657	0.860453	-0.492716	-0.476763	0
1.03708	1.18913	1.13123	0.841385	0.192257	1.02308	0
1.27128	2.59055	1.17834	3.51375	0.587287	-0.621241	0
-0.650731	-0.325014	-0.691738	-0.472016	-0.145757	0.323153	1
1.5047	0.863868	1.61857	0.528101	0.281707	0.979069	1
-1.99211	-2.17268	-2.17134	-2.25722	-0.624606	-1.25354	1
-0.343311	-0.54986	-0.331812	-0.717987	-0.127704	0.316595	1
-0.986091	-0.981713	-0.868658	-1.2581	-0.723807	0.546753	1
-0.406078	-0.974467	-0.143913	-0.793723	-0.702327	-0.887083	0
2.45831	1.38369	-0.702842	-0.831783	9.08547	7.2936	1
-0.373134	-0.919926	-0.186261	-1.07056	-0.527302	0.126426	1
-1.05732	-1.55346	-1.09301	-1.61641	-0.378419	-0.582331	1
1.01658	0.987316	1.34905	1.02831	-0.22154	0.225679	0
0.641308	0.80253	0.61264	0.65997	0.30894	0.552437	0
-0.568864	-0.281191	-0.367761	-0.353243	-0.663416	0.136015	0
-1.49408	-1.68485	-1.32576	-1.69115	-1.23651	-0.928481	1
-0.529677	-0.841892	-0.447061	-0.767687	-0.378491	-0.511117	0
-0.373778	-1.03846	-0.0794816	-0.963192	-0.750347	-0.640876	0
-2.22093	-2.00921	-2.11689	-2.05536	-1.84313	-1.17465	1
-0.435697	-1.36471	-0.0592801	-1.24646	-0.949901	-1.03189	1
0.257042	-0.467819	0.943016	-0.177648	-1.11908	-0.818046	0
-1.03051	-1.68854	-0.465381	-1.68296	-1.73941	-0.977592	0
-0.170754	-0.734441	0.0393434	-0.801994	-0.47504	-0.0513556	1
1.88286	0.496092	0.945086	-0.542698	2.32856	3.07644	1
-1.11619	-0.958145	-1.00982	-0.867392	-0.783679	-0.630548	0
0.646805	1.34192	0.599276	1.354	0.347495	0.347403	0
-1.2448	-0.907895	-1.14288	-0.749537	-0.86399	-0.780486	0
-0.720114	0.759241	-0.796572	1.00044	-0.0905771	-0.197971	0
-1.33039	-1.25983	-1.20104	-1.22578	-0.999675	-0.678086	0
-1.01372	1.05483	-1.18787	1.46688	0.027126	-0.391725	0
-2.20749	-0.662425	-2.94383	-1.35466	1.93302	2.26238	1
-1.05361	-0.726707	-1.2651	-0.941903	0.115148	0.408804	1
1.60618	0.998324	1.53043	1.13974	0.625433	0.0457303	0
-0.282038	-0.326651	-0.19975	-0.42783	-0.257952	0.198106	0
-1.21091	-0.682191	-1.15769	-0.514288	-0.713149	-0.65985	0
-0.283191	0.86493	-0.489472	0.60154	0.413282	0.818541	1
2.13016	1.24645	-0.162985	0.297676	5.98561	2.46825	1
0.356111	-0.0575329	0.433837	-0.391532	0.00825678	0.900568	1
-0.3541	0.0296231	-0.150689	0.161979	-0.552404	-0.235229	0
0.0302342	-0.25926	0.0379632	-0.19618	0.0331437	-0.192783	0
0.0213112	0.835759	-0.0357535	0.460023	0.170328	1.06899	0
-0.191756	0.177543	-0.441729	0.519142	0.550874	-0.596185	0
-1.32143	-0.659192	-1.45331	-0.667445	-0.269376	-0.185778	1
1.28729	1.0451	1.35081	1.12143	0.312714	0.173488	0
-1.1188	-0.46205	-1.00543	-0.403172	-0.802966	-0.270749	0
-1.76724	-0.139614	-1.97422	-0.0360538	-0.336162	-0.23826	1
0.829133	0.626417	1.01196	0.997605	-0.0280537	-0.470147	0
-0.875452	-0.532345	-0.75228	-0.528531	-0.667414	-0.160314	0
-0.863432	-1.2476	-0.475356	-1.08985	-1.25056	-1.04342	0
0.249137	1.30231	0.571609	1.25499	-0.499417	0.447015	0
-0.262359	1.59835	-0.57147	2.00944	0.680409	-0.234462	0
-0.975468	-0.405458	-0.714825	-0.55319	-1.05258	0.301614	0
-0.638925	-1.02771	-0.039455	-0.823053	-1.50809	-0.990552	0
0.647823	0.26163	0.544444	0.0284255	0.459384	0.673821	1
-0.126818	-0.942431	-0.181744	-1.02223	0.111374	-0.11334	1
0.602393	-0.0578971	0.83975	0.0580614	-0.203588	-0.233422	0
-0.288179	-0.252753	-0.369455	-0.429745	0.109743	0.425126	1
-0.897926	-0.871518	-1.16647	-0.969548	0.352186	-0.0214419	1
0.266134	1.28488	0.365704	1.69746	-0.067628	-0.322726	0
0.175411	1.01584	0.428756	1.49085	-0.402562	-0.503053	0
1.13055	0.220058	1.70427	0.166803	-0.560941	0.2376	1
-1.87058	-2.30317	-1.94367	-2.47133	-0.877005	-1.02022	1
-0.0025401	0.0767241	-0.0833714	-0.45739	0.214492	1.49963	1
-0.377443	-0.643278	0.0793072	-0.327436	-1.07097	-0.984674	0
-0.169804	-0.318467	0.000885235	-0.403708	-0.393831	0.158303	0
2.32623	1.9601	2.33918	2.04666	0.614621	0.328497	0
-1.09757	-1.53427	-0.925184	-1.53355	-0.93295	-0.801355	1
0.047266	-0.155532	0.287282	-0.0058052	-0.433334	-0.348724	0
-0.417444	-1.4927	-0.135381	-1.56403	-0.749541	-0.498623	1
1.31596	0.272638	1.33349	0.165731	0.399818	0.373498	1
-0.0487498	-0.103481	-0.32077	-0.370932	0.646036	0.706406	1
0.746349	0.783588	0.294184	0.783798	1.22384	0.259284	1
-0.846329	-0.81775	-0.694498	-0.703897	-0.716831	-0.603608	0
-2.31849	-1.92598	-2.21852	-1.95489	-1.96666	-1.13171	1
0.64996	-0.220098	0.720862	-0.192121	0.119534	-0.0928889	1
1.2174	1.93426	1.87925	2.34363	-0.658775	-0.14986	0
0.643717	-0.0360508	0.860202	0.0983418	-0.151163	-0.265327	0
0.16676	-0.68264	-0.0850653	-0.763858	0.65491	0.0112601	1
1.36329	0.65727	1.28757	0.771622	0.575659	0.00629551	1
-0.328858	0.5346	-0.30954	0.914288	-0.139127	-0.519229	0
1.45449	0.425917	1.94851	0.545868	-0.329114	-0.0725546	0
0.581087	0.70723	0.356733	0.459717	0.693872	0.766632	1
-0.809714	-0.208886	-0.29875	0.13196	-1.46133	-0.780719	0
-0.166445	-0.385653	0.101579	-0.083992	-0.589316	-0.795662	0
0.0577836	-0.00294686	-0.587092	-0.233397	1.64325	0.622961	1
0.593368	1.35186	1.01504	1.21846	-0.528016	0.612662	0
1.56245	1.2057	1.60195	1.64983	0.419504	-0.394484	0
0.796969	0.714965	0.685729	1.08621	0.513034	-0.438465	0
-0.017638	1.65212	-0.417512	0.241544	0.973442	3.63527	1
-0.331199	-1.20787	-0.188959	-1.26315	-0.411037	-0.347131	1
-0.917703	-1.17497	-0.79607	-1.25833	-0.690128	-0.230877	1
1.5196	1.43157	1.39291	1.55204	0.698156	0.178957	0
2.5548	2.26554	2.10134	1.90123	1.39734	1.09353	1
-0.828069	-0.842346	-0.786848	-0.786908	-0.441402	-0.459431	0
0.10742	0.255168	-0.0429683	0.246828	0.406346	0.146382	0
2.22258	2.70377	1.09553	1.4678	2.709	2.73426	1
0.162112	0.203486	-0.170263	-0.185382	0.844112	1.07388	1
0.637305	-0.512909	1.0348	-0.386554	-0.469471	-0.463084	1
-0.521195	0.775973	-0.810437	0.296145	0.549242	1.31747	1
1.6645	1.75392	1.20049	1.90437	1.34654	0.193521	1
-0.541212	-1.46557	-0.766458	-1.62835	0.371158	-0.118353	1
-0.00932567	-1.07578	0.316769	-0.92674	-0.625024	-0.877417	1
-0.473255	-0.841732	-0.962451	-1.00049	1.12858	0.185117	1
-1.17312	-1.15643	-0.863325	-0.975674	-1.31255	-1.03012	0
1.40299	1.31487	1.40037	1.65519	0.455304	-0.202857	0
-0.745967	-0.5071	-0.741928	-0.226046	-0.305043	-0.821106	0
-0.641198	0.47457	-0.69293	0.848507	-0.114648	-0.532374	0
-2.46858	-1.33603	-2.95086	-1.60967	0.30384	0.41612	1
1.82468	0.270921	2.10899	0.0968868	0.0927092	0.53117	1
-0.252181	0.329679	0.19945	0.25395	-0.988568	0.315575	0
-0.74997	-0.0644441	-0.957745	-0.258285	0.242235	0.514032	1
0.655422	0.893863	0.830653	1.46244	-0.0724218	-0.690337	0
1.15915	1.89159	1.33437	2.35083	0.0862835	-0.228895	0
0.731353	2.49379	0.1864	2.2646	1.4362	0.880535	1
-0.696873	-0.720245	-1.07845	-0.736442	0.755477	-0.192841	1
1.63729	2.79364	0.806311	1.00634	2.10712	4.02971	1
-1.37818	-1.1834	-1.7254	-1.28536	0.388905	-0.17169	1
-0.435629	-0.641597	-0.256088	-0.559316	-0.544183	-0.419501	0
-0.379377	-0.318058	-0.200753	-0.0385809	-0.513033	-0.710817	0
-0.483365	-0.313841	-0.392793	-0.332949	-0.373003	-0.0116683	0
-2.47225	-1.50698	-2.82149	-1.89125	-0.396177	0.889454	1
-0.674413	-1.28496	-1.03786	-1.34425	0.709069	-0.385458	1
0.738681	-0.25173	0.739432	-0.258591	0.279769	-0.0194017	1
-0.676924	0.478662	-0.40578	1.13591	-0.878657	-1.00095	0
-1.78962	-1.39192	-2.14217	-1.519	0.185117	-0.210805	1
0.232885	0.149025	0.598335	0.437662	-0.584797	-0.506959	0
1.51068	0.917715	1.02658	0.640825	1.37265	0.852885	1
-0.956486	-0.698353	-1.29546	-0.733915	0.540063	-0.127476	1
0.213716	-0.157169	0.311625	0.0346283	-0.0840494	-0.441982	0
-0.594784	-0.29183	-0.847641	-0.472169	0.425419	0.424533	1
-1.16459	-0.628628	-0.952914	-0.568505	-1.07656	-0.354903	0
0.00892751	-0.814317	0.654987	-0.543617	-1.18629	-0.99745	0
0.174563	-0.619546	0.463387	-0.519878	-0.469869	-0.452485	0
0.0931703	-0.673104	-0.0774113	-0.717068	0.447654	-0.092034	1
-1.13966	-0.443961	-1.50532	-0.563681	0.554138	0.210736	1
0.647382	0.356196	0.359054	0.434675	0.845438	-0.00965717	1
0.0410232	-0.579401	0.262125	-0.344589	-0.399186	-0.759015	0
1.08346	1.33451	1.3791	1.65105	-0.138719	-0.16043	0
-2.10875	-0.971154	-2.66239	-0.646616	0.907757	-1.24658	1
-0.756888	-0.538937	-0.623291	-0.406924	-0.620312	-0.49054	0
-0.833416	-0.16183	-0.735842	0.378926	-0.580901	-1.13859	0
-1.64555	-0.961907	-1.48117	-0.678779	-1.365	-1.13857	0
1.36092	0.288312	1.66807	0.422806	-0.0711979	-0.146537	0
-0.730801	-1.7313	-0.380748	-1.80571	-1.0801	-0.706455	1
2.69194	0.947506	2.28478	0.911837	1.32992	0.362928	1
-1.23201	-1.66157	-1.20631	-1.73059	-0.654909	-0.658548	1
0.724194	-0.366057	0.859637	-0.411443	0.0232502	0.0367435	1
0.502069	0.203651	0.739997	0.388422	-0.241939	-0.27889	0
-0.220968	-0.796677	0.101077	-0.653967	-0.723705	-0.666262	0
0.846809	0.937645	0.932727	1.20866	0.151969	-0.196261	0
0.0187327	0.454195	0.256478	0.774072	-0.441748	-0.443508	0
-0.838549	0.751507	-0.618711	1.21876	-0.867887	-0.58441	0
1.19579	1.19559	1.49586	1.81516	-0.110262	-0.657033	0
-0.272402	0.478457	-0.339404	0.442946	0.0827137	0.262753	0
1.91968	0.501985	1.77435	0.262144	0.800866	0.723865	1
-1.71054	1.17378	-1.81016	1.93837	-0.649891	-0.867468	0
-1.5799	-0.288841	-1.55112	0.290478	-0.929584	-1.28635	0
0.423017	0.807974	0.723936	1.03589	-0.386987	-0.159673	0
-0.764597	-1.22661	-0.598635	-1.30221	-0.699359	-0.289839	1
0.329647	0.543028	0.0567844	0.328001	0.743034	0.671916	1
-0.657924	0.139244	-0.597067	0.489199	-0.394983	-0.628936	0
-0.491813	-0.685544	-0.536149	-0.972611	-0.0635482	0.658383	1
0.100974	0.441511	0.103273	0.719854	0.0708822	-0.3721	0
-0.665219	-1.10852	-0.563251	-0.933709	-0.494817	-0.974328	1
-0.76115	0.348951	-0.984095	-0.00404389	0.279259	0.986889	1
-0.815326	-0.715499	-0.557605	-0.500427	-0.937325	-0.796342	0
0.579356	-0.544825	0.883227	-0.369094	-0.330522	-0.599653	1
0.349529	0.0427619	0.456109	0.0694716	-0.0507987	0.0033906	0
0.955209	2.08211	0.641875	2.38804	0.954675	0.0267464	0
-1.67744	-1.99309	-1.52408	-2.04035	-1.36597	-1.14597	1
2.75016	1.43587	1.89054	1.07449	2.12385	1.06177	1
0.0787849	-0.0513502	0.117452	0.136095	-0.0139783	-0.386148	0
-0.889929	-1.46148	-1.2033	-1.53309	0.487637	-0.472314	1
-1.61122	-0.562624	-2.27981	-0.799007	1.59847	0.521794	1
-1.42814	-1.09227	-1.74949	-1.19561	0.27518	-0.115322	1
-1.43667	-1.20206	-1.31259	-1.3506	-1.07165	-0.0161179	1
-0.645269	0.486845	-1.36541	0.492339	1.85438	0.178384	1
0.697697	-0.0827775	-0.0486147	-0.774808	1.92975	2.05817	1
1.27515	1.60191	1.07502	1.25254	0.7873	1.04449	0
0.580171	0.632964	1.18487	1.18813	-0.833616	-0.772199	0
0.139889	-0.799382	0.0272978	-0.734605	0.332297	-0.460208	1
2.09084	1.16642	1.9433	1.19548	0.831668	0.28436	1
0.25236	1.48108	-0.0716394	1.99405	0.843908	-0.413779	0
-1.80453	-1.78621	-2.12052	-1.83964	0.0346737	-0.853478	1
-1.12075	-1.18082	-0.923114	-1.12822	-1.01036	-0.675725	0
-1.79685	-1.01342	-1.78124	-0.902618	-1.08613	-0.72471	1
-0.326076	-0.874138	-0.357597	-0.786525	-0.021526	-0.567719	1
1.48	1.46275	1.09628	1.28991	1.17101	0.699178	1
0.467937	1.9098	0.196376	1.8886	0.771185	0.49157	0
1.43318	2.22592	0.707373	1.52117	1.87825	1.72172	1
-0.450795	-0.430009	-0.31663	-0.596227	-0.453427	0.347024	0
-0.3522	-0.755963	0.0276115	-0.53818	-0.908256	-0.829228	0
-1.11439	-1.38705	-0.835972	-1.2872	-1.19497	-0.995527	0
-0.37768	-1.03343	-0.044474	-0.852765	-0.83075	-0.931201	0
1.47532	0.717215	1.05889	0.745891	1.23465	0.1881	1
0.300503	-0.017882	-0.095166	-0.079091	1.02403	0.190694	1
0.871916	0.690334	1.10507	1.11837	-0.102307	-0.54278	0
-1.54076	-1.30493	-1.3848	-1.23535	-1.24556	-0.827334	0
-0.317865	-1.06281	-0.236075	-0.990148	-0.273455	-0.650242	1
-0.816577	0.165881	-1.28844	0.336042	1.00017	-0.26318	1
0.0124221	1.02525	-0.484139	0.382908	1.23159	1.70628	1
0.0495052	0.159254	0.403912	0.196592	-0.64982	0.0171962	0
0.501424	-0.247394	0.870428	-0.0113189	-0.47554	-0.580844	0
0.91609	0.292977	0.924194	0.0477999	0.315162	0.708106	1
-0.341513	0.983514	-0.367008	0.804014	-0.0421291	0.654973	0
-0.672649	0.163266	-0.939363	-0.0134631	0.434803	0.516995	1
1.53639	1.17321	1.57215	1.45248	0.41981	-0.14373	0
0.709673	1.18004	0.48478	0.254486	0.723553	2.42405	1
1.90125	0.408367	1.45728	0.0454259	1.3292	1.01632	1
-1.10417	-0.759731	-1.15468	-1.02767	-0.36672	0.575948	1
-0.81617	-0.208561	-0.705226	0.14919	-0.602412	-0.814713	0
-0.66722	-0.786612	-0.700521	-0.572794	-0.172786	-0.839808	0
-0.110295	0.343671	-0.449069	0.443482	0.79648	-0.0574763	1
-0.11932	-0.700888	-0.0682516	-0.823283	-0.119136	0.126349	1
0.31628	0.0400573	0.55925	0.0275831	-0.324076	0.0925876	0
0.909304	0.224479	0.705742	0.441338	0.722329	-0.335395	1
-0.990644	-1.01723	-1.23636	-1.17179	0.245295	0.0967944	1
0.695559	-0.231271	0.738178	-0.143417	0.187259	-0.239776	1
-0.0885132	-0.383527	-0.126535	-0.524779	0.0880174	0.290034	1
-1.64434	-0.878229	-1.78751	-0.882708	-0.45716	-0.308609	1
-1.81542	-1.58931	-2.51759	-2.00818	1.74545	1.06669	1
0.139787	-0.132329	-0.339404	-0.337238	1.20518	0.529197	1
-0.945863	-0.541267	-0.813512	-1.15341	-0.733772	1.87192	1
-0.048682	-0.110642	0.100324	0.195673	-0.294436	-0.66054	0
-1.04843	-0.773888	-0.876688	-0.540095	-0.896802	-0.880244	0
-1.03678	-0.798314	-0.914331	-0.585046	-0.769481	-0.846308	0
0.178567	0.514465	-0.173714	0.203408	0.895722	0.89505	1
2.45445	1.42502	1.69744	1.18002	1.93802	0.83189	1
-1.1664	-1.09052	-1.28649	-1.18091	-0.209912	-0.157885	1
-1.05564	-1.47228	-0.663694	-1.25358	-1.40202	-1.44242	0
-0.429081	-0.342853	-0.417888	-0.448736	-0.165748	0.205568	0
-0.239865	-1.13348	-0.623856	-1.3042	0.883074	0.0994467	1
0.842026	1.0755	0.704111	0.918959	0.576577	0.620872	0
-1.23197	-1.67626	-0.934532	-1.55262	-1.33154	-1.38315	0
-0.715839	-0.209135	-0.887667	-0.0587977	0.15972	-0.373615	0
0.662208	1.40145	0.79094	1.83997	0.0152945	-0.328254	0
-0.724762	-1.84705	-0.619903	-1.93589	-0.534952	-0.770878	1
-0.65633	-1.17693	-0.491417	-1.10272	-0.633205	-0.738603	1
1.06853	0.846807	1.0875	1.43564	0.335561	-0.739098	0
2.16979	2.04014	-0.680947	0.313911	8.13375	4.36343	1
-0.979105	-0.367609	-1.42257	-0.296651	0.864307	-0.258051	1
1.47295	0.741317	0.901044	0.99975	1.54941	-0.234131	1
0.00835074	0.370024	0.31382	-0.0153775	-0.57728	1.07241	1
-1.00442	1.03691	-1.71411	0.202719	1.81022	2.21012	1
-0.808269	-0.908674	-0.629753	-0.728785	-0.754814	-0.837477	0
0.29918	0.183845	0.366018	0.0651832	0.00968472	0.380863	0
0.371989	-0.118865	0.653168	0.316132	-0.371983	-0.917599	0
-0.57911	-0.19919	-0.224217	0.279297	-0.993239	-1.04488	0
-0.851893	-0.833793	-1.04451	-0.939453	0.156151	0.0195764	1
0.145758	-0.41213	0.336218	-0.763704	-0.294089	0.915938	1
-0.0403018	-0.347803	0.322855	-0.389388	-0.710109	0.0335277	0
0.587567	0.835594	0.900354	1.05581	-0.343068	-0.137891	0
0.799955	-0.599945	1.25978	-0.388316	-0.508637	-0.716821	1
0.361166	0.484226	0.316142	0.814812	0.25784	-0.451503	0
-0.750479	-0.488073	-0.634835	-0.319318	-0.574843	-0.552155	0
-0.454493	-0.165268	-0.431816	-0.549054	-0.203996	1.03861	1
-1.68659	0.869516	-2.4275	0.515849	1.94597	1.01994	1
-1.23755	-1.23606	-1.20211	-1.26905	-0.684763	-0.441225	1
-0.336492	-0.964811	-0.232436	-0.941597	-0.33095	-0.440564	1
-0.586642	-0.304515	-0.468894	-0.3645	-0.488197	0.0967555	0
2.15429	1.95032	2.2824	1.80245	0.405734	0.705376	0
0.469532	0.411186	0.411566	0.811213	0.317406	-0.603802	0
-1.02054	-0.786163	-0.99131	-0.829486	-0.52563	-0.146741	0
1.83889	2.32168	1.71086	2.40298	0.757925	0.390403	0
-0.229721	1.35845	-0.605474	1.29374	0.863593	0.487334	1
-1.23526	-0.969352	-1.48242	-1.11811	0.131774	0.0986209	1
-1.15151	-1.35084	-0.684711	-1.26721	-1.63913	-0.91142	0
0.397469	-0.587505	0.888685	-0.386861	-0.729978	-0.6834	0
-1.41104	-1.48108	-1.12482	-1.36339	-1.4577	-1.14407	0
0.10189	0.380747	-0.213113	0.381377	0.788524	0.161062	1
0.732642	0.532509	0.299077	-0.0211975	1.18009	1.5211	1
0.306305	1.39818	0.207731	2.02445	0.353308	-0.598905	0
0.159465	0.573018	-0.00131058	0.0658725	0.445206	1.39334	1
-0.4644	-1.01302	-0.470337	-1.14101	-0.142085	0.00854948	1
1.13839	0.032692	1.08455	0.126523	0.485801	-0.150181	1
-0.0901757	-1.14375	-0.355715	-1.47497	0.618803	0.721115	1
0.337858	0.546955	0.380699	0.70094	0.0712901	-0.101934	0
-0.948536	-0.346087	-1.5412	-0.395514	1.38071	0.054581	1
0.194852	1.53456	0.266077	1.39176	-0.0373353	0.652233	0
-0.800489	-0.205368	-0.934721	-0.133385	0.0213122	-0.191918	0
-1.04559	-0.403208	-1.00612	-0.204297	-0.56756	-0.577551	0
0.596965	0.182333	0.326431	0.190466	0.796582	0.0889055	1
-0.421515	-0.287085	-0.561369	-0.327053	0.198683	0.0512583	1
1.08047	2.02123	0.558058	0.823006	1.41559	2.8661	1
0.154648	-0.461107	0.088216	-0.609016	0.236421	0.285118	1
1.147	0.773313	1.1348	0.733409	0.411854	0.336823	0
-0.782107	-0.0313452	-1.12206	-0.374378	0.60534	0.929005	1
-0.669494	-1.36201	-0.702215	-1.35114	-0.175336	-0.684119	1
0.325881	0.0765594	0.614271	0.119707	-0.404194	-0.0224815	0
-0.35505	-0.10152	-0.385265	0.132879	-0.0369273	-0.507717	0
-0.265175	1.29531	-0.339466	1.56207	0.102501	-0.0914802	0
0.489176	2.37233	0.659442	2.85816	-0.12189	-0.15465	0
-0.00783284	0.513278	-0.0806736	0.569684	0.194909	0.080764	0
-0.224734	-0.427185	0.383898	-0.0563471	-1.2566	-0.966468	0
1.47994	2.7408	0.758003	1.73069	1.86988	2.25422	1
-0.391523	-0.0459111	0.184832	0.0536199	-1.30132	-0.192219	0
-0.927701	-0.444006	-1.10957	-0.654044	0.0910773	0.471274	1
1.2229	1.50948	1.08706	1.67946	0.656236	0.113991	0
-0.246888	0.775484	-0.525797	0.269572	0.607278	1.38246	1
2.44997	1.60535	1.70164	1.38142	1.92159	0.807524	1
-1.94285	-2.12116	-1.90759	-2.18837	-1.29425	-1.25191	1
0.465053	-0.58247	0.571546	-0.662621	-0.00959247	0.0490238	1
0.506242	-0.263636	0.585349	0.0484125	0.0571127	-0.750582	1
-1.72253	-1.55494	-1.44057	-1.38759	-1.74939	-1.3805	0
-0.0396232	0.878763	0.151957	1.53917	-0.376685	-0.833746	0
-0.0371465	-0.752775	0.0778015	-0.834004	-0.219398	-0.0189742	1
-2.11797	-0.292524	-2.77168	-0.545072	1.44425	0.630335	1
-2.14888	-1.67249	-1.97893	-1.58716	-1.94673	-1.24789	1
1.77107	2.41579	2.12549	2.62483	-0.0268297	0.222424	0
-0.191382	0.10119	0.266955	0.4395	-0.966975	-0.623884	0
-0.527845	-0.182374	-0.396557	-0.0640816	-0.487228	-0.28948	0
-0.540228	-0.0470139	-0.545685	-0.197328	-0.178701	0.404772	0
-0.399937	0.137034	0.411879	0.636384	-1.71477	-0.903104	0
0.139007	0.740703	-0.417575	0.971415	1.40764	-0.184933	1
-0.50474	-0.205368	-0.788856	-0.255835	0.540776	0.105898	1
0.713744	-0.886782	0.519411	-0.965489	0.661029	-0.0890028	1
0.41752	-0.731128	0.456799	-0.767151	0.105459	-0.141534	1
0.00641685	0.726177	0.104089	0.734558	-0.165442	0.230274	0
-0.69935	-0.99051	-0.769721	-1.01274	-0.0959829	-0.319131	1
-1.00043	-0.620728	-1.32765	-0.708874	0.486923	0.0567378	1
-1.89371	-0.636322	-2.48999	-0.386554	1.19906	-0.828781	1
-0.781143	-1.16282	-0.689228	-1.11474	-0.536768	-0.648464	1
-0.968459	-0.830275	-0.493487	-0.546527	-1.50848	-1.04017	0
1.15474	-0.284545	1.25514	0.086319	0.21388	-0.882983	1
-0.215878	-0.301446	-0.131617	-0.134151	-0.232351	-0.454583	0
-1.07741	-0.863988	-0.762255	-0.644242	-1.25014	-0.907787	0
-1.37206	-0.237369	-1.60965	-0.418717	0.02733	0.440923	1
-1.3389	-1.61455	-1.17551	-1.69789	-1.0934	-0.556838	1
0.727451	-0.611442	1.22251	-0.371545	-0.594711	-0.790289	1
0.271936	-1.16396	0.0960582	-1.25159	0.510994	-0.209658	1
-0.16994	-0.589221	0.405229	-0.429745	-1.16566	-0.585158	0
-0.525165	-0.197678	-1.15474	-0.288917	1.55553	0.212184	1
0.189016	0.0471781	0.23772	0.147199	0.00642086	-0.158458	0
-0.598177	-1.17108	-0.542673	-1.24615	-0.351135	-0.256749	1
-1.02008	-1.41774	-0.672038	-1.26529	-1.27953	-1.18773	0
-1.06202	-1.06498	-0.604093	-0.961507	-1.547	-0.740925	0
0.847963	0.425348	1.06849	0.733332	-0.0882312	-0.432743	0
-0.970891	-1.22137	-0.644559	-1.10548	-1.19561	-0.898674	0
1.15905	0.64246	1.32992	0.965213	0.0936272	-0.38028	0
0.299961	1.20836	-0.0492421	1.09746	0.913265	0.550765	1
-1.3975	-0.619341	-1.57508	-0.766078	-0.177783	0.22974	1
0.777325	-0.0703772	0.583906	-0.0759513	0.673371	0.0409309	1
0.346408	-0.422275	0.433963	-0.317787	-0.0145903	-0.364794	1
1.52856	1.47134	1.57547	1.82879	0.399206	-0.18775	0
1.32204	2.1359	1.16944	2.68463	0.707234	-0.289188	0
-0.52452	-0.62748	-0.0618524	-0.4191	-1.17281	-0.725565	0
-0.579449	-0.617131	-0.465255	-0.511761	-0.476254	-0.465717	0
1.04916	0.757235	0.778581	0.373949	0.883686	1.08353	1
-1.92442	-1.43914	-1.81637	-1.46226	-1.4934	-0.630947	1
-0.0746368	-0.85028	-0.245485	-0.881865	0.396351	-0.213622	1
-0.656771	-0.769182	-1.024	-0.931488	0.725287	0.224202	1
-0.285396	-0.228691	-0.257594	-0.337927	-0.139025	0.249656	0
0.0861812	0.401042	-0.149183	0.512403	0.59514	-0.0630432	0
0.0073329	0.512749	0.017448	1.09808	0.0192723	-0.871743	0
0.919042	0.0839247	1.27352	0.220561	-0.291651	-0.223794	0
0.799819	0.999387	0.790563	1.07135	0.315978	0.171234	0
-0.88557	-0.931343	-0.739293	-0.919772	-0.728397	-0.386119	0
-0.680011	-0.266745	-0.773171	-0.248713	-0.0289717	-0.0865836	0
0.140839	0.0810205	0.282263	0.159605	-0.199509	-0.0994468	0
0.660172	0.9401	1.18092	1.45378	-0.664079	-0.58919	0
-0.781964	-0.218137	-0.750084	-0.119984	-0.392709	-0.258274	0
-0.0280538	0.645489	-0.628185	0.437968	1.51065	0.669313	1
0.640257	0.858548	0.69332	0.248742	0.150337	1.64128	1
1.491	2.39788	1.69066	2.0429	0.137791	1.08125	0
-1.21715	-1.47965	-1.05856	-1.48959	-0.986681	-0.712925	1
0.31438	0.359345	0.300708	0.170785	0.178182	0.581612	0
0.051948	-0.305373	0.310558	-0.194572	-0.467247	-0.325757	0
0.0826188	-0.397195	0.554356	-0.294583	-0.846569	-0.348384	0
0.595167	-0.268547	0.946027	-0.0986186	-0.406366	-0.444955	0
-0.15681	-0.588608	0.336594	-0.209045	-1.01202	-1.08802	0
-0.760379	-0.819432	-0.867842	-1.04728	-0.0300936	0.422415	1
0.10457	-0.170178	0.232826	-0.77925	-0.187779	1.7804	1
0.872425	1.28389	1.35401	1.32843	-0.515634	0.279599	0
-0.102865	-1.4848	0.0283016	-1.56533	-0.281523	-0.457265	1
-0.101881	2.10197	-0.12459	2.14322	0.0489531	0.419579	0
0.741735	0.0952571	1.32572	0.460406	-0.730621	-0.677756	0
2.43626	2.74299	-0.40854	0.386967	7.73658	5.81909	0
-1.11044	-0.902206	-1.11647	-0.9066	-0.489972	-0.32224	1
-0.555055	-0.423343	-0.700772	-0.336702	0.159618	-0.321764	0
-0.579924	-0.536971	-0.481441	-0.510382	-0.4408	-0.222415	0
-0.727815	-1.05262	-0.561871	-0.891285	-0.677297	-0.893534	0
1.47454	0.20664	0.99308	0.164659	1.36419	0.208405	1
-0.34494	-0.446257	-0.160162	-0.269849	-0.508505	-0.548065	0
0.489583	1.26745	0.0796209	1.35324	1.09002	0.204295	1
-0.783793	-0.567824	-0.622664	-0.556253	-0.69992	-0.19697	0
0.167947	1.42744	-0.35559	0.286496	1.3239	2.9446	1
-1.48018	-1.38156	-1.12996	-1.56388	-1.67331	0.0129991	1
0.983878	2.14254	0.671927	1.80811	0.956511	1.03779	0
-1.1959	-0.2291	-1.59961	-0.691644	0.659296	1.28608	1
-0.981033	-0.965141	-0.581822	-0.780245	-1.36029	-0.891164	0
-0.506979	0.591636	-0.387084	0.643812	-0.450877	0.110202	0
-0.25917	0.149803	-0.177666	-0.0614779	-0.245815	0.600596	0
0.214361	0.421501	0.466963	0.615631	-0.384488	-0.219821	0
0.62448	0.370228	0.490615	0.509493	0.515278	-0.128962	0
2.56268	2.35467	1.1855	1.31479	3.20664	2.39665	1
1.36587	2.65377	1.73138	3.38962	-0.161566	-0.395125	0
-1.64477	-0.822131	-2.03257	-0.776876	0.403694	-0.419346	1
1.29903	1.00598	1.67567	1.48304	-0.199916	-0.509572	0
-1.08293	-0.343756	-1.45607	-0.590254	0.600342	0.602306	1
0.382677	1.32678	0.505609	1.76898	-0.0704839	-0.355292	0
0.983844	1.25906	1.11818	1.65863	0.105765	-0.31031	0
2.21872	3.10617	1.47716	3.08353	1.90966	0.625972	1
1.53571	2.41515	1.38657	2.26016	0.7413	0.758286	0
0.617627	-0.518353	0.535974	-0.69195	0.40757	0.342506	1
0.151187	0.0202967	-0.0731451	0.035241	0.587287	0.0229185	1
3.16534	1.0917	1.5569	-0.564753	3.57454	5.02428	1
-0.111923	0.625069	-0.297432	0.249968	0.418994	1.05822	1
-1.93391	-1.32894	-1.75897	-1.15418	-1.69631	-1.16726	0
1.52489	0.494415	1.69555	0.602536	0.193685	-0.0282233	1
0.366255	-0.471297	0.325866	-0.505481	0.249885	-0.0333336	1
-0.0487159	-0.482305	0.502786	-0.242663	-1.05602	-0.713479	0
0.607957	0.102582	0.631963	0.0837919	0.196235	0.126106	1
0.507361	1.74746	0.869676	2.31323	-0.461434	-0.411719	0
1.06659	-1.19694	1.27609	-1.24048	0.000403112	-0.379347	1
-1.73267	-1.61279	-1.5003	-1.71205	-1.63221	-0.490831	1
-1.3237	-1.26548	-1.16923	-1.18849	-1.05862	-0.817541	0
-0.43115	0.132208	-0.377673	0.487744	-0.263562	-0.642673	0
0.419285	-0.150008	0.388164	0.0361599	0.247437	-0.426506	1
-0.0760957	-0.266705	0.431265	-0.159958	-0.992841	-0.299118	0
-2.52577	-1.48615	-2.67017	-1.39157	-1.38656	-1.0749	1
0.257245	0.121894	0.327623	0.142987	-0.0125503	0.0415235	0
1.38799	1.30247	1.1934	0.804397	0.797398	1.34855	1
0.145657	-0.536112	0.13345	-0.429209	0.117596	-0.427021	1
0.350004	-0.929297	-0.013168	-1.18787	0.956001	0.496592	1
-1.21335	0.337329	-1.06641	1.00679	-0.954817	-1.08812	0
-0.208753	-0.496666	0.00515139	-0.269619	-0.501171	-0.692873	0
-1.72612	-1.27272	-1.80157	-1.37067	-0.739953	-0.240757	1
-1.1926	-1.23864	-0.968787	-1.09322	-1.12698	-0.999889	0
-2.00387	-1.40685	-2.04568	-1.35527	-1.11293	-0.858365	1
0.529143	1.34323	-0.0365064	1.167	1.46843	0.69226	1
0.0211755	-0.539181	0.549086	-0.395974	-0.977165	-0.518044	0
-0.618805	0.265193	-0.272588	0.635924	-1.00019	-0.61241	0
-0.617414	-0.693239	-0.753848	-0.863716	0.109641	0.276957	1
0.468989	2.28101	0.943204	3.41259	-0.669393	-0.93466	0
-0.147208	-1.17239	-0.156398	-1.2823	0.00111708	-0.13757	1
-1.48348	0.825035	-2.24035	0.147658	2.01645	1.82422	1
0.19095	-0.570239	0.195874	-0.469872	0.097503	-0.428255	1
-1.33196	-1.08155	-1.54365	-1.18427	-0.0319295	-0.111572	1
-0.568117	-0.820574	-0.444865	-0.800233	-0.490615	-0.348384	0
0.227117	-0.22194	0.0981285	-0.530752	0.395127	0.807456	1
0.225455	-0.0927226	0.477189	-0.23623	-0.378185	0.376044	0
0.342404	-0.393881	0.240668	-0.795408	0.37075	1.08134	1
-0.766473	-0.0703772	-0.945135	-0.48335	0.156049	1.13187	1
0.131305	-0.505384	0.468908	-0.22819	-0.580208	-0.811468	0
-0.448555	-0.346945	-0.310544	-0.728785	-0.46072	1.01984	1
-0.651681	-0.838294	-0.47843	-0.803832	-0.649269	-0.398263	0
-0.191077	0.209828	-0.948084	-0.370549	1.97361	1.62933	1
0.326696	0.359305	0.567029	0.886796	-0.314957	-0.845783	0
0.649044	0.8252	0.865911	1.09494	-0.149939	-0.227855	0
-1.41962	-1.57175	-1.1762	-1.5177	-1.36117	-1.02697	0
1.23891	0.433242	1.65691	0.664948	-0.284094	-0.287673	0
0.619459	1.87013	0.177617	1.07855	1.18335	1.94459	1
-0.5177	-1.70797	-0.0946641	-1.75119	-1.09132	-0.809244	1
-1.23071	-1.50407	-1.31824	-1.53516	-0.34164	-0.658257	1
-0.578397	-0.951229	0.0422293	-0.697004	-1.50495	-1.05853	0
0.753949	-0.0928025	0.813776	-0.116691	0.172368	0.0773927	1
-0.360038	-1.08863	-0.236075	-1.16505	-0.385722	-0.203265	1
-0.4302	-0.375548	-0.20985	-0.231942	-0.628135	-0.43557	0
-0.511831	-0.105203	-0.815205	-0.322535	0.590652	0.568428	1
0.0700994	0.55706	0.368402	0.783951	-0.534799	-0.236414	0
-1.47283	-1.3564	-1.76242	-1.57865	0.142585	0.189761	1
-0.597024	0.0471781	-0.930705	0.0239839	0.64777	0.119723	1
-1.82017	-0.433817	-2.02303	-0.552347	-0.391934	0.210766	1
-0.62498	-0.698763	-0.924369	-0.822747	0.54251	0.131993	1
1.91448	2.69294	0.557493	2.06082	3.31343	1.55306	1
0.440931	0.0629715	0.270971	0.449685	0.543428	-0.733706	1
0.552825	0.117233	0.804742	0.292852	-0.24816	-0.292939	0
-0.543486	-1.26769	-0.377485	-1.14966	-0.572486	-0.94421	1
0.981537	0.980485	0.772809	0.705151	0.74742	0.85511	1
-0.748851	-0.776712	-0.792306	-0.74433	-0.188289	-0.358168	1
-2.3988	-0.848848	-2.92513	-1.64344	0.603504	2.89699	1
-0.233555	-0.193871	-0.436396	0.128437	0.421339	-0.735067	1
0.144571	0.996074	0.214193	1.0604	-0.0529407	0.184495	0
0.69332	-0.385738	0.604986	-0.521027	0.441229	0.27274	1
0.462543	1.18307	-0.018187	0.63983	1.25403	1.45474	1
-0.332624	-0.333442	-0.180552	-0.158656	-0.432783	-0.48714	0
-1.00705	-0.803224	-1.07205	-1.07691	-0.270702	0.584915	1
0.139516	1.50739	-0.444489	1.8899	1.48128	-0.216012	1
0.150271	0.0240991	0.614208	0.347682	-0.799274	-0.630675	0
-0.0306663	0.467329	-0.0962326	0.43613	0.170634	0.2509	0
-1.77702	-1.78477	-1.54095	-1.75555	-1.68874	-1.18093	0
0.215887	-0.128481	0.656681	0.158609	-0.72699	-0.630004	0
-2.39018	-1.75822	-2.67638	-1.82064	-0.59973	-0.784945	1
-1.37488	-0.626622	-1.43976	-0.41688	-0.501752	-0.728305	0
0.171815	-0.327429	0.283518	-0.18408	-0.127704	-0.411923	0
0.855563	-0.205942	0.545008	-0.502724	0.931726	0.774336	1
-0.676347	-0.629571	-0.614131	-0.607714	-0.407988	-0.253698	0
0.70567	1.08585	0.632402	0.356642	0.414506	1.91933	1
-0.490999	-0.0271286	-0.311736	0.177065	-0.572996	-0.411262	0
-0.831611	-0.693892	-0.750272	-0.783385	-0.540909	0.030856	0
1.20421	0.938913	1.28048	0.898359	0.269162	0.370759	0
1.72116	1.49986	1.52196	1.4194	0.862165	0.536056	0
-0.0967577	-0.117274	0.464704	0.179745	-1.1	-0.644859	0
-0.342497	0.0982461	-0.423158	0.3728	0.0866915	-0.500994	0
0.117089	0.809815	-0.381563	0.628802	1.2523	0.63457	1
0.880602	0.0806113	0.749094	-0.0241075	0.572905	0.322629	1
-0.833779	-1.06486	-0.508042	-0.930569	-1.09769	-0.828004	0
0.886098	1.65789	0.914156	1.89825	0.269876	0.0349851	0
1.38592	1.54749	1.0045	1.40968	1.1551	0.644733	1
0.141043	0.729002	-0.45804	0.151411	1.52218	1.56939	1
0.540679	-0.457015	1.08399	-0.614146	-0.752325	0.312874	1
0.244183	-0.250912	0.240292	-0.336089	0.134324	0.179987	1
2.57058	2.21	2.12675	2.58317	1.38214	-0.0402315	1
0.262436	0.115023	0.882725	0.520673	-1.00959	-0.744374	0
-0.626236	-0.110522	-0.65993	0.0191595	-0.151877	-0.285118	0
2.10027	1.97178	1.90754	2.01603	0.908471	0.396087	0
-2.10663	-1.50649	-1.93162	-1.38453	-1.90641	-1.18416	1
0.312616	-0.131675	0.675565	-0.00756651	-0.544825	-0.281406	0
1.02829	-0.268996	1.15099	-0.410524	0.139219	0.324057	1
-0.529066	-1.18368	-0.461491	-1.02239	-0.343751	-0.998548	1
0.885182	0.0192738	0.822058	0.0106592	0.441535	0.077111	1
-1.3294	-0.746842	-1.21729	-0.715996	-0.954277	-0.337833	0
-0.72561	-1.45596	-0.386331	-1.46394	-1.0541	-0.698974	1
-0.399971	-0.62998	-0.36017	-0.485877	-0.217766	-0.570235	0
-0.568524	-0.0571636	-0.578873	-0.183008	-0.180639	0.339903	0
-0.277898	1.87477	-0.550704	2.70163	0.582493	-0.710652	0
0.708248	1.4657	0.875447	2.226	-0.0398852	-0.757752	0
0.198856	0.270632	0.299265	0.256707	-0.0946569	0.162985	0
-0.301105	-0.011415	-0.268761	-0.187986	-0.15616	0.480397	0
-0.495444	-0.34175	-0.541607	-0.888298	-0.0606923	1.58289	1
1.88622	2.60911	0.764904	1.97	2.7447	1.57016	1
-1.07428	-1.41524	-0.786095	-1.34195	-1.18693	-0.937001	0
-0.178524	1.28774	-0.37805	0.677813	0.431233	1.60222	1
0.867064	1.41393	0.655615	1.20559	0.729367	0.760764	0
0.661021	0.451167	0.732657	0.382908	0.121574	0.326981	0
0.276143	0.433776	0.182887	0.430617	0.332705	0.182989	0
-0.390335	-1.21646	-0.48094	-1.16827	0.0909753	-0.689113	1
0.392278	-0.385493	0.253592	-0.448507	0.463566	0.0761783	1
-1.18446	-1.53804	-1.14903	-1.56755	-0.648137	-0.694573	1
-0.734805	-0.467654	-0.558985	-0.255145	-0.703898	-0.643276	0
-2.30512	-0.536277	-2.45059	-0.367563	-1.0852	-0.578124	1
0.760802	0.900569	0.690058	0.977771	0.424195	0.138775	0
-0.282716	-0.627565	-0.43947	-0.64271	0.292009	-0.152017	1
-0.166615	-1.3868	0.287972	-1.39586	-0.946403	-0.636659	1
-0.743185	-0.856707	-0.770536	-1.03265	-0.225823	0.235647	1
1.93725	1.79952	1.53946	1.83905	1.2474	0.377336	1
0.226066	0.403577	0.206916	0.484605	0.159924	-0.000631568	0
-0.834186	-0.888294	-0.766396	-0.810724	-0.509698	-0.548803	0
0.942181	-0.0644441	1.53827	0.193606	-0.667312	-0.539933	0
1.3427	1.38693	1.25294	0.552913	0.59667	2.12967	1
-0.438377	-0.402883	-0.600266	-0.211878	0.246927	-0.559267	0
0.467259	0.182742	0.196438	0.264977	0.769451	-0.0727003	1
-1.85329	-1.86076	-1.77911	-1.87808	-1.3177	-1.09345	1
-0.611816	-0.471706	-0.961698	-0.702059	0.689078	0.525437	1
-2.15534	-1.8011	-2.28076	-1.91514	-0.986395	-0.608067	1
1.82115	0.78477	0.638738	0.0840982	2.90116	1.89446	1
-0.12312	1.39245	-0.726871	1.22007	1.51259	0.690541	1
-0.139507	-1.15958	0.0574118	-1.17838	-0.433344	-0.435687	1
0.677849	1.3467	0.732406	0.768176	0.159108	1.52596	0
-1.43462	-1.52646	-1.21723	-1.49457	-1.30969	-0.904066	0
-2.08346	-0.942551	-2.47518	-0.787827	0.151051	-0.794962	1
0.344067	0.643443	0.681275	0.740378	-0.485137	0.0360246	0
-0.15301	-0.449241	0.171845	-0.0239543	-0.693974	-1.09228	0
-0.641673	-0.809242	-0.717523	-1.45314	-0.0548786	2.09577	1
-0.757899	-1.11548	-0.782268	-1.05708	-0.240817	-0.645364	1
-0.910066	-0.242643	-0.668086	0.343087	-0.96518	-1.26889	0
-1.24136	-0.974467	-1.22143	-0.817922	-0.645893	-0.822554	0
0.436724	1.06731	-0.258848	0.759063	1.79594	0.932192	1
2.00144	0.830888	2.3659	1.23959	0.0195783	-0.46049	0
-1.11605	-0.816278	-1.22143	-0.782926	-0.222356	-0.382718	1
-0.789961	-1.32448	-0.514755	-1.1806	-0.959142	-1.07214	0
1.29812	2.02572	1.33983	2.44571	0.353308	-0.143632	0
-0.118438	-0.104384	-0.0447877	-0.435948	-0.167176	0.888579	1
1.5045	2.37478	1.70647	2.29255	0.137689	0.641983	0
-1.57439	-1.03396	-1.16428	-0.75329	-1.90552	-1.19089	0
0.600934	0.62237	0.805244	1.15842	-0.144329	-0.745977	0
-0.858879	-1.32984	-0.522346	-1.27066	-1.13812	-0.815549	0
1.42114	0.231106	1.23393	0.345002	0.789748	-0.123386	1
0.319605	2.11075	0.127176	2.76757	0.560462	-0.433229	0
-1.6732	-2.08487	-1.38524	-2.13063	-1.71305	-1.29413	1
-0.383482	-0.0334709	-0.8898	-0.403861	1.19539	1.00768	1
-0.615209	-0.491676	-0.870665	-0.353855	0.425011	-0.479989	1
0.293107	-0.177628	0.765594	0.0753682	-0.746022	-0.582807	0
0.470414	-0.727894	0.436661	-0.822364	0.268448	0.0313515	1
-1.08016	-0.944722	-0.917091	-0.876735	-0.898098	-0.557537	0
0.378707	1.49483	0.423109	1.3975	0.0821017	0.565445	0
1.23155	-0.667909	1.28155	-0.655805	0.3222	-0.245974	1
0.00994535	1.35301	-0.0791679	0.956329	0.237339	1.13153	0
1.61952	0.0800774	1.30012	-0.0937941	1.06585	0.493017	1
0.846572	1.71996	1.09221	1.75972	-0.132395	0.364366	0
-0.609068	0.782315	-1.24088	1.16332	1.55533	-0.431422	1
0.83412	1.31962	0.360748	0.57244	1.28229	1.92623	1
0.0958846	-0.520154	0.209488	-0.349797	-0.161668	-0.573247	0
-0.321428	0.0101869	0.0190791	0.220332	-0.813951	-0.407833	0
0.62845	-0.989118	1.13267	-0.945655	-0.650615	-0.515304	1
-0.698841	0.107617	-1.7387	-1.28191	3.10964	5.068	1
-0.674209	-0.190802	-0.820475	-0.530905	0.110457	0.904415	1
0.104875	0.309424	0.282452	0.362002	-0.285929	0.0304383	0
-0.40506	-0.366421	0.0737236	-0.392681	-1.12927	-0.0131839	0
-0.0601835	1.38173	-0.205208	0.782496	0.340763	1.57036	1
0.381557	-0.361062	1.00218	0.207926	-0.951482	-1.31403	0
2.0637	1.07128	1.73225	0.91804	1.14194	0.61375	1
-0.809714	-0.23696	-0.962325	-0.407231	0.0661904	0.410699	1
-0.0135666	-0.874876	-0.0563315	-1.00232	0.126368	0.0703297	1
-1.20544	-0.340483	-0.785656	0.0249794	-1.58407	-0.903881	0
-0.968265	-0.982037	-0.462056	-0.659481	-1.57176	-1.25076	0
-0.459141	-0.182004	-0.821103	-0.140813	0.767309	-0.110007	1
0.312548	1.39912	0.853803	1.69868	-0.853781	-0.117207	0
-0.164512	1.2582	-0.220265	0.880593	0.098931	1.08888	0
0.0804813	0.503582	0.0171343	0.601464	0.204701	-0.0051978	0
1.77348	1.47375	1.53789	0.478938	0.934786	2.52285	1
0.736306	1.57265	0.946215	2.12607	-0.107202	-0.444188	0
-0.0079007	-0.288227	0.311374	-0.131777	-0.611337	-0.42362	0
0.129846	-1.0604	0.437915	-1.00378	-0.525885	-0.601363	1
-0.495003	0.263801	-1.02657	-0.271227	1.25189	1.48816	1
-0.903032	0.0466491	-1.17601	0.0634219	0.3631	0.0273099	1
0.982724	1.75841	0.959767	2.08318	0.390537	-0.0693971	0
-0.861793	0.300587	-0.653844	0.271027	-0.855994	0.20551	0
-0.687407	-1.26012	-0.562687	-1.30213	-0.559666	-0.427584	1
-0.540805	-1.22972	0.199262	-1.14614	-1.69085	-0.808534	0
-0.313896	-0.348008	-0.208847	-0.294047	-0.322383	-0.207909	0
0.167269	0.494415	0.608436	0.416526	-0.750826	0.357429	0
0.327815	-0.0568343	0.154906	-0.119295	0.519765	0.18227	1
-0.580433	-0.238347	-0.548884	-0.012927	-0.285919	-0.553292	0
-1.12759	-1.1307	-0.931207	-1.06297	-1.01238	-0.684372	0
-0.329333	-0.0831867	-0.768027	-0.289453	1.01251	0.543129	1
0.264167	-0.33696	0.175108	-0.241055	0.320058	-0.304636	1
-0.0959095	-0.138466	0.00408485	0.0883866	-0.21338	-0.508805	0
0.665363	-0.0685808	0.768919	0.0772061	0.0630285	-0.303402	0
-0.87037	-0.783992	-0.794878	-0.604114	-0.549711	-0.753302	0
-0.723337	-0.696677	-0.320143	-0.361283	-1.18477	-1.06485	0
-0.0365697	-0.89795	0.211119	-0.962273	-0.486647	-0.139076	1
-1.23572	-1.14727	-1.05041	-0.998571	-1.06687	-0.932823	0
-0.227583	0.205776	-0.197115	0.121239	-0.119952	0.305908	0
-1.61616	-1.28038	-2.53497	-2.12007	2.88719	3.68345	1
-0.145207	-0.611362	-0.0171832	-0.310282	-0.293763	-0.930599	0
1.22249	0.905809	1.69135	1.03007	-0.368434	0.053454	0
-1.41347	-0.537175	-1.08579	-0.0702845	-1.55842	-1.2347	0
0.172901	0.59217	0.416836	0.31192	-0.385732	0.829121	0
-1.84768	0.03617	-1.71907	0.752017	-1.46977	-1.32408	0
-0.519702	-0.65727	-0.393232	-0.528608	-0.472194	-0.546967	0
0.012456	0.113096	0.348702	0.106536	-0.633653	0.101273	0
-1.33897	-1.1708	-1.43587	-1.22233	-0.384049	-0.335657	1
-2.20691	-1.68015	-2.60643	-1.82286	0.0933212	-0.365804	1
1.04909	1.61251	0.678765	1.32506	1.08758	0.926557	1
-0.840042	-0.160727	-1.28925	-0.147706	0.922037	-0.0348103	1
-0.861769	-1.0577	-0.760373	-1.15226	-0.607063	-0.125941	1
2.65581	2.44943	1.3653	0.520673	2.99694	4.68055	1
-1.28332	-0.782441	-0.983279	-0.909434	-1.38008	0.107928	1
0.273734	-0.665494	0.688803	-0.363351	-0.654766	-0.96844	0
-0.10585	-0.481856	0.00797458	-0.481206	-0.246631	-0.129943	0
-0.594411	-0.919886	-0.716456	-1.13052	0.0828157	0.329847	1
-0.258288	-1.05831	-0.0999341	-0.992751	-0.409926	-0.626274	1
2.18682	1.9857	1.89305	1.57631	1.09084	1.16814	1
-0.530288	-0.269445	-0.522095	-0.343364	-0.20624	0.14474	0
-1.66631	-0.5348	-1.91939	-1.60416	-0.102409	4.15659	1
-0.255777	-0.594995	-0.034687	-0.705734	-0.539124	0.132129	1
-0.762934	-0.286835	-0.41701	0.108297	-1.09276	-0.933212	0
1.87435	1.68502	1.73997	1.91992	0.774755	0.0491695	0
-0.461719	-0.394206	-0.165307	-0.297264	-0.803905	-0.333287	0
-0.608729	-0.915954	-0.151755	-0.865171	-1.21603	-0.49053	0
-0.0586228	-0.535089	0.218083	-0.374225	-0.553811	-0.558616	0
-1.43922	-1.42138	-1.17657	-1.3405	-1.42572	-0.967313	0
-0.992259	-0.573553	-0.862698	-0.300633	-0.757262	-0.843082	0
-0.75092	-1.28549	-0.492421	-1.09782	-0.897557	-1.16353	0
-0.119388	-0.417898	0.190227	-0.10865	-0.647443	-0.830433	0
-1.12988	-0.280004	-1.36479	-0.470868	0.147379	0.456866	1
-0.155249	-1.19964	-0.318575	-1.25074	0.351982	-0.355817	1
0.992597	0.67732	0.24506	0.352583	1.93006	0.940965	1
-0.479328	-1.86313	-0.178795	-1.88229	-0.822458	-1.08894	1
-0.910235	-1.46258	-0.953479	-1.54442	-0.274169	-0.434676	1
-2.5708	-1.2672	-2.87695	-1.45965	-0.725511	0.115108	1
0.771659	-0.105527	1.11906	0.207237	-0.333113	-0.671081	0
-0.233012	-0.416302	-0.193288	-0.447817	-0.142799	-0.0186828	0
-1.84194	-0.848154	-2.14932	-0.695779	-0.0238719	-0.724545	1
0.903944	-0.0200477	0.793198	-0.416037	0.537921	1.08335	1
0.915683	0.968334	0.184079	0.496781	1.89171	1.29444	1
0.918736	-0.138017	0.582651	-0.359599	0.996085	0.573412	1
0.590349	1.32944	0.785168	1.40906	-0.130865	0.227496	0
-0.827299	-1.38255	-0.432381	-1.19637	-1.23927	-1.25292	0
-1.0459	-1.301	-1.03146	-1.19461	-0.503282	-0.937973	1
0.530432	0.488402	0.385592	0.846362	0.513646	-0.498759	0
-0.673802	-0.645404	-0.534894	-0.603119	-0.584451	-0.316265	0
-0.413678	-0.357135	-0.280618	-0.604038	-0.432191	0.600732	1
1.5728	1.81993	1.77059	2.19292	0.162372	-0.125047	0
0.760022	-0.181925	0.415204	-0.135453	0.988232	-0.122501	1
-0.116334	-0.781537	-0.0339341	-0.922069	-0.184821	0.150627	1
0.286084	0.0618687	0.412695	0.367286	-0.113424	-0.577804	0
-0.28543	0.601621	-0.319139	0.720697	0.000403112	-0.018469	0
-1.05617	-1.28353	-0.887793	-1.23543	-0.894099	-0.741693	0
0.344236	0.61451	-0.137514	0.237792	1.24077	1.06169	1
0.94883	0.470313	0.850603	0.264594	0.524355	0.639749	1
0.0132703	0.508287	-0.311799	0.516079	0.792094	0.179055	1
-0.226803	-0.431481	0.397638	-0.059104	-1.28552	-0.972297	0
-0.286652	-0.861453	-0.0823676	-0.725721	-0.519928	-0.689472	0
-1.64155	-2.21728	-1.16654	-2.29673	-2.12395	-1.36043	1
-0.273318	-1.12014	-0.174278	-1.30864	-0.290407	0.170456	1
-1.98616	-1.38349	-1.82465	-1.44143	-1.71895	-0.46185	1
0.163096	0.265477	0.46897	0.632784	-0.506822	-0.606007	0
0.118888	-0.173042	0.226741	-0.328967	-0.140861	0.388285	1
0.746654	-0.194564	1.09302	-0.0772531	-0.340701	-0.292424	0
-0.193079	-0.641722	-0.25201	-0.553496	0.0951571	-0.434968	1
-1.85685	-0.819756	-2.231	-1.3006	0.228976	1.37255	1
0.689995	-0.698678	0.869738	-0.581677	-0.06875	-0.540836	1
-0.422261	-0.868125	-0.127037	-0.988769	-0.77915	0.0515498	1
1.16685	-0.0906767	0.870679	-0.340148	0.954777	0.658801	1
0.422677	0.149105	0.804805	0.357561	-0.531341	-0.347753	0
-0.123493	0.157129	0.255349	-0.711631	-0.782027	2.62176	1
0.301284	0.0384206	0.204657	0.0207676	0.347597	0.104139	1
-0.357595	-0.628179	-0.280869	-0.692946	-0.280809	-0.0133199	1
1.32909	-0.446826	1.30137	-0.465584	0.482639	-0.0643743	1
-0.00555968	-1.24923	0.249828	-1.26231	-0.48732	-0.516898	1
-0.408181	0.533327	-0.491981	0.973483	0.0673123	-0.623699	0
-0.603232	-0.521382	-0.856738	-0.509999	0.424093	-0.175421	1
-0.522247	-1.40223	-0.095417	-1.30894	-1.10167	-0.988988	0
-2.30221	-0.717545	-2.77237	-0.668747	0.366772	-0.371264	1
0.283302	0.454315	0.623493	0.996763	-0.516756	-0.827965	0
0.0415322	-0.38447	0.0796837	-0.352324	-0.0271357	-0.169271	1
-1.40461	-1.62495	-0.971799	-1.54167	-1.79058	-1.18565	0
-0.473492	0.00466295	-0.304835	0.217422	-0.540603	-0.415615	0
0.840193	0.594051	0.612953	0.730499	0.755987	-0.0541245	1
0.0729154	0.62208	-0.293919	0.145131	0.908879	1.31309	1
1.37629	0.0443986	1.27722	-0.155363	0.620435	0.55164	1
0.827029	-0.31691	1.20953	0.130735	-0.371392	-1.05493	0
-0.242478	-0.561152	0.134454	-0.658332	-0.841612	0.105703	0
-0.70617	-0.942551	-0.908496	-1.07492	0.245601	0.0561646	1
0.120584	-0.172962	0.331952	-0.156818	-0.345475	-0.0467505	0
-1.78355	-1.80822	-1.73745	-1.81888	-1.1647	-1.05422	1
0.54648	0.918778	0.200955	1.34834	0.952227	-0.464201	0
0.626686	-0.332788	0.65894	-0.646616	0.186035	0.807048	1
0.188168	0.443841	0.191419	0.737927	0.100053	-0.400284	0
0.431261	-0.110886	0.122659	-0.335706	0.846356	0.587616	1
-0.233351	1.16605	-0.726808	1.07947	1.18427	0.498273	1
0.691827	0.655878	0.638927	0.760365	0.370648	0.0248519	0
-0.122882	-1.07165	0.381389	-0.888681	-1.01285	-0.967158	0
-0.473832	-1.25042	-0.207905	-1.23321	-0.747695	-0.616772	1
-0.201459	-1.27023	-0.0603467	-1.32633	-0.346841	-0.386303	1
2.12884	1.7602	2.32751	1.81615	0.294049	0.344556	0
-0.337238	0.863009	-0.0846261	0.874543	-0.645679	0.254563	0
-0.0757224	-0.866323	0.370159	-0.819913	-0.881585	-0.448229	0
-0.756213	-0.757356	-0.767525	-0.802606	-0.272537	-0.127252	1
1.79075	0.606042	1.44291	0.521975	1.14	0.39394	1
-0.769004	-1.33651	-0.571031	-1.26261	-0.774662	-0.86808	1
-0.188024	-1.4197	0.00640614	-1.52122	-0.451305	-0.327788	1
-0.308501	-0.902616	0.00722173	-0.683144	-0.757772	-0.934747	0
-0.16882	-1.32326	0.108041	-1.32212	-0.607981	-0.620221	1
2.05763	1.20905	0.351839	-0.484805	4.19386	5.044	1
-0.0016919	-0.417205	0.539927	-0.103213	-1.01326	-0.840226	0
-0.617652	-0.38729	-0.671097	-0.321922	-0.0992467	-0.253076	0
-0.399292	-0.246326	-0.402392	-0.0296978	-0.119136	-0.538029	0
-0.064187	-0.00392989	-0.0947269	0.0443538	0.0806738	-0.0614791	0
0.116275	-0.293996	0.687486	-0.290448	-1.00215	-0.0612168	0
0.28622	0.771801	-0.175533	0.919878	1.18294	-0.0255127	1
-0.182561	0.639266	-0.644747	0.780811	1.10644	-0.0506756	1
0.0824491	0.686567	-0.0221395	0.808303	0.296089	0.000310825	0
-0.464094	0.359754	-0.761	0.487898	0.588306	-0.110007	0
0.685516	-0.511886	0.891696	-0.330039	-0.118014	-0.596039	1
-0.389962	-1.05275	0.0830715	-0.894654	-1.10931	-0.884742	0
-0.792489	0.472239	-0.117501	1.19058	-1.75979	-1.09828	0
-0.113484	-1.42834	0.0284898	-1.40911	-0.308675	-0.76909	1
0.306068	-0.0475478	0.732657	0.0489486	-0.660305	-0.186079	0
-0.259068	-0.300178	-0.0994322	-0.046928	-0.413037	-0.64483	0
0.558423	-1.13401	0.611949	-1.27188	0.123614	-0.0183233	1
-0.17279	-0.525883	0.238284	-0.411443	-0.868825	-0.440467	0
-0.872898	-0.885719	-0.733333	-0.903614	-0.704632	-0.273109	0
0.0134399	-0.327753	0.393623	-0.208892	-0.71525	-0.354884	0
1.13954	0.796477	1.57466	1.1539	-0.344577	-0.387061	0
1.64031	1.66501	1.16153	1.15321	1.37327	1.36857	1
0.456334	2.24923	-0.675112	0.992475	3.06894	2.92944	1
-0.195657	1.60605	-0.083685	1.94442	-0.282574	-0.12528	0
-0.488522	-1.64148	-0.387084	-1.7096	-0.400032	-0.64277	1
-0.253538	0.127009	-0.070071	-0.0398827	-0.460301	0.485371	0
2.03876	2.3124	1.93389	2.66909	0.752826	0.00247736	0
2.54588	0.846437	2.27349	0.94982	1.09614	0.0769167	1
-1.70909	-1.17804	-1.72716	-1.2535	-0.903034	-0.259692	1
-1.01955	-0.468268	-1.10731	-0.321616	-0.216338	-0.489151	0
-0.0659852	-0.994193	-0.00507484	-0.957295	-0.118116	-0.499274	1
0.408971	0.274973	0.332767	0.626811	0.336989	-0.573509	0
0.247135	-0.295757	0.394501	-0.0391169	-0.169012	-0.649882	0
0.632182	0.963583	0.791191	0.529327	-0.0506967	1.20758	0
-0.406553	-0.422359	-0.398314	-0.359675	-0.148715	-0.26215	0
1.35332	1.04296	1.2254	0.982749	0.668067	0.427681	0
1.52988	2.14733	0.417024	-0.134151	2.78142	6.28592	1
-2.09784	0.227259	-2.79495	-0.0270175	1.6969	0.721523	1
1.07915	1.87547	0.846839	1.8268	0.813003	0.531869	0
0.253853	-0.185358	0.403221	0.0961976	-0.170338	-0.646589	0
0.660613	-0.246985	0.802044	-0.168994	-0.00867451	-0.223133	1
-1.47191	0.966697	-1.07262	1.79288	-1.7791	-1.03337	0
-1.13963	-0.490653	-1.28147	-0.487715	-0.132191	-0.139727	1
0.259417	0.00445836	0.533716	-0.10015	-0.40607	0.302848	0
0.687349	0.379435	0.711263	0.178443	0.220408	0.614372	1
-0.733821	-1.07317	-0.813135	-1.29999	-0.0898631	0.331402	1
-0.0900061	-0.524775	0.253843	-0.234316	-0.698482	-0.852691	0
-0.793768	-1.63763	-0.485896	-1.59075	-1.03238	-1.07263	1
-1.03451	-0.850774	-1.00041	-0.832932	-0.546824	-0.358041	0
-0.330724	0.458856	-0.70278	0.413846	0.828914	0.278453	1
0.0277235	-0.0862955	0.191608	-0.0900418	-0.291519	0.0312543	0
-0.0329394	-0.137733	-0.376983	-0.191126	0.828302	0.135131	1
-0.546302	-0.691971	-0.501204	-0.793647	-0.300535	0.0677454	1
1.13472	0.922915	0.924885	0.915207	0.779548	0.30416	0
0.144673	0.320143	-0.0259037	0.571522	0.462954	-0.366416	0
-0.530932	-0.208067	-0.414626	0.220561	-0.455324	-0.954508	0
-0.132586	1.18017	-0.635525	0.442027	1.2269	1.92652	1
-0.390335	0.48701	-0.466761	0.317051	0.0570107	0.560306	0
-0.774785	-0.983634	-0.683896	-1.13458	-0.530658	0.0996118	1
-0.158744	-0.69254	0.232262	-0.750533	-0.823478	-0.0605172	0
-0.688188	-1.08753	-0.449006	-1.08648	-0.816389	-0.450979	0
1.48625	0.339255	2.1051	0.711278	-0.500437	-0.583506	0
-0.897543	-0.678423	-0.978888	-0.934934	-0.167482	0.557761	1
0.611961	0.382259	1.37992	0.95878	-1.07133	-0.916608	0
2.28898	1.24899	2.13723	0.617775	0.868285	1.65566	1
-0.488862	-0.848319	-0.314622	-0.705275	-0.560992	-0.700208	0
-1.00929	-1.02938	-1.1213	-1.17172	-0.144329	0.049257	1
-1.43975	-0.626252	-1.97391	-0.839747	1.05647	0.432859	1
-0.988934	-0.422564	-1.2459	-0.636967	0.279259	0.489588	1
-0.444348	-0.55469	-0.0274722	-0.272988	-1.03447	-0.85134	0
-0.269722	-0.506407	-0.35308	-0.544536	0.12188	-0.0369088	1
-0.818145	-1.40894	-0.78666	-1.67813	-0.411874	0.36626	1
-0.118709	-1.41635	0.143927	-1.3699	-0.555178	-0.849951	1
1.38436	1.45129	0.914345	1.0081	1.33277	1.22964	1
0.317026	-0.549985	0.287282	-0.858892	0.212146	0.757402	1
-1.20694	-1.29191	-0.634207	-1.16245	-1.90571	-0.999607	0
0.861975	1.50927	0.765029	1.60112	0.500998	0.241738	0
-0.787722	-1.31953	-0.566765	-1.37603	-0.83792	-0.419695	1
-1.80118	-0.785879	-1.96324	-0.882861	-0.518266	0.0139998	1
0.0659941	1.68272	-1.05806	0.303879	3.1638	3.52014	1
0.375179	0.444086	0.265701	0.675132	0.396759	-0.282631	0
-0.0427107	-0.939033	0.054965	-0.772128	-0.185943	-0.824856	1
-0.321156	-0.424815	-0.202636	-0.325674	-0.355042	-0.352999	0
0.97889	-0.141455	0.858634	-0.192121	0.573721	0.127174	1
2.60831	2.48825	2.12675	1.76439	1.44864	1.73455	1
2.05169	0.258317	2.20649	0.525345	0.343313	-0.420375	1
-1.28221	1.35607	-1.32294	2.01909	-0.507281	-0.66359	0
0.473705	-0.40452	0.887117	-0.35554	-0.563878	-0.220054	0
-0.201527	-0.651133	-0.116811	-0.628007	-0.226945	-0.267688	1
-1.65593	-1.06342	-1.68293	-0.910659	-0.829883	-0.878252	1
-2.35421	-1.60081	-2.58441	-1.52673	-0.801916	-1.12713	1
-0.475019	-0.132289	-0.480563	-0.351252	-0.147899	0.567408	1
0.474689	0.158107	0.437727	0.169254	0.276302	0.074925	0
0.728842	1.71448	-0.322464	0.022146	2.7599	4.51985	1
-0.953354	-0.775604	-0.763761	-0.665607	-0.874078	-0.567719	0
-0.536971	-0.242319	-0.612061	-0.332873	-0.00908249	0.196688	0
-0.617991	1.10471	-0.52473	1.49276	-0.449082	-0.338271	0
1.47902	0.991533	1.03737	0.757531	1.28494	0.76874	1
-0.848666	-0.232988	-1.05129	-0.0211209	0.185423	-0.521153	0
0.798394	0.273541	0.937118	0.431765	0.0409974	-0.199855	0
1.0021	0.806297	1.36342	0.985812	-0.273863	-0.0734096	0
0.455079	-0.536277	0.838997	-0.421627	-0.520703	-0.446345	0
-0.268568	-0.886902	-0.306968	-0.741956	0.0180484	-0.730734	1
-0.512374	0.459924	-0.967721	0.266202	1.02056	0.610311	1
0.988526	2.61031	1.08399	3.00404	0.176142	0.0103663	0
-0.0866133	1.0417	0.0890316	0.956406	-0.3657	0.47586	0
0.468175	-0.355538	0.851921	-0.085447	-0.514941	-0.710759	0
-1.44445	-1.22031	-1.422	-1.13189	-0.801783	-0.815597	1
-0.852521	-1.18524	-0.120261	-0.94711	-1.91068	-1.21124	0
-0.370759	-1.03761	-0.248434	-1.05241	-0.387405	-0.370234	1
-0.250553	0.643972	-0.482947	0.934581	0.488963	-0.323027	0
-0.0109203	0.333526	0.105155	0.692056	-0.210728	-0.561394	0
-0.25364	-0.546507	0.0776761	-0.362126	-0.759118	-0.621231	0
-1.81051	-1.3253	-1.83181	-1.30588	-0.985692	-0.682623	1
0.0235165	-0.571137	0.223792	-0.382266	-0.365915	-0.645879	0
-0.715805	-0.465853	-0.641297	-0.547982	-0.458618	0.0987666	0
0.431329	-0.113097	0.621548	0.0275065	-0.180537	-0.310446	0
-0.610018	-1.15639	-0.124214	-0.950403	-1.27305	-1.09931	0
2.88509	2.12947	2.97465	2.2587	0.596874	0.290879	0
-0.6128	-0.844142	-0.38677	-0.85154	-0.742738	-0.281484	0
0.291411	-0.190472	-0.00733339	-0.537874	0.793624	0.926324	1
-0.505249	-1.2379	-0.380057	-1.15303	-0.46177	-0.819105	1
-0.108972	-0.985355	-0.207968	-0.957066	0.218062	-0.468282	1
-1.15177	-0.255657	-1.27401	-0.131165	-0.195327	-0.335443	0
0.0947649	0.927575	0.117954	0.911071	0.0245761	0.322036	0
-1.007	0.789396	-1.71919	0.174767	1.8199	1.6612	1
-0.0417268	0.586646	-0.263303	0.268653	0.526395	0.91791	1
0.139007	-0.318018	0.571358	-0.0952491	-0.748705	-0.587237	0
-0.847798	-0.593847	-0.477677	-0.764623	-1.20178	0.310688	0
-0.334388	1.07378	-0.124464	1.08935	-0.555912	0.290714	0
-1.23628	-0.31458	-1.02657	0.00422661	-1.12688	-0.792349	0
-1.0512	-0.592375	-1.34697	-1.02683	0.369118	1.18844	1
-1.39182	-1.41884	-1.19784	-1.56066	-1.21421	-0.171486	1
-0.807305	-0.0781966	-1.27237	-0.208279	0.980888	0.345266	1
2.01976	2.77203	1.99487	2.90832	0.619007	0.37412	0
0.381319	-0.0220138	0.591936	0.351358	-0.237859	-0.749533	0
0.880669	-0.559436	1.0673	-0.611007	-0.0181601	-0.0218208	1
-1.14354	-1.43717	-1.03554	-1.33835	-0.80674	-1.04001	1
-0.6204	-0.306476	-0.757173	-0.181017	0.109233	-0.360577	0
-0.219034	-0.836493	0.135646	-0.686437	-0.786127	-0.710866	0
-1.02263	-0.827366	-1.01471	-0.832549	-0.472072	-0.278939	0
0.71656	1.73948	-0.791177	0.0770529	4.24067	4.39423	1
-0.421481	-0.48963	-0.226413	-0.27138	-0.569896	-0.668672	0
-0.371675	0.479685	0.15798	0.709363	-1.20375	-0.267708	0
0.474926	0.0384206	0.719607	0.341556	-0.264582	-0.583885	0
0.10535	-1.01395	0.535096	-0.793723	-0.760434	-1.02057	1
-0.490015	-0.496257	-0.278423	-0.2978	-0.642058	-0.626468	0
0.240858	-0.15414	1.04835	0.296145	-1.31919	-0.965963	0
-0.487606	1.72606	-0.216187	3.04501	-0.767003	-1.32565	1
-0.62973	1.33328	-0.358538	2.26177	-0.849843	-1.02211	0
-0.347586	-1.04873	-0.276415	-1.01213	-0.263868	-0.533948	1
-0.941866	1.22636	-1.12394	0.751864	0.0848556	1.29794	1
-0.585183	-1.10581	-0.0115368	-0.878113	-1.42304	-1.11463	0
-1.876	-1.88936	-1.71154	-1.87134	-1.60176	-1.27528	1
0.796427	-0.318876	0.909388	-0.35286	0.0872015	0.0244827	1
0.108031	0.00875478	0.415706	0.319501	-0.535044	-0.612517	0
-0.219746	-1.09563	-0.637972	-1.16122	0.979562	-0.243001	1
-0.103747	0.55731	-0.579626	0.409404	1.15765	0.523018	1
-0.917221	-0.315438	-1.10806	-0.0777892	0.121268	-0.618705	0
-0.818891	-0.624002	-0.707297	-0.65435	-0.605574	-0.108346	0
0.860007	0.505503	0.944208	0.862214	0.159006	-0.490006	0
0.235362	-0.211955	0.330634	-0.326593	-0.0705859	0.268728	1
-0.325126	0.210033	-0.739732	-0.585506	0.946515	2.33476	1
1.14314	1.3911	0.931723	0.999137	0.78424	1.1227	1
0.475164	0.639061	0.0732844	0.0356239	1.06881	1.6475	1
-0.17659	-0.167109	0.0639365	-0.20154	-0.539379	0.0786072	0
-1.46659	0.307299	-1.74793	0.338493	0.118004	0.0752942	1
-1.16408	-1.84415	-1.06678	-1.84484	-0.794123	-1.13958	1
-1.28234	0.080282	-1.31171	0.350822	-0.539083	-0.500761	0
-0.803088	-1.65183	-0.81439	-1.64612	-0.297414	-0.938109	1
-0.638958	-0.516881	-0.688977	-0.666296	-0.11781	0.271856	1
0.322692	-0.588079	0.27141	-0.655269	0.258656	0.0101137	1
1.03206	1.37678	0.367336	0.7936	1.73392	1.53451	1
1.62589	0.22137	1.63991	0.564859	0.476315	-0.580776	1
0.31248	-0.19154	0.484969	-0.180711	-0.192267	-0.0407076	0
0.232037	1.68461	-0.249312	1.02027	1.22425	1.68898	1
-1.92654	-1.54139	-2.05885	-1.6704	-0.730182	-0.310659	1
-1.64928	-1.88572	-1.67214	-1.96354	-0.836717	-0.865816	1
1.53476	1.1298	1.45489	1.19977	0.618395	0.203353	0
-0.535377	-0.38451	-0.967972	-0.644165	0.948555	0.633269	1
0.275193	0.15377	0.843702	0.539052	-0.917497	-0.688598	0
0.522629	0.38447	0.688238	0.459717	-0.101083	0.00552799	0
1.4548	0.652894	1.22496	0.371728	0.874405	0.837408	1
1.37045	-0.0528273	1.21379	-0.0379682	0.724063	-0.00131164	1
-0.330588	0.279185	-0.615198	0.0533135	0.596976	0.658422	1
0.166522	-1.25267	0.308927	-1.25611	-0.191145	-0.551193	1
2.00507	1.21462	1.26524	1.28072	1.90711	0.227904	1
0.352175	-0.0698882	0.18182	-0.24565	0.520785	0.465328	1
1.18877	0.123695	1.00431	-0.173283	0.741096	0.818706	1
0.200009	-0.458817	0.30968	-0.697694	-0.112812	0.55438	1
0.380336	0.344534	0.568598	0.649708	-0.196143	-0.458712	0
-1.58766	-1.62921	-1.52897	-1.81651	-1.02134	-0.127039	1
0.613827	0.119484	0.781027	0.278378	-0.0721159	-0.257303	0
-1.86728	-1.22632	-1.87422	-0.979963	-1.08533	-1.27077	1
0.131305	0.0705015	0.386408	0.185871	-0.425143	-0.183223	0
-1.34942	-0.110727	-1.88425	-0.19909	1.08411	0.230653	1
-0.948465	-1.45313	-0.802031	-1.37587	-0.769104	-0.985811	1
-0.119795	-0.200213	0.197379	-0.0800099	-0.662345	-0.30143	0
-1.2344	-1.41242	-0.963768	-1.24638	-1.27093	-1.22337	0
-1.61483	-1.33582	-1.61342	-1.23106	-0.879667	-0.963864	1
0.902926	1.11584	0.611761	0.881282	0.899597	0.78274	1
1.12509	0.232578	0.697335	0.32042	1.21752	-0.0681827	1
-1.8351	0.368921	-2.26156	-0.153066	0.456732	1.44377	1
-0.773581	-1.17227	-0.654848	-1.08625	-0.595538	-0.77044	1
1.05418	0.265108	1.58388	0.795131	-0.522284	-0.89401	0
-0.727103	-0.9428	-0.757424	-1.03655	-0.210116	-0.0691737	1
-0.00257403	-0.328861	0.597959	0.0772061	-1.11554	-0.979584	0
-0.624166	-1.47613	-0.217881	-1.40574	-1.12567	-0.985539	1
0.622207	0.281316	1.07119	0.453054	-0.562042	-0.224367	0
-1.32107	-1.3404	-1.04106	-1.1175	-1.36471	-1.31611	0
0.523986	-0.666108	0.951485	-0.333332	-0.566724	-1.03798	1
-0.419208	-0.958145	-0.326291	-1.07492	-0.346403	-0.00222489	1
-1.35068	-1.32027	-1.07067	-1.22501	-1.38996	-0.920689	0
0.166862	0.400632	-0.647445	0.08831	2.13466	0.887754	1
0.591468	0.765788	0.874569	0.745891	-0.289265	0.295231	0
0.293921	1.03609	-0.110788	0.79605	1.04464	0.785975	1
-1.20486	-0.927207	-1.41272	-0.905528	0.02682	-0.413332	1
-0.0932292	-0.542535	-0.0165558	-0.597529	-0.162994	-0.00546983	1
-0.709461	-0.51459	-0.831454	-0.479368	0.0315118	-0.234568	1
-0.517191	-0.837311	-0.313493	-0.641715	-0.640089	-0.828432	0
0.333481	-0.491716	0.491619	-0.626399	-0.15667	0.237425	1
0.0858758	0.739965	0.425242	0.920414	-0.604564	-0.0940645	0
-0.439666	0.0113346	-0.805607	-0.23401	0.783628	0.665028	1
0.121805	-0.230777	0.382769	0.0706203	-0.440494	-0.711089	0
-0.47926	1.36528	-0.807677	0.998218	0.669087	1.07071	1
-2.04123	0.380952	-2.36884	0.542498	-0.091291	-0.169777	1
-0.736739	-0.566267	-0.665639	-0.351022	-0.462086	-0.705512	0
-0.702302	-0.0581017	-0.503337	0.489659	-0.736312	-1.09184	0
-0.210586	-0.267973	0.160552	-0.089812	-0.813339	-0.463201	0
-1.98884	0.48435	-2.59915	0.230976	1.2423	0.753516	1
2.7103	2.20801	1.08505	0.716408	3.74303	3.55677	1
0.945234	1.66255	0.700535	0.425409	0.812289	3.11578	1
-0.586133	0.419006	-1.16572	-0.0793207	1.38806	1.37556	1
-1.25825	-1.6745	-1.06308	-1.6305	-1.10859	-1.10373	1
-0.613241	-0.367813	-0.436082	-0.214865	-0.635969	-0.453631	0
-0.54128	-0.204345	-0.456095	-0.129633	-0.390251	-0.197912	0
0.552587	0.983514	-0.0836223	0.322871	1.64631	1.75786	1
1.10928	0.476291	0.790187	0.39876	0.991496	0.352717	1
0.583428	1.31896	0.230003	0.735094	0.976604	1.53995	1
0.273056	-1.05344	0.393623	-1.05432	-0.106488	-0.423135	1
-1.11166	-1.55027	-1.30299	-1.63241	0.026718	-0.505123	1
-0.968506	-0.623024	-0.874681	-0.749308	-0.654848	0.167416	0
-0.916451	-0.386351	-1.00524	-0.460223	-0.15769	0.104858	1
0.392991	-0.0725479	0.259929	-0.367946	0.451836	0.789239	1
-0.146258	-0.268382	0.155973	0.0636517	-0.646566	-0.794593	0
0.175411	-0.271206	0.664147	-0.187833	-0.830372	-0.246072	0
2.97795	1.30722	1.52447	-0.240136	3.28395	4.35819	1
0.758563	-0.177054	0.624434	-0.400415	0.54914	0.5704	1
0.692302	0.070746	0.987685	0.292852	-0.273149	-0.407153	0
0.234785	0.207498	0.277182	0.470208	0.0358976	-0.432286	0
-0.322989	-0.300832	-0.355653	-0.247794	-0.0176501	-0.185768	0
0.0288092	0.761612	0.348828	0.85471	-0.595262	0.074653	0
-0.221917	1.22112	-0.165683	1.41236	-0.174112	0.014165	0
-1.85028	-1.05201	-1.55281	-0.875892	-1.92969	-0.933261	0
0.877243	0.47686	0.195874	-0.153755	1.76942	1.74455	1
-0.568151	-1.01784	-0.5795	-1.06014	-0.177987	-0.272585	1
-0.165733	-0.638164	-0.969226	-1.2718	2.121	1.98996	1
-0.992907	-1.57102	-0.561118	-1.50116	-1.43801	-1.08053	0
2.76254	1.31098	1.88088	-0.048919	2.16445	3.69035	1
-1.44441	-1.30317	-1.21447	-1.22777	-1.34959	-0.844112	0
1.06877	0.372643	1.08405	0.621527	0.342395	-0.342079	0
-1.1319	-0.89026	-1.14878	-0.907136	-0.474601	-0.278618	1
-0.608695	-0.272883	-0.53985	-0.225433	-0.38765	-0.160761	0
-1.64817	-1.99579	-1.45513	-2.06462	-1.44377	-1.05157	1
-0.93047	-0.899342	-1.16472	-0.977129	0.238767	-0.0980478	1
-0.161153	-0.40468	0.444315	0.0394528	-1.21361	-1.10201	0
-0.98125	-1.14649	-0.787475	-1.10479	-0.902698	-0.617025	0
-0.0126845	0.764561	0.304096	1.07089	-0.608919	-0.310494	0
0.305084	-0.0163651	-0.0335577	0.0592867	0.8895	-0.127728	1
-1.12561	-0.86276	-0.715829	-0.563911	-1.49617	-1.10018	0
-2.00835	-1.52719	-1.75294	-1.28896	-2.00761	-1.56175	0
0.122755	0.173496	0.430575	0.84016	-0.528669	-1.16788	0
0.322319	0.924182	0.132948	0.877683	0.554342	0.379551	0
-0.752277	-0.195712	-1.2757	-0.333868	1.18029	0.33521	1
1.49809	-0.335323	1.64342	-0.402559	0.22816	0.105062	1
1.9707	1.42997	1.92693	1.04417	0.640732	1.11111	1
-1.37763	-1.27231	-1.2235	-1.14813	-1.1012	-0.966604	0
1.0154	0.888009	0.922438	0.573053	0.530067	0.934067	1
-1.50506	-1.11109	-1.35519	-0.796786	-1.19788	-1.34137	0
-0.460736	-0.739027	-0.633957	-1.02767	0.266918	0.652116	1
-1.31912	0.599615	-1.53317	0.765419	-0.0171402	-0.108424	0
-1.6592	-1.06015	-1.93137	-1.09943	-0.0303996	-0.307026	1
-0.995438	-0.830969	-1.05957	-0.759646	-0.26652	-0.496661	1
-0.248517	0.241785	-0.512747	0.122847	0.569539	0.3946	1
1.21764	1.31442	0.75863	1.38218	1.2933	0.244993	1
-0.972289	1.67552	-1.24107	1.50486	0.321588	0.71753	1
-1.58513	-1.5587	-1.32683	-1.44525	-1.55065	-1.21278	0
-0.0916685	-0.526866	-0.26782	-0.542775	0.403286	-0.105315	1
-1.67477	-1.42825	-1.62954	-1.43852	-1.06008	-0.667098	1
0.772677	0.8876	0.479636	1.00335	0.879606	0.0644324	0
0.272343	0.640943	0.442119	1.11286	-0.20267	-0.634201	0
-0.0650691	0.526167	-0.220704	0.820326	0.363814	-0.370409	0
-1.3063	-0.667295	-1.38706	-0.727253	-0.409487	-0.0437679	1
-1.26191	-0.682311	-1.51837	-0.470255	0.147277	-0.76805	1
-1.45329	-1.78187	-0.871669	-1.67468	-2.15782	-1.46256	0
0.0773939	-0.156226	0.167767	-0.282101	-0.121686	0.313729	1
-0.513765	-0.397684	-0.490978	-0.358373	-0.232555	-0.192889	0
-0.496428	-1.13524	-0.294483	-1.05072	-0.624882	-0.737738	1
0.96481	0.166699	0.615463	0.251806	1.03117	-0.0842228	1
-0.258458	-0.372928	-0.00978016	-0.188292	-0.596751	-0.529324	0
-0.779192	0.355173	-0.630318	1.07235	-0.668923	-1.15403	0
1.89392	2.4117	1.69361	2.09452	0.890928	1.01879	0
0.0349162	0.46434	-0.360232	0.252112	0.972116	0.654001	1
-0.728121	-0.992801	-0.619652	-1.0338	-0.545254	-0.262325	1
0.0911007	0.0554865	0.147942	0.0419033	-0.0471269	0.0999033	0
1.74434	2.70841	1.05187	2.05814	1.8092	1.58415	1
-0.573749	-0.4598	-0.469082	-0.829179	-0.451642	0.969411	1
-0.663624	-1.28611	-0.517265	-1.29233	-0.595629	-0.566942	1
1.13828	-0.582674	1.60145	-0.598907	-0.388802	-0.128797	1
-0.00518647	0.0996783	0.00904112	0.374714	0.00570689	-0.501334	0
0.0756975	-0.473303	0.268649	-0.282484	-0.328717	-0.596117	0
1.65097	2.45946	0.293556	1.20996	3.38727	2.83987	1
-2.17386	-1.04231	-2.44732	-0.887456	-0.430376	-0.867963	1
-1.84418	-0.255657	-2.69319	-0.720361	2.56488	1.29366	1
0.568296	-0.101231	0.568096	0.15524	0.231423	-0.553709	1
1.64252	1.21687	1.18788	0.993317	1.32635	0.770732	1
-0.218185	-0.698558	0.0651285	-0.613227	-0.645801	-0.458363	0
-0.164512	-0.406481	-0.0879512	-0.458002	-0.193185	0.0379385	0
-1.06898	-0.373707	-0.846951	-0.0189767	-1.03047	-0.901005	0
1.43681	2.038	1.55283	2.35213	0.261206	0.00631494	0
2.88401	1.72299	2.21282	1.1003	1.78451	1.59639	1
-0.336492	-0.814766	-0.0639854	-0.844725	-0.685906	-0.200176	0
0.703295	-0.344325	0.447702	-0.509923	0.786688	0.369428	1
0.0987345	-0.784487	0.271974	-0.657107	-0.279993	-0.618735	1
-0.507895	-1.35722	-0.403584	-1.37074	-0.416443	-0.5974	1
0.444866	-0.0815898	0.317083	0.170938	0.454998	-0.536406	1
-0.342022	-0.353123	0.187153	0.124685	-1.18473	-1.13595	0
-0.00410078	-0.735754	0.273417	-0.592781	-0.529587	-0.629315	0
0.73634	0.210771	0.832033	-0.327206	0.100257	1.50089	1
0.935361	1.95696	0.356231	1.26387	1.53156	1.72376	1
0.103111	-0.030402	-0.13858	0.0404483	0.614621	-0.122055	1
-1.53652	0.69508	-1.92842	0.95541	0.473153	-0.252231	0
0.677679	-0.166046	1.26147	0.149803	-0.757548	-0.707591	0
0.319978	0.876388	0.472672	0.826069	-0.151265	0.377968	0
-0.492017	-1.38079	0.110739	-1.29187	-1.41412	-0.955237	0
1.61226	1.35689	1.28682	1.53611	1.07615	0.0657537	1
-1.48275	-1.45505	-1.1804	-1.45054	-1.56186	-0.742023	0
-1.31134	-0.288187	-1.90408	-1.06167	1.31941	2.45106	1
-0.690563	-0.940794	-0.243227	-0.818152	-1.25151	-0.707115	0
0.557507	0.248416	1.00506	0.605676	-0.586562	-0.594796	0
-1.62488	-1.29416	-1.486	-1.19806	-1.27672	-0.900588	0
-1.31529	-0.46242	-1.26114	-0.424001	-0.790604	-0.219082	0
-0.322005	-0.751462	0.0915411	-0.646922	-0.956205	-0.539029	0
1.83577	1.41896	1.36869	0.702471	1.36704	1.83763	1
1.34816	0.701462	0.887242	0.714034	1.31064	0.216245	1
-0.804608	-1.07922	-0.562373	-0.967863	-0.896088	-0.773918	0
0.000445551	0.0178416	-0.076533	0.101788	0.207046	-0.133762	0
-1.70153	0.240068	-2.51282	-0.150386	2.31591	1.07992	1
-0.624709	-1.27281	-0.466322	-1.20656	-0.600648	-0.790163	1
1.02364	0.0285203	0.992704	0.250274	0.415628	-0.424125	1
0.412126	-0.155123	0.439296	0.190466	0.127694	-0.762134	0
-1.26603	-1.15521	-1.26083	-1.20235	-0.623117	-0.340262	1
0.620952	1.29245	0.680208	1.77381	0.132488	-0.42398	0
0.28622	-0.712385	0.475307	-0.626935	-0.234391	-0.466368	1
-0.221578	-1.07787	0.151518	-0.941367	-0.822978	-0.844034	0
0.197329	-0.0522933	0.0518282	-0.377442	0.422461	0.875852	1
1.96334	1.31528	1.33751	1.16769	1.68017	0.634668	1
1.99442	1.84344	2.29231	2.60484	0.115148	-0.639001	0
-0.00175976	-0.831173	0.169336	-0.787827	-0.318782	-0.41918	1
-0.151212	-0.763903	-0.418578	-0.83186	0.606054	-0.0634999	1
-2.05094	-2.16208	-2.10785	-2.24864	-1.11283	-1.22487	1
0.285779	0.0826123	0.663771	0.145285	-0.583543	-0.0638496	0
-0.0238468	0.0437	-0.163236	0.0385339	0.339743	0.0767807	1
0.337824	0.811288	-0.34574	-0.795638	1.76156	5.15913	1
-0.368927	0.180981	0.364073	0.915283	-1.56178	-1.27222	0
0.398657	-0.304839	0.475997	-0.229798	0.0238621	-0.240582	1
-1.41232	-2.04723	-0.825243	-2.01898	-2.12814	-1.55842	0
0.365102	-0.21175	1.08436	-0.00572862	-1.11692	-0.498254	0
0.0967328	-0.669875	0.248322	-0.745019	-0.237757	-0.00103961	1
-0.807135	-0.397973	-0.551519	-0.78216	-0.92735	1.02368	1
-1.13982	1.54765	-1.90107	0.694124	2.01961	2.14454	1
0.217923	0.0863798	0.678138	0.217651	-0.760077	-0.211446	0
-1.41909	-1.14502	-1.25405	-0.983562	-1.16356	-0.966905	0
-1.41781	0.517983	-0.765204	1.20444	-2.26649	-1.02791	0
-0.919871	-0.470399	-0.900027	-0.591862	-0.441167	0.20687	0
1.43376	1.53141	1.2956	1.78246	0.70244	-0.0096766	0
0.252122	-0.227793	0.122722	-0.100993	0.403388	-0.328448	1
0.551298	-0.590449	0.948035	-0.444754	-0.502905	-0.552048	1
-0.155792	-0.417734	-0.400071	-0.744943	0.547508	0.837	1
-1.52293	-1.54303	-1.40895	-1.43821	-1.11779	-1.16756	1
-1.06761	0.477025	-0.751966	1.03475	-1.24377	-0.842937	0
0.265252	0.545034	0.574558	0.808915	-0.468277	-0.308658	0
-1.22064	-1.06662	-0.875622	-0.962732	-1.43116	-0.743286	0
-0.289502	-0.28426	-0.168506	-0.1814	-0.345311	-0.297699	0
1.22382	0.51684	1.19541	0.588369	0.459588	0.0512486	1
0.375687	-0.0406316	0.947721	0.190849	-0.874985	-0.474189	0
0.502204	0.758912	0.17837	0.27968	0.895008	1.3163	1
-1.09182	-0.907895	-0.546939	-0.612691	-1.74985	-1.12577	0
0.0902525	-0.188836	0.430512	0.0376915	-0.604156	-0.531791	0
0.362625	0.748518	-0.143411	0.387809	1.3034	1.02989	1
1.99001	1.26687	1.97166	1.42798	0.602892	0.0754982	0
-0.956028	-0.934981	-1.17344	-0.997269	0.178692	-0.164462	1
-0.303582	0.0401022	-0.271459	-0.330039	-0.156772	1.0121	1
-0.646355	-0.878025	-0.229675	-0.682454	-1.16087	-0.856441	0
1.56608	0.972506	1.48061	0.671227	0.634409	0.910313	1
1.13245	0.774541	0.759759	1.01759	1.1042	-0.196562	1
-0.991896	-0.61001	-1.35393	-0.541014	0.598608	-0.368524	1
-1.2523	-0.547036	-1.04175	-0.191815	-1.1415	-1.00841	0
-0.935023	-0.275747	-1.18887	-0.396127	0.293641	0.26522	1
-0.553087	-0.795739	-0.654723	-0.72442	0.0494631	-0.475957	1
-1.62334	0.666806	-2.01073	0.366061	0.413282	0.884081	1
-0.922378	-0.329435	-1.00028	-0.631836	-0.189717	0.772578	1
-0.66912	-0.753918	-0.692428	-0.637809	-0.198387	-0.570808	0
1.01733	-0.609191	1.00444	-0.702748	0.380745	0.0769167	1
-0.527234	-0.774297	-0.538784	-0.847175	-0.158098	-0.0535902	1
-1.1239	-1.26573	-1.26441	-1.33529	-0.127296	-0.336512	1
0.079701	0.212613	-0.0948523	0.15815	0.452754	0.238406	1
0.497862	-0.214	0.936993	0.067404	-0.597577	-0.660686	0
-1.42632	-0.927496	-1.40343	-1.09843	-0.788952	0.191141	1
0.0690816	1.26315	-0.486398	0.834722	1.39713	1.19719	1
-1.16317	-0.269649	-1.11227	-0.278502	-0.674186	-0.021063	0
-0.116673	0.492863	-0.6455	0.189011	1.30095	0.87558	1
-1.23409	-1.69103	-1.38511	-1.92517	-0.159526	0.0486255	1
1.86658	1.44577	1.31129	1.50785	1.5384	0.279803	1
0.0803117	0.270757	-0.234506	0.0982652	0.783016	0.527449	1
1.80693	1.63178	2.17236	1.95913	-0.0333575	-0.102614	0
0.674151	-0.357215	1.17458	-0.135376	-0.625279	-0.605356	0
0.713914	-0.579446	0.398453	-0.502341	0.916733	-0.373848	1
-0.353659	-0.539301	-0.367761	-0.457083	-0.0736458	-0.366698	0
0.343185	0.329145	0.128682	0.189241	0.615335	0.462015	1
-1.06062	-1.30779	-0.934595	-1.1178	-0.794358	-1.19107	1
-0.0269342	-0.787431	0.056659	-0.722888	-0.149939	-0.452718	1
-1.46054	-1.12349	-2.21174	-1.22165	1.98871	-0.150239	1
-0.407096	-0.7049	-0.0274094	-0.54155	-0.93963	-0.662182	0
0.0235504	-0.76292	0.627571	-0.686819	-1.10721	-0.470011	0
0.339622	-0.0897735	0.312315	-0.0444009	0.214492	-0.0854372	1
-0.717162	-0.786288	-0.470462	-0.900091	-0.850629	0.0654428	0
-0.729139	-0.0787655	-0.845947	0.113122	0.00897075	-0.407425	0
-0.114909	1.18013	0.216765	2.08694	-0.687823	-1.05398	0
0.426342	-0.231231	0.401465	-0.417492	0.236931	0.455924	1
0.902417	-0.0931717	0.988877	0.040142	0.16737	-0.28605	1
-0.170076	-0.795904	0.149385	-0.470561	-0.692209	-1.1127	0
-0.69477	-0.821887	-0.626616	-0.86004	-0.432069	-0.179638	1
-0.0295467	-0.157902	-0.246677	-0.223518	0.519357	0.159274	1
-1.81306	-1.15099	-1.7323	-0.803372	-1.29587	-1.46025	0
-0.829779	-0.346212	-1.03861	-0.401104	0.211024	0.0688335	1
0.481339	0.639555	-0.0583391	0.592734	1.39989	0.322862	1
-1.01423	0.335981	-0.631761	0.950739	-1.34971	-1.00097	0
0.26644	0.748807	-0.0874493	0.693741	0.917651	0.362452	1
-0.427215	-0.554441	-0.0555159	-0.40187	-0.935612	-0.549095	0
1.32767	0.334385	1.60847	0.555899	-0.0388652	-0.303519	0
0.135953	-0.344001	0.246127	-0.409911	-0.138719	0.0985626	1
-0.483705	0.109209	-1.20945	-0.117687	1.87457	0.633288	1
-1.02292	-1.1077	-0.869536	-1.27173	-0.835238	0.0877105	1
-1.20157	-0.552031	-1.47558	-0.773353	0.232851	0.477599	1
0.237465	-0.709975	0.748278	-0.409834	-0.838328	-0.993836	0
-1.73716	-1.11826	-1.52615	-0.999873	-1.58054	-0.823535	0
-0.138285	-0.763823	-0.14109	-0.823359	-0.00938848	-0.088381	1
-0.00617038	-0.938913	0.415267	-0.825503	-0.800886	-0.680563	0
-1.00035	-0.703673	-1.09389	-0.801841	-0.190023	0.0525116	1
1.44085	1.36512	1.45326	1.56597	0.437965	0.0321676	0
0.48178	-0.301526	0.855685	-0.320084	-0.492144	-0.00847189	0
0.558525	0.335038	0.581961	-0.076181	0.182058	1.13949	1
0.291682	-0.0302374	0.174292	-0.215401	0.389109	0.498584	1
0.350343	0.174189	0.0999479	-0.0326077	0.697136	0.593659	1
0.350275	-0.747984	0.624058	-0.630687	-0.367291	-0.570391	1
0.771015	0.48435	0.468155	0.422346	0.900209	0.32088	1
-2.07249	-1.74668	-1.67113	-1.5092	-2.47085	-1.84223	0
-0.93883	-0.57257	-0.601898	-0.398577	-1.19552	-0.611001	0
-0.584436	-0.912641	-0.501455	-1.45069	-0.407641	1.63166	1
1.0574	-0.118336	1.08901	-0.177418	0.309756	0.1553	1
-0.191722	0.659196	0.208923	0.792451	-0.859319	-0.0292337	0
-1.31582	0.763538	-1.4774	1.06653	-0.176661	-0.305044	0
0.0618549	-1.15529	0.0622426	-1.60745	0.0605806	1.25704	1
0.972478	0.640209	1.07194	0.401593	0.164412	0.738593	1
-0.557294	-0.772126	-0.510489	-0.860423	-0.30998	-0.00631507	1
1.35383	2.01779	1.02702	1.02984	1.04351	2.35886	1
-0.229619	-0.768488	0.161054	-0.863793	-0.86092	0.016487	1
0.97068	1.05021	0.663394	0.789311	0.94468	0.830851	1
1.16563	1.61865	1.01579	1.11217	0.670719	1.35876	0
-0.000911563	-0.556776	0.15453	-0.545225	-0.286766	-0.19185	1
-0.427486	-0.355867	-0.0779132	-0.0588742	-0.891774	-0.768954	0
-0.0678851	-0.344655	0.378879	0.0530072	-0.879035	-0.971986	0
-0.311996	0.0545434	-0.49035	0.315825	0.334337	-0.493387	0
0.802534	0.524121	0.762833	0.443176	0.374931	0.37038	0
0.00529723	-0.23434	0.522172	0.170632	-0.966159	-0.922972	0
1.6282	0.225462	1.43262	0.365678	0.840542	-0.179929	1
-0.0772492	-0.19661	-0.324848	-0.201923	0.578719	-0.00323529	1
0.0551712	0.481202	0.328689	0.659817	-0.494439	-0.170058	0
-1.39825	-1.62041	-1.03146	-1.47918	-1.63545	-1.37366	0
0.704211	1.9854	0.40686	1.48916	0.875934	1.33087	0
0.486971	0.821392	0.372606	1.20107	0.438577	-0.415848	0
-0.0728725	0.923034	-0.396495	0.806005	0.767513	0.519288	1
-0.77276	-0.913704	-0.779257	-0.751988	-0.293202	-0.793369	1
1.11464	0.552354	0.900041	0.633091	0.784954	0.0427477	1
-0.855842	-1.10029	-0.623793	-0.894884	-0.906655	-1.05068	0
-1.17622	-1.73592	-1.16942	-1.84791	-0.566663	-0.551271	1
0.0989041	0.459265	0.0967483	0.494943	0.0795518	0.108472	0
-0.0422357	1.97477	0.479887	3.09517	-1.00081	-1.02049	0
-0.805113	-0.430378	-1.36981	-0.880717	1.30676	1.24664	1
0.0391911	0.00499229	0.14468	0.257932	-0.168196	-0.498186	0
-0.435968	-0.490284	-0.216626	-0.458921	-0.629145	-0.213525	0
0.189763	0.933878	-0.541293	0.032867	1.8913	2.43007	1
-1.21212	-1.19211	-1.04796	-1.09529	-0.996697	-0.81826	0
1.43719	1.99753	1.34573	2.31415	0.619211	-0.00555727	0
0.0882847	-0.0992695	0.289729	-0.0172154	-0.339977	-0.173342	0
0.598661	0.134579	0.329881	0.233044	0.793114	-0.123891	1
-2.34003	-1.36843	-2.7814	-1.72699	0.190523	0.790609	1
0.393601	-1.11105	0.327685	-1.17011	0.311082	-0.273683	1
-0.526454	1.8139	-0.781892	1.94657	0.456528	0.232246	0
0.0976488	-1.06318	0.685352	-0.851464	-1.03988	-1.03731	0
0.904215	-0.411391	0.902048	-0.284935	0.331073	-0.412418	1
1.08027	0.976108	1.57717	1.25154	-0.461974	-0.19252	0
-2.44539	-1.17399	-3.13474	-1.29539	1.6052	-0.0980867	1
-1.9634	0.583702	-2.54225	-0.301169	1.09145	2.5008	1
1.39044	2.15442	1.83765	2.24959	-0.279514	0.345528	0
0.203232	-0.850445	0.356168	-0.908974	-0.197265	-0.132965	1
-0.327399	-0.476287	-0.229864	-0.291827	-0.312346	-0.582865	0
1.60147	0.891487	1.66324	1.42216	0.391149	-0.633036	0
-0.615039	1.00377	-0.725365	1.47147	0.0440573	-0.495767	0
-0.251978	-1.1043	0.0420411	-1.02982	-0.684519	-0.685227	1
-1.12195	-1.32632	-0.802846	-1.24431	-1.29334	-0.884761	0
-0.669867	0.187817	-0.580002	0.646262	-0.469359	-0.805911	0
-0.24889	-0.2719	-0.601145	-0.34367	0.796786	0.138357	1
-0.507522	-0.0229968	-0.0818657	0.361466	-1.09017	-0.771344	0
-0.538939	0.0925974	-0.447249	0.311231	-0.403928	-0.391074	0
0.365475	-0.356356	0.250895	-0.56728	0.404714	0.495485	1
0.00835074	0.893573	-0.259601	0.733562	0.651646	0.60251	0
0.888608	0.0798728	1.00243	0.313911	0.113822	-0.427633	0
-0.171399	-0.921643	-0.335326	-1.05532	0.348005	0.0698536	1
-0.107852	-0.0670638	-0.0392041	-0.169454	-0.152081	0.278161	0
0.213411	-0.365892	0.0179499	-0.214482	0.538533	-0.449113	1
0.503086	0.0529466	0.51709	-0.121056	0.183179	0.487654	1
1.43912	0.418716	1.06717	0.549543	1.14306	-0.0965225	1
-0.268636	1.63244	-0.0669968	2.71465	-0.505445	-1.09666	0
0.295855	-0.411801	0.739871	0.0611246	-0.695432	-1.16356	0
0.493858	-0.20942	0.503539	-0.427371	0.188789	0.548618	1
-0.742371	-0.630264	-1.0713	-0.523401	0.586675	-0.476627	1
-0.222019	-0.650848	-0.170137	-0.53841	-0.164626	-0.50213	1
0.309732	0.238636	0.449773	0.0283489	-0.130763	0.613478	0
1.66953	0.981877	1.23531	1.17619	1.28932	-0.0516568	1
0.349054	-0.309954	0.157666	-0.289989	0.565867	-0.108298	1
0.123027	0.436067	-0.194354	0.428779	0.799234	0.192326	1
1.2969	0.234339	0.808444	0.058138	1.36256	0.529479	1
0.978042	1.08397	1.03574	0.901959	0.241113	0.672839	0
-1.52819	0.147553	-2.32085	-1.05003	2.19352	4.01902	1
0.21928	1.88989	-0.115242	1.66935	0.861757	0.824662	0
-0.176217	0.185726	-0.3352	0.232967	0.334643	0.00386666	0
0.960468	0.526576	0.766723	0.772081	0.713353	-0.281173	1
2.07727	1.31609	1.78445	1.35668	1.07615	0.292637	1
2.51508	1.61533	2.25693	1.60503	1.06962	0.431198	1
-0.637635	1.57053	-0.960192	1.50624	0.6033	0.517403	1
-1.40464	-0.612505	-1.72766	-0.778637	0.292927	0.290578	1
0.351802	0.55436	0.463701	0.233656	-0.0603863	0.921787	0
-1.5748	-1.2555	-1.47671	-1.09108	-1.11985	-1.06965	0
-0.147039	-1.40968	0.149134	-1.49158	-0.635153	-0.393979	1
-0.91238	0.514914	-1.67747	0.431229	2.02502	0.374353	1
-2.31818	-1.46823	-2.42512	-1.34815	-1.24848	-1.13851	1
-0.325737	0.709196	-0.651586	0.539052	0.70652	0.596535	1
0.896717	-0.177873	1.09434	-0.0582616	-0.0323375	-0.290578	1
1.5653	1.90337	0.781341	1.64179	2.00533	0.89779	1
0.252903	0.388931	0.215197	0.319424	0.207862	0.315527	0
-0.65616	-0.924427	-0.607983	-0.834846	-0.364048	-0.605152	1
-0.521263	-0.696427	-0.82493	-1.04337	0.588408	0.86432	1
0.973699	1.17345	-0.3682	-0.760565	3.56526	6.20547	1
0.210052	-0.541432	0.497265	-0.296881	-0.451346	-0.758928	0
0.362082	0.743648	0.116385	0.606518	0.689384	0.53149	0
-1.3532	-0.623268	-1.8325	-0.641715	0.872365	-0.140961	1
0.125843	-0.310408	0.390548	-0.336778	-0.445818	0.00810257	0
1.79143	2.05397	0.508621	0.131424	3.15615	5.01553	1
0.104197	1.96869	-0.209411	2.69704	0.785668	-0.561287	0
0.8463	0.440937	0.792446	0.176146	0.41369	0.775492	1
0.926438	0.107248	1.13048	0.0909903	-0.0339694	0.121675	1
0.608466	0.461231	0.844831	0.469519	-0.199611	0.165978	0
-1.37515	-0.998404	-1.19715	-1.01948	-1.15997	-0.327321	0
-0.239662	0.155532	-0.205835	0.517916	-0.132599	-0.645063	0
-1.54192	-1.83527	-1.29195	-1.73533	-1.48851	-1.51035	1
0.894342	-0.264085	1.75409	0.0701609	-1.07562	-0.796827	0
0.314957	0.6871	0.288098	0.923937	0.205517	-0.212612	0
1.11104	0.832894	0.786423	0.678502	1.00292	0.581855	1
-0.160881	-1.27747	0.119585	-1.29202	-0.611173	-0.532695	1
0.388003	-0.624291	0.328125	-0.426452	0.296803	-0.698381	1
0.132662	-0.468393	0.519161	-0.378054	-0.669199	-0.352241	0
-0.259611	-0.0688653	-0.644873	-0.394365	0.88185	0.875017	1
-0.0152291	0.524206	0.0298073	0.818794	-0.0638542	-0.371896	0
-2.42183	-1.63874	-2.83234	-1.71083	-0.0380493	-0.624292	1
-1.92803	-2.05111	-1.69943	-2.05742	-1.83789	-1.41701	1
-0.223546	-1.26974	0.0463073	-1.18022	-0.62171	-0.859618	1
-1.06028	-1.6236	-0.95442	-1.72339	-0.74438	-0.498205	1
-0.0382661	-0.252179	-0.227417	-0.514288	0.450714	0.665747	1
0.204895	-0.0174329	0.527693	0.0965039	-0.519551	-0.213195	0
-0.0329394	2.12203	0.102583	2.93505	-0.259992	-0.621426	0
-1.00158	-1.0674	-0.933717	-1.04498	-0.6115	-0.5035	1
0.913172	1.52384	0.865221	1.764	0.419708	0.00561543	0
0.30583	2.13486	0.00822553	1.96219	0.794134	0.763387	0
0.983539	0.337124	1.19428	0.649479	-0.0274417	-0.474976	0
2.06998	1.62847	1.43883	1.1042	1.69384	1.39529	1
1.54813	2.67059	-0.165871	1.29151	4.46904	3.06818	1
-0.595836	-0.763698	-0.948335	-0.997882	0.70142	0.460529	1
1.80571	1.88221	1.0449	1.3285	1.95168	1.44581	1
-1.80783	-1.88887	-1.81844	-1.95213	-1.01634	-0.934086	1
-0.520516	-0.511192	-0.238459	-0.401564	-0.808066	-0.421085	0
-0.935193	-0.858549	-1.08598	-1.03104	0.000913091	0.223551	1
-1.16857	1.11343	-1.88827	-0.0417206	1.84734	3.13619	1
1.30049	1.16466	1.39755	0.902495	0.25835	0.843675	0
1.41306	1.6702	2.10862	2.24063	-0.634918	-0.43966	0
-1.53727	-1.80327	-1.42495	-1.91261	-1.12573	-0.631335	1
0.428717	-0.716886	0.436535	-0.873671	0.171756	0.225922	1
-0.872151	-0.383283	-0.607042	-0.10865	-0.991373	-0.735834	0
-1.87598	0.787106	-2.71101	0.764959	2.49073	0.304228	1
-0.614598	-1.05189	-0.506286	-1.05991	-0.481782	-0.40007	1
1.30884	-0.591676	1.06598	-0.688964	0.874507	0.0944433	1
-0.315626	-1.27669	0.126611	-1.25128	-1.0072	-0.663493	1
1.18405	0.855888	1.03662	0.821245	0.670005	0.343041	0
-0.626677	-0.211466	-0.808618	-0.0924923	0.223978	-0.303441	0
-1.07548	-1.48975	-0.940241	-1.46616	-0.827129	-0.840041	1
-0.776906	-1.21175	-0.529059	-1.17838	-0.890734	-0.639137	0
1.4874	0.470313	1.7694	0.757225	0.0055029	-0.377365	0
-1.11316	-0.757685	-1.53813	-0.770061	0.760577	-0.222201	1
-0.496495	-0.0648982	-0.587656	-0.218847	0.0479331	0.409834	0
-0.303616	0.281356	-0.258535	0.6396	-0.185739	-0.582613	0
0.430142	0.0170632	0.941949	0.142681	-0.749796	-0.225475	0
0.0443142	-0.141126	-0.00934099	-0.607407	0.171042	1.29677	1
-0.977083	-0.709851	-0.947205	-0.676098	-0.500631	-0.32633	0
-1.98664	-0.687061	-2.46809	-0.965106	0.616355	0.627585	1
-0.270706	-1.28209	0.313381	-1.1309	-1.24086	-1.05508	0
0.0156791	0.275747	-0.343858	-0.106583	0.878382	1.05972	1
0.158651	-0.764027	-0.105455	-0.702059	0.681429	-0.432442	1
0.739089	-0.365239	1.23531	-0.164247	-0.591876	-0.562628	0
0.319232	0.53689	0.313946	0.335812	0.162576	0.639117	0
-0.319053	-0.117518	-0.0619778	0.113428	-0.64523	-0.507794	0
0.597304	-0.401162	0.805495	-0.591479	-0.152692	0.424533	1
0.270172	1.26254	-0.679128	0.582319	2.53398	1.77127	1
0.54017	1.03519	0.254659	0.377395	0.817491	1.74407	1
-2.20975	-0.962152	-2.71314	-0.98785	0.597996	-0.292152	1
-0.147955	-0.216046	-0.242725	0.053237	0.194297	-0.636203	0
-1.63232	-1.0162	-1.67891	-1.1067	-0.750785	-0.117207	1
0.542816	1.6137	0.182887	2.08104	0.98405	-0.311476	0
-0.323972	-1.19449	-0.0540729	-1.10701	-0.673993	-0.792203	1
0.742176	1.18082	0.609503	0.597252	0.542204	1.54889	1
-1.16358	1.1861	-1.02393	1.56429	-0.900127	-0.298379	0
0.232308	0.614061	-0.195546	0.661655	1.09053	0.125144	1
0.302573	-0.498058	0.636041	-0.520491	-0.496214	-0.075683	1
1.29686	0.410982	1.665	0.412008	-0.187269	0.168203	0
1.17486	2.44763	0.739495	2.6916	1.23935	0.17954	0
1.03619	0.785304	1.06297	0.591432	0.31302	0.658665	0
-1.97176	-1.73404	-2.07761	-1.78603	-0.864459	-0.801695	1
-1.61604	-0.624865	-1.31686	-0.334787	-1.68291	-0.914393	0
0.646805	-1.09436	0.425305	-1.24056	0.702644	0.031128	1
-0.946104	-1.71259	-0.567643	-1.75632	-1.29012	-0.812129	1
0.34556	-0.903474	1.06949	-0.714618	-1.13413	-0.857072	0
-0.840788	-0.830639	-0.780449	-0.853302	-0.495429	-0.22975	0
1.24197	0.601007	1.02382	0.427247	0.815451	0.587597	1
-0.386875	-1.1489	-0.261483	-0.967251	-0.402041	-1.0263	1
0.606668	1.67356	0.770613	1.44245	-0.068444	0.826362	0
-0.330351	-0.352469	-0.811128	-0.415731	1.13113	0.0886043	1
-0.971736	-0.335283	-1.58355	-0.663463	1.44599	0.851049	1
0.303794	1.34155	-0.337898	1.33088	1.64774	0.387625	1
0.22006	-0.08654	0.0906	-0.0498379	0.394005	-0.0641119	1
0.278756	1.20271	0.754113	1.84809	-0.75765	-0.691318	0
0.91721	1.31978	0.867731	1.54537	0.423583	-0.0188285	0
-1.75645	-1.21311	-1.60444	-1.10525	-1.44066	-0.868031	0
0.6408	-0.591881	0.650282	-0.781854	0.234279	0.369787	1
-0.699757	-0.391546	-0.424727	0.115802	-0.901209	-1.21747	0
1.45337	0.484924	2.01752	0.571904	-0.43264	0.0111726	0
-0.054314	0.518846	-0.0233942	0.721999	-0.0493708	-0.204558	0
-0.819302	0.88011	-1.36987	-0.173513	1.25699	2.92478	1
-0.535648	-0.180857	-0.177791	0.0778187	-0.972616	-0.596379	0
-0.637941	0.9678	-0.27836	1.66882	-1.0397	-0.857617	0
-1.34562	-1.47158	-0.963956	-1.57414	-1.6217	-0.362365	1
0.0122185	-0.915914	0.256917	-1.06474	-0.458323	0.122152	1
-1.90785	-0.612914	-1.9347	-0.928502	-1.06274	0.768857	1
1.42273	1.56799	1.65264	1.84847	0.0704742	-0.0467214	0
0.805044	0.116455	1.16065	0.254333	-0.334632	-0.214312	0
-0.525538	-1.06543	-0.410422	-1.11681	-0.449826	-0.271438	1
-0.739419	-0.923609	-0.671913	-0.741037	-0.455079	-0.855032	0
2.11479	1.28471	2.87753	1.92635	-0.492124	-0.657849	0
-0.903853	-1.03572	-0.95097	-1.16896	-0.260604	0.0152142	1
-0.624607	0.0718937	-0.296428	0.671457	-0.966547	-1.11065	0
2.08338	2.84933	1.55828	2.08778	1.49372	1.77079	1
-0.124477	-0.252549	-0.0194417	0.110824	-0.236227	-0.849971	0
0.900042	-0.443393	1.14616	-0.236307	-0.115362	-0.617598	1
0.922638	0.500797	1.25865	0.571904	-0.259788	0.0476248	0
1.71143	2.81919	0.198571	0.986501	3.79383	4.13658	1
0.657763	-0.155817	0.879588	-0.0610184	-0.155752	-0.224824	0
-1.49762	0.254759	-2.34814	-0.375144	2.47951	1.77603	1
2.24545	2.40437	1.56807	2.09789	1.78635	1.00077	1
-0.399699	-0.126765	-0.724361	-0.310359	0.682347	0.47313	1
-1.97946	-2.3643	-1.84705	-2.48887	-1.62694	-1.40985	1
1.50603	0.970011	1.45464	0.578031	0.562706	1.11101	1
0.337858	-0.11146	0.856563	-0.16371	-0.803894	0.140562	0
-0.161526	-1.35485	-0.0602839	-1.51846	-0.244591	-0.0455847	1
0.36897	1.07136	0.317396	0.717327	0.273752	1.03091	0
1.07542	1.11187	1.05983	1.27291	0.400328	0.0391724	0
2.79892	2.06619	2.4617	2.24523	1.22547	0.206685	1
0.523715	0.477559	0.585411	0.833497	0.0965851	-0.499342	0
-0.613377	-0.807156	-0.73534	-0.798241	0.074452	-0.30858	1
-1.70524	-1.70147	-1.74247	-1.77056	-0.841113	-0.697837	1
-0.676245	-0.631736	-0.693244	-0.764623	-0.217358	0.183873	1
-0.213198	-0.970745	0.124165	-0.865631	-0.74948	-0.679174	0
0.49569	0.181475	1.02953	0.252342	-0.756793	-0.0487033	0
-1.19207	-0.0759012	-1.09677	0.411932	-0.808841	-0.993146	0
-0.258288	0.218626	-0.31412	-0.383338	0.0624165	1.69471	1
-1.86803	-1.31057	-2.76603	-1.53707	2.87505	0.229458	1
-0.492899	-1.34544	-0.321523	-1.31714	-0.556881	-0.728412	1
-0.275761	1.05667	0.256917	2.08135	-1.1515	-1.25596	0
-0.400649	-0.829946	0.0754175	-0.914641	-1.12146	-0.0434473	0
0.710216	0.326241	0.822999	0.724755	0.0603766	-0.63663	0
-1.70439	-0.816403	-1.61342	-0.462827	-1.21875	-1.1927	0
0.209509	-0.185033	-0.59462	-0.41665	2.10223	0.591755	1
-1.09271	-1.45964	-0.915021	-1.45498	-0.942241	-0.746599	1
-1.06973	-0.755554	-0.922487	-0.422623	-0.852444	-1.10085	0
-0.423992	0.432055	-0.63289	0.509186	0.37126	0.0157292	0
-0.943284	-0.384016	-0.909814	-0.473012	-0.48935	0.146343	0
0.0955453	-0.523428	0.081754	-0.585353	0.103113	0.0212864	1
-0.819495	-0.827326	-0.632514	-0.638651	-0.78118	-0.804143	0
-1.24553	-0.683089	-1.23429	-0.728785	-0.625341	-0.0915968	1
-0.472237	-0.676377	-0.567643	-0.725875	0.0686383	-0.0777329	1
0.755102	1.04923	0.328376	0.676051	1.16785	1.0718	1
-0.989559	-0.852695	-1.06691	-0.804368	-0.227761	-0.445626	1
-0.618296	-0.923075	-0.116497	-0.620885	-1.30948	-1.15439	0
-0.291571	0.146979	-0.00457294	0.192687	-0.691373	-0.00513951	0
0.362456	0.481611	0.589615	0.758374	-0.276118	-0.354631	0
0.547091	-0.381441	0.762331	-0.417799	-0.183801	0.00738363	1
-0.454154	-0.262284	-0.492985	-0.615372	-0.0597744	0.936476	1
-1.49003	-1.39171	-1.30381	-1.26943	-1.27927	-1.06984	0
0.898549	0.492205	0.642503	0.36675	0.826467	0.461306	1
-1.33796	-0.899018	-1.56272	-1.03479	0.00580889	0.0866904	1
-1.45064	-0.561192	-1.65413	-0.527153	-0.129029	-0.253261	1
0.641376	0.513198	0.740436	1.07081	0.0637425	-0.826906	0
1.96667	1.48145	2.29282	1.901	0.0665983	-0.277928	0
-0.581078	-0.790789	-0.464816	-0.815165	-0.481843	-0.204334	0
-0.656669	1.56418	-0.721664	2.23228	-0.0890471	-0.603345	0
-0.816917	-0.90286	-0.630192	-0.963039	-0.778977	-0.154348	0
1.56964	2.17792	1.49109	1.69485	0.622985	1.30357	0
-0.713803	0.562544	-1.00969	0.0186234	0.501712	1.49234	1
-1.39271	-1.24158	-1.2794	-1.33215	-1.00739	-0.24715	1
-0.256456	-0.3947	-0.178795	-0.485494	-0.236227	0.147577	0
-0.00179369	-0.146894	0.203716	-0.0530543	-0.387548	-0.219034	0
-0.734126	-1.05815	-0.378489	-0.926281	-1.09395	-0.8162	0
-2.38637	-1.71763	-2.27492	-1.65408	-2.10462	-1.22504	1
-0.482653	-1.17415	-0.622225	-1.22433	0.173592	-0.342351	1
0.355466	-0.30926	0.663143	-0.193653	-0.42703	-0.338795	0
-0.379648	-0.345718	0.195748	-0.0908841	-1.29213	-0.672218	0
-1.49677	-1.6236	-1.34145	-1.63456	-1.20496	-0.846327	1
-0.520109	0.181635	-0.893377	0.297523	0.782098	-0.144546	1
-1.28785	-1.21057	-1.22771	-1.42098	-0.786423	0.211902	1
-0.334694	-0.637016	-0.203075	-0.766691	-0.389884	0.17237	1
1.43169	1.6049	0.793449	1.13706	1.68762	1.27987	1
-1.42164	-0.219609	-1.09853	-0.240825	-1.55508	0.0278442	1
-1.23567	-1.30239	-0.908747	-1.11038	-1.40249	-1.19174	0
0.253886	-0.259749	0.0668225	-0.358527	0.530883	0.212786	1
-0.76669	-0.734157	-0.99589	-0.899632	0.294253	0.246965	1
2.04555	0.227508	2.10178	0.145131	0.494776	0.306229	1
-0.149041	0.385737	-0.391664	0.230517	0.54557	0.508455	1
-0.606557	0.387374	-0.033495	0.853331	-1.43652	-0.728654	0
-1.63495	-1.86464	-1.38078	-1.7809	-1.58902	-1.49314	1
-0.917777	-1.36491	-0.56896	-1.35336	-1.20605	-0.688821	0
1.27016	1.3163	1.32421	1.48802	0.324852	0.0689889	0
0.0728815	-0.641028	-0.200252	-0.794489	0.680919	0.242525	1
2.22143	1.12047	1.75402	0.971569	1.39774	0.611846	1
-0.235523	-0.434919	-0.245297	-0.470561	-0.0333575	-0.0150589	1
0.347459	0.455503	0.0509498	0.257319	0.800866	0.619949	1
1.33612	2.49613	-0.537654	-0.0570363	5.14537	6.91062	1
0.635439	0.388931	0.784352	0.442869	-0.0310116	0.0509377	0
-0.0871901	-0.846887	0.286969	-0.696545	-0.754498	-0.718395	0
-0.887303	-0.820001	-1.19276	-0.828184	0.465096	-0.266348	1
0.834663	1.424	0.327748	1.16347	1.35807	0.861775	1
0.262301	1.81015	0.21871	2.06572	0.223264	0.0442633	0
-0.617686	0.567539	-0.57536	0.946068	-0.330206	-0.504695	0
0.965218	-0.0121934	1.1939	0.0596696	-0.0641602	-0.117692	1
1.14042	0.892431	0.860516	0.962532	0.918059	0.150083	1
-0.885665	-0.634686	-0.604093	-0.565519	-1.03701	-0.381708	0
-0.664099	-1.08466	-0.895196	-1.07576	0.340457	-0.473451	1
0.204047	-0.413807	0.11099	-0.447971	0.30996	-0.0107453	1
0.81071	2.1111	-0.163801	0.904103	2.52918	2.85599	1
1.16736	1.41582	0.552286	1.05872	1.62611	1.05236	1
0.331242	0.00511704	0.0219651	0.110212	0.826671	-0.185175	1
1.999	0.152747	1.80748	0.0835621	0.891642	0.256739	1
-0.0662905	-0.683129	-0.168004	-0.436254	0.239379	-0.851768	1
-0.647678	-1.0356	-0.580567	-1.10034	-0.404173	-0.211252	1
-1.73766	-1.34372	-1.76166	-1.31094	-0.910368	-0.741722	1
0.775798	-0.44208	0.81798	-0.445367	0.211942	-0.102896	1
0.696204	0.329145	0.913592	0.377088	-0.134333	0.0460898	0
1.32804	-0.00711853	1.29215	-0.0155307	0.496918	0.0682603	1
-0.650053	-1.0764	-0.457287	-1.1796	-0.691679	-0.107161	1
0.315873	0.169728	0.311876	0.381683	0.1587	-0.346742	0
-0.587829	-1.37432	0.0336343	-1.2025	-1.51296	-1.20257	0
0.388309	0.941652	0.0119898	0.624514	0.993944	0.942694	1
2.17569	0.387948	1.86501	0.655145	1.11848	-0.37106	1
-0.591901	-0.919228	-0.479936	-0.910965	-0.477875	-0.369302	1
0.159397	0.00270187	0.458619	0.48269	-0.496031	-0.936807	0
-1.47037	-0.0237304	-1.31008	0.31146	-1.19501	-0.676046	0
0.311157	0.35947	0.489611	0.676434	-0.2042	-0.474704	0
-1.61782	-2.09391	-1.59008	-2.12864	-0.95901	-1.3602	1
0.271258	0.145382	0.180566	0.108757	0.325769	0.179395	1
1.18015	0.776223	0.789183	0.273248	1.14806	1.37508	1
-0.0377233	0.692749	-0.140149	0.631253	0.250905	0.364288	0
-0.0388429	-0.77274	0.465081	-0.577771	-0.9667	-0.783857	0
0.334295	0.038176	0.898848	0.213822	-0.882258	-0.324115	0
0.652369	-0.577889	0.922187	-0.417492	-0.243163	-0.581058	1
-0.322649	1.10365	-0.0262174	1.21149	-0.726888	0.130254	0
1.94102	1.45866	1.4574	1.4972	1.40662	0.322211	1
1.17727	0.0932112	1.07119	-0.489859	0.591162	1.65197	1
-0.220696	-0.946154	0.333708	-0.795791	-1.15828	-0.78582	0
-0.702709	1.12947	-0.361801	1.87512	-1.04265	-0.85817	0
0.424544	1.61877	0.142986	1.69792	0.783934	0.282776	0
-0.994234	-0.349605	-1.53644	-0.272682	1.19477	-0.264599	1
0.646601	0.580838	0.534343	0.425639	0.476927	0.543197	0
-0.614463	0.00654918	-0.283128	0.196899	-0.966731	-0.367961	0
-0.396985	-0.119973	-0.28639	-0.415042	-0.374574	0.781739	1
0.337247	-0.140717	0.695328	0.0523946	-0.525446	-0.437426	0
0.0522534	-0.192848	0.348702	-0.124119	-0.539552	-0.179259	0
0.54397	0.0442339	1.01999	0.530782	-0.639967	-0.927159	0
-0.241121	-0.450264	-0.255084	-0.462214	-0.0263198	-0.0836496	1
-1.01471	-0.477844	-1.68826	-0.652436	1.67079	0.357429	1
1.45646	1.59978	1.60214	1.59515	0.21694	0.41919	0
0.0684709	-0.124185	0.139912	-0.0891994	-0.0861913	-0.0737399	0
-0.307009	1.31491	-0.778253	1.66943	1.10848	-0.224941	1
1.0196	1.29212	0.671801	1.42078	1.03637	0.135957	0
-0.300664	-0.886169	-0.381061	-1.08779	0.102807	0.310922	1
-0.620773	-1.42162	-0.567706	-1.4994	-0.357133	-0.418325	1
-1.08004	-0.345882	-1.03604	-0.279651	-0.601208	-0.236988	0
-0.442381	-0.200133	-0.22817	0.0376915	-0.62174	-0.561443	0
-0.86201	-1.06138	-0.899713	-1.22524	-0.262236	0.108871	1
0.159533	-0.60244	0.407739	-0.455246	-0.399634	-0.562414	0
1.04929	1.90357	1.21254	2.22103	0.074656	-0.0266591	0
-0.262427	-0.133107	-0.522346	-0.373459	0.554444	0.626021	1
1.00261	0.0855614	0.892324	-0.164553	0.560054	0.689637	1
-0.591934	-0.390074	-0.7807	-0.619354	0.255902	0.541342	1
0.405442	-0.622001	0.326431	-0.588799	0.341783	-0.280377	1
-0.24353	-1.30431	-0.0994949	-1.25496	-0.372718	-0.762697	1
0.371888	0.371496	0.499022	0.749261	-0.0826214	-0.580514	0
0.531111	0.430747	0.473174	0.634622	0.335357	-0.235443	0
-0.267924	0.246001	-0.158719	0.21903	-0.309786	0.185224	0
-1.36585	-1.76096	-0.946954	-1.67591	-1.7236	-1.35651	0
-0.64856	-0.671307	-0.623291	-1.15801	-0.305635	1.3878	1
0.219246	1.40726	0.21206	1.56138	0.132692	0.118178	0
-0.556548	-0.801303	-0.191594	-0.792115	-0.999716	-0.306229	0
-0.234607	-0.828065	0.0358928	-0.789282	-0.628574	-0.404607	0
-0.0305306	0.842835	0.0576	1.2788	-0.160852	-0.500712	0
-0.649408	-0.139165	-0.383759	0.0183937	-0.849956	-0.359003	0
-0.627491	0.992107	-1.20807	-0.298566	1.38571	3.67112	1
0.426274	0.900859	0.512573	1.38663	0.0160085	-0.559636	0
-0.655956	0.238391	-0.528808	0.767027	-0.547569	-0.904454	0
-1.53177	-1.41602	-1.43555	-1.53409	-1.07722	-0.261966	1
-0.741896	-0.927047	-0.514065	-0.933709	-0.824467	-0.329585	0
1.41171	1.19224	1.1811	1.00955	0.868693	0.687286	1
-0.844378	-0.897461	-1.40613	-1.04337	1.29024	0.120432	1
-0.152874	-1.22497	0.419031	-1.06474	-1.15007	-1.0308	0
0.732269	0.395228	1.39491	0.793906	-0.856769	-0.607989	0
0.48558	-0.821887	0.76001	-0.963115	-0.314397	0.136695	1
0.171476	1.0577	0.11237	1.21333	0.226222	0.0353251	0
1.26334	0.884367	1.77203	0.92095	-0.415117	0.211358	0
-0.537514	-1.55706	-0.301949	-1.56533	-0.719809	-0.790541	1
-1.39791	-0.410453	-1.77139	-0.646156	0.471215	0.555827	1
0.0871651	-0.187079	-0.0503086	-0.180175	0.370954	-0.0295737	1
-0.672683	-0.263432	-0.556225	-0.0830731	-0.532402	-0.465979	0
-1.28759	-0.208766	-1.15537	0.208079	-0.973799	-0.931959	0
0.137955	0.789805	-0.0410862	0.568382	0.480089	0.718813	0
-1.07876	-1.02509	-1.25456	-1.03257	-0.00143281	-0.385128	1
0.734746	1.49008	0.422796	0.947676	0.912959	1.43881	1
0.0183934	0.703019	-0.13582	0.499308	0.387375	0.668807	0
-0.992694	-1.26887	-0.915523	-1.10678	-0.629064	-1.07493	1
-0.695482	-0.973853	-0.645312	-0.96457	-0.389751	-0.404724	1
0.210052	-0.0696437	0.72287	0.107225	-0.855096	-0.371274	0
-0.482178	-0.803633	-0.379556	-0.715843	-0.399481	-0.525234	0
1.07769	0.868408	0.604986	0.910382	1.30758	0.197524	1
1.05621	1.60388	0.7671	0.806771	0.922241	1.9991	1
-0.943912	-0.964896	-0.571219	-0.711861	-1.27621	-1.06611	0
1.34419	1.02726	0.810514	-0.0694421	1.46098	2.99269	1
0.827029	0.984207	0.999731	0.741603	-0.0107144	0.786033	0
0.555369	0.0154265	0.360497	0.176682	0.625127	-0.302751	1
0.292632	-0.634726	0.0887179	-0.660476	0.578719	-0.125931	1
0.700173	0.896193	0.35849	0.850574	0.971198	0.372498	1
-0.666644	-0.500513	-0.739105	-0.196946	-0.0750737	-0.866982	0
-1.32562	0.634645	-1.84297	0.568612	1.02383	0.361801	1
-0.656737	-0.698109	-0.939238	-0.693022	0.484475	-0.241554	1
0.0266378	-0.681208	0.316957	-0.377288	-0.539756	-0.983003	0
-1.41114	-0.894108	-1.37539	-0.849243	-0.812952	-0.460383	0
-1.05691	-0.604446	-1.26466	-0.383262	0.102603	-0.74211	1
0.585429	-0.0232014	1.08461	0.0276597	-0.66057	-0.0741188	0
0.114647	1.11179	-0.439282	1.15536	1.39795	0.24715	1
-0.114061	-0.270223	0.33421	-0.084911	-0.906298	-0.4803	0
-0.872972	-0.300997	-0.960757	-0.522022	-0.137597	0.537387	1
-0.431388	-1.29347	-0.329554	-1.4703	-0.372259	0.0407269	1
-0.948129	-1.66178	-1.04677	-1.792	-0.148001	-0.404092	1
-0.237898	0.324769	0.0340107	0.14605	-0.633113	0.552242	0
-1.31153	-1.2307	-1.10957	-1.41309	-1.1678	0.0949096	1
0.898108	0.701177	0.66697	0.627654	0.775571	0.390821	1
-1.71099	-1.89894	-1.27545	-1.87103	-2.10975	-1.32811	0
-0.569474	-1.26331	-0.582073	-1.40023	-0.175642	-0.0932095	1
0.544682	1.54471	0.433273	0.506889	0.448164	2.61457	1
-1.17805	-0.979911	-1.0782	-1.00286	-0.810473	-0.310757	0
-0.959448	-0.794347	-0.777751	-0.882861	-0.859686	-0.0155447	0
0.472076	-0.132329	0.470413	-0.0680637	0.204497	-0.145177	1
0.484155	0.135766	0.834856	0.388728	-0.450642	-0.442371	0
-0.679333	-0.985395	-0.663443	-0.818611	-0.299026	-0.857957	1
0.00125982	-0.677894	0.218961	-0.588722	-0.410303	-0.457032	0
0.0640942	0.343142	-0.105769	0.297676	0.437251	0.251473	0
-0.0361626	-0.740619	-0.129358	-0.826116	0.230607	-0.000913314	1
1.2646	0.155447	0.972816	-0.0701313	0.961713	0.637728	1
-0.56218	-0.40186	-0.561369	-0.416803	-0.2042	-0.0562813	0
-0.0966559	0.0705414	-0.274094	-0.171904	0.404714	0.667156	1
0.497081	-1.44491	0.818168	-1.35183	-0.393198	-1.02913	1
-0.853097	-0.823563	-0.546438	-1.03632	-1.0697	0.370137	1
-0.241426	-0.796228	-0.434075	-1.10808	0.393699	0.721737	1
0.561341	0.689885	0.427313	1.03168	0.499264	-0.396884	0
-0.743694	-0.548303	-1.20192	-0.726028	0.975176	0.34578	1
-0.313896	0.533821	-0.112984	0.392404	-0.526639	0.504472	0
0.878735	0.209584	0.801731	0.183804	0.466524	0.172604	1
-1.52339	-1.01915	-1.56404	-1.13557	-0.681591	-0.0331976	1
0.504342	0.400428	0.859387	0.692899	-0.45001	-0.413575	0
-0.196573	-0.550104	-0.182873	-0.626169	-0.069668	0.0501799	1
0.92637	0.854007	0.754489	0.714877	0.662763	0.553418	0
-0.36818	-0.689227	-0.296805	-0.870608	-0.273863	0.312466	1
-0.571272	-1.4089	-0.305274	-1.38024	-0.803996	-0.783906	1
1.86329	1.41786	1.14873	1.39183	1.85571	0.427438	1
1.96755	0.308606	2.06288	0.773	0.417362	-0.760735	1
0.135071	-0.195138	0.497516	0.00177609	-0.624178	-0.470565	0
0.564394	0.513772	0.414201	0.675056	0.533637	-0.126281	0
2.2786	1.09952	1.08336	-0.435795	2.852	4.50975	1
0.446766	-0.0214799	1.03913	0.374255	-0.874751	-0.792145	0
-0.164579	-0.42694	-0.529122	-0.600132	0.849722	0.36798	1
-0.379716	0.176889	-0.45804	0.0894587	0.0659864	0.30552	0
-1.61156	-1.67466	-1.63105	-1.78335	-0.815104	-0.507348	1
0.547125	0.788862	0.393936	0.343087	0.535371	1.23391	1
-0.845219	-1.21568	-0.461554	-1.10463	-1.22842	-0.879622	0
0.340267	-0.77008	0.33214	-0.94198	0.175224	0.254495	1
2.11714	1.64819	1.896	1.73023	0.958653	0.283272	0
0.43859	0.13372	0.241045	-0.386248	0.602178	1.45212	1
-1.2614	0.161954	-1.53274	0.252265	0.194705	-0.0969888	1
0.963114	0.629775	0.647584	0.627577	0.960489	0.229157	1
-0.961256	-0.872421	-0.670909	-0.644242	-1.10919	-0.934883	0
-0.309621	0.192358	-0.822169	0.237332	1.22598	0.0108812	1
0.604768	-1.22284	1.23889	-1.28352	-0.869059	-0.338649	1
-0.377748	1.41541	-1.01007	1.42997	1.57665	0.355952	1
0.456775	-0.176685	0.671174	-0.178643	-0.21593	-0.0043137	0
0.146471	-0.369944	0.0723434	-0.299331	0.250293	-0.258235	1
-0.17866	-0.253571	-0.168694	-0.451263	-0.0540626	0.482262	1
-0.0937381	-0.802451	6.96462e-05	-0.851387	-0.199305	-0.138104	1
0.925658	0.545563	0.389106	0.689453	1.43375	-0.0829112	1
-1.04147	-1.52519	-0.686405	-1.50162	-1.31109	-0.873764	0
-1.79208	-0.798069	-2.06143	-0.915024	-0.131273	0.0702131	1
-0.0201486	-0.323457	0.164254	-0.383262	-0.353604	0.0897021	0
-1.16206	-0.709606	-1.35318	-0.66285	-0.000412854	-0.36151	1
-0.527064	-0.495029	-0.545371	-0.61629	-0.141881	0.19798	1
1.2799	1.42187	0.531143	0.866196	1.93047	1.47077	1
0.0563926	-0.767421	-0.0922174	-0.949331	0.386559	0.287605	1
-0.315999	-0.845619	-0.143098	-0.638345	-0.4689	-0.863601	0
-1.06715	0.0146879	-1.26409	0.28887	0.0659864	-0.536882	0
-1.46206	-1.33966	-1.10204	-1.22065	-1.67909	-1.01111	0
-0.263072	0.331276	-0.305776	0.632478	0.0302879	-0.456497	0
1.56072	2.22957	1.60534	1.41435	0.410426	1.94353	0
-0.489744	-0.0865849	-0.303392	-0.0443243	-0.587674	-0.0770528	0
0.938516	0.58947	1.04616	1.04202	0.139831	-0.62229	0
1.37401	1.33455	0.951736	0.854633	1.23506	1.30824	1
-0.315932	0.990794	-0.219637	1.01016	-0.304238	0.266765	0
-0.887761	-1.27677	-0.436208	-1.11834	-1.39956	-1.0714	0
-1.38883	-0.165677	-2.16996	-0.283556	2.12375	0.290354	1
0.334397	0.196819	0.176864	0.0196189	0.488045	0.524709	1
-0.337951	-0.785998	-0.703909	-0.801228	0.810555	-0.22836	1
1.73667	0.199314	1.68953	0.442946	0.602076	-0.398166	1
-0.385484	0.135602	-0.679128	-0.202766	0.604014	0.931308	1
-0.520007	-0.784526	-0.662377	-0.75574	0.165534	-0.352406	1
0.720089	0.464709	1.12841	0.679727	-0.455028	-0.245129	0
-0.290791	-0.775564	-0.295424	-0.717987	-0.06824	-0.426972	1
-0.458768	0.307623	-0.509234	0.600698	-0.0341734	-0.450551	0
0.0164934	-0.289989	0.317647	-0.338769	-0.565204	0.0728265	0
-0.358104	0.298377	-0.462808	0.0461917	0.137893	0.726235	0
-0.305075	0.565738	-0.246489	0.956023	-0.216338	-0.52571	0
-0.766066	-1.228	-0.397812	-1.27425	-1.1416	-0.391054	0
-0.79408	-1.04268	-0.640293	-1.06749	-0.689261	-0.342137	0
-0.708036	-0.480259	-0.809622	-0.565749	-0.020608	0.102798	1
0.573453	1.33991	0.917795	1.82182	-0.403663	-0.410437	0
0.024229	-0.371172	0.224984	-0.272988	-0.366578	-0.325631	0
0.498506	1.53608	0.342303	0.768329	0.529149	1.94129	1
0.497454	1.20083	-0.0711375	1.11737	1.47302	0.497787	1
-2.17425	-0.101969	-2.83153	-0.468723	1.45292	0.991922	1
-1.90236	-1.49749	-1.8899	-1.63379	-1.18112	-0.24816	1
-0.33924	-0.391711	-0.0040083	-0.345508	-0.813329	-0.207531	0
1.74708	0.954377	0.964848	-0.325904	1.99789	3.66072	1
-0.536225	-0.74504	-0.478116	-0.835612	-0.325565	0.0123579	1
1.02591	0.579076	0.530955	0.493411	1.35062	0.39188	1
2.06285	1.34233	2.13032	1.26272	0.480599	0.512021	1
-0.0611674	-0.64021	0.583655	-0.576776	-1.22367	-0.369554	0
-1.20455	-1.99154	-0.917781	-2.06302	-1.28466	-1.03334	1
-0.45568	0.721267	-1.01822	0.80187	1.35256	0.0881283	1
0.498133	1.08691	0.560944	0.453514	0.0859775	1.67723	1
0.948321	1.43844	0.347009	0.914364	1.58338	1.40121	1
1.0478	2.02323	0.535159	1.458	1.39132	1.46261	1
0.2147	-0.308522	0.534218	0.0453494	-0.509106	-0.861804	0
1.05407	0.474939	1.04384	0.424873	0.385131	0.293055	1
0.16218	-1.04828	0.448016	-1.00516	-0.469736	-0.553107	1
0.339215	-0.41225	0.800852	-0.167693	-0.706081	-0.68547	0
1.93162	1.90841	2.0275	1.95568	0.408794	0.381786	0
1.44523	1.61083	1.2764	1.72686	0.760373	0.221297	0
-0.865264	-0.83019	-0.67461	-1.0884	-0.818674	0.523737	1
-0.240544	0.0471781	-0.00156153	0.404963	-0.568029	-0.686179	0
0.934207	0.488237	1.26731	0.865737	-0.250812	-0.533307	0
0.688909	1.33913	0.70982	1.16056	0.22663	0.696253	0
-0.700436	0.199274	-0.86665	0.258468	0.151561	-0.0177695	0
-0.406621	-0.741971	-0.139396	-0.797016	-0.713088	-0.091451	0
0.360793	0.468148	0.345189	0.733639	0.197255	-0.33863	0
0.457521	0.373831	0.554294	0.529863	0.00652286	-0.161217	0
-0.0756885	-0.730844	0.242613	-0.696851	-0.642507	-0.338008	0
-0.540941	0.244489	-0.29417	0.909999	-0.745655	-1.1288	0
-1.78264	-1.67663	-1.60871	-1.60025	-1.52786	-1.22151	0
-1.73284	-1.53775	-1.72239	-1.52819	-1.01053	-0.83634	1
0.298264	-0.145587	0.611071	0.11159	-0.460536	-0.576171	0
0.63398	0.988998	-0.00909004	0.908238	1.66732	0.458178	1
-0.718485	-0.0801976	-0.89551	-0.41665	0.17247	0.90527	1
-1.96848	-1.61987	-1.98137	-1.50345	-1.16978	-1.29161	1
-0.801307	-0.932731	-0.702905	-0.784381	-0.563898	-0.771062	0
-1.45445	-0.435004	-1.37275	-0.0707439	-0.972932	-0.957462	0
0.119227	-0.549326	0.368653	-0.348801	-0.419564	-0.661094	0
0.0573765	0.549206	-0.54443	0.540584	1.52279	0.223172	1
1.19087	0.310038	1.32741	0.0676338	0.161352	0.703705	1
-0.00440613	-0.44237	0.285714	-0.427984	-0.553964	-0.148752	0
0.272988	-0.139165	0.416836	0.298136	-0.152081	-0.932998	0
2.13759	0.634805	2.48548	1.02693	0.0776139	-0.502927	0
0.347222	0.809526	-0.157653	1.06262	1.2986	-0.203596	1
-1.13347	-0.229839	-0.613441	0.237945	-1.7345	-1.04232	0
-1.1781	-1.11543	-1.42652	-1.33896	0.164718	0.302566	1
-1.09408	-1.53018	-0.881896	-1.5579	-1.02551	-0.694029	1
-0.235692	-0.949916	-0.263554	-0.840207	0.00744082	-0.677804	1
-1.2001	-1.19387	-1.22927	-1.24829	-0.484995	-0.340903	1
0.252394	0.0130113	0.436598	0.232431	-0.238471	-0.425884	0
[truncated: 94,516 more rows]
