# Supplementary material for: Machine learning-based approaches for identifying human blood cells harboring CRISPR-mediated fetal chromatin domain ablations
Source: Sci Rep. 2022 Jan 27;12:1481. doi: 10.1038/s41598-022-05575-3 (PMC8795181; doi:10.1038/s41598-022-05575-3)
Supplement: Supplementary file 23 — Supplementary Information 23. [file 41598_2022_5575_MOESM23_ESM.seq]

LOCUS       FCD3m9_Sanger_P1         319 bp    DNA        linear       29-NOV-2021
DEFINITION  .
ACCESSION   
VERSION     
SOURCE      .
  ORGANISM  .
COMMENT     >2-F_B07.ab1
COMMENT     ApEinfo:methylated:1
ORIGIN
        1 NNNNNNNNNN NNNNNNNNNN NNNCNTAGAT ACNACCACCT GCTCCAATGG AGGTGGCAGA
       61 GGATGAAATG GACTCTGTGA GGGTCCTTAC TTTTGGTTGT TCAATGCACT ATTTTTGTGC
      121 TGGTTGGCCT CCTGCCAGGA GGTGACACTT TCTAGAAAGC ATCAGCAGAG GCAGTCAGGT
      181 GGTGGTGGCT GGGGGCCGGC CGAAGTTCCT ATTCTCTAGA AAGTATAGGA ACTTCGCGGC
      241 CGCCCTGTCA TCTTTTCCCA GTTCCTCTGG CAGCCCTCCC AAATGACCCC TGTGAGGCAA
      301 GGCAGAAATG GCTTCCTAA    
//
